# Supplementary material for: miR-142 deficit in T cells during blast crisis promotes chronic myeloid leukemia immune escape
Source: Nat Commun. 2025 Feb 1;16:1253. doi: 10.1038/s41467-025-56383-y (PMC11787332; doi:10.1038/s41467-025-56383-y)
Supplement: Supplementary file 3 — Supplementary Data 1 [file 41467_2025_56383_MOESM3_ESM.xlsx]

## Sheet: NonRedudanantGlobalMetabolome
Supplementary Data 1: Normalized area of differentially abundant non-redundant metabolites (p-value<0.05) in resting and 24 hrs-activated T cells from mir142−/−BCR-ABL (KO-T) and mir142+/+BCR-ABL (WT-T) mice*
	ID	Name	Class	Include/Reject/Combine	RT.min.	TM29xWTxCMLxTFx1	TM30xWTxCMLxTFx2	TM31xWTxCMLxTFx3	TM32xWTxCMLxTFx4	TM33xWTxCMLxTA24x1	TM34xWTxCMLxTA24x2	TM35xWTxCMLxTA24x3	TM36xWTxCMLxTA24x4	TM37xWTxCMLxTFx5	TM38xKOxCMLxTFx1	TM39xKOxCMLxTFx2	TM40xKOxCMLxTFx3	TM41xKOxCMLxTFx4	TM42xKOxCMLxTFx5	TM43xKOxCMLxTA24x2	TM44xKOxCMLxTA24x2	TM45xKOxCMLxTA24x3	TM46xKOxCMLxTA24x4	ANOVA.pVal	Tukey_KOxCMLxTF-KOxCMLxTA24	Tukey_WTxCMLxTA24-KOxCMLxTA24	Tukey_WTxCMLxTF-KOxCMLxTF	Tukey_WTxCMLxTF-WTxCMLxTA24	Log2FC_WTxCMLxTA72.WTxCMLxTF	Log2FC_WTxCMLxTA72.KOxCMLxTA72	Log2FC_WTxCMLxTA24.WTxCMLxTF	Log2FC_WTxCMLxTA24.KOxCMLxTA24	Log2FC_WTxCMLxTF.KOxCMLxTF	Log2FC_KOxCMLxTA72.KOxCMLxTF	Log2FC_KOxCMLxTA24.KOxCMLxTF	Reject_Include_Combine	combine	Significant
1	HP_3	(15R,21S)-18,21,22-Trihydroxy-3-methyl-18-oxido-12-oxo-13,17,19-trioxa-18lambda~5~-phosphadocosan-15-yl 22-methyltricosanoate	complex lipids	Include	1.125	0.00865967	0.0095015	0.00797803	0.0178822	0.0019478	0.000485791	0.00149406	0.00223102	0.00582758	0.00456393	0.00199229	0.00387952	0.00323983	0.0015557	0.00218237	0.00132986	0.00120888	0.00260866	2.44711e-05	0.915926	0.994807	0.178306	0.0121862	-3.06212	2.04886	-2.82259	-0.38424	1.74207	-3.3689	-0.696276	Include	#N/A	Yes
2	HN_1	(17R)-23-Amino-20-hydroxy-20-oxido-14-oxo-15,19,21-trioxa-20lambda~5~-phosphatricosan-17-yl (11Z,14Z)-11,14-icosadienoate	complex lipids	Include	1.15	7.0677e-05	4.28318e-05	5.34155e-05	5.92181e-05	0.00130169	0.0017579	0.000206826	0.000120025	5.06154e-05	9.54402e-05	5.75922e-05	6.15574e-05	3.99801e-05	0.00026312	0.000697884	0.00077334	0.000373461	0.000102629	0.00239685	0.100929	0.997743	0.956351	0.0104689	3.07171	1.02738	3.254	0.364339	-0.668477	1.37585	2.22118	Include	#N/A	Yes
3	RP_4	(17R,23S)-20,23,24-Trihydroxy-20-oxido-14-oxo-15,19,21-trioxa-20lambda~5~-phosphatetracosan-17-yl heptadecanoate	complex lipids	Include	4.498	1.41351e-05	7.10277e-06	6.40521e-06	1.18561e-05	0.000572956	0.000802552	0.000600205	2.34913e-05	6.97372e-06	0.000294158	2.3859e-05	0.000390978	3.80491e-05	0.000658949	0.000792195	1.94277e-05	0.00123454	7.40487e-06	0.00102254	0.999737	0.95594	0.115855	0.0490152	7.02562	-1.10596	5.17925	1.38153	-4.23105	3.90053	-0.433338	Include	#N/A	Yes
5	HP_17	(19R)-25-Amino-22-hydroxy-22-oxido-17,21,23-trioxa-22lambda~5~-phosphapentacosan-19-yl (4Z,7Z,10Z,13Z,16Z)-4,7,10,13,16-docosapentaenoate	complex lipids	Include	1.132	0.00949323	0.00660965	0.00888398	0.012014	0.00151982	0.00057072	0.00141656	0.00154874	0.00752425	0.00384948	0.00133288	0.00321399	0.00468869	0.000931881	0.00232014	0.00101957	0.000981478	0.00215528	0.000618841	0.950082	0.997614	0.181034	0.0189941	-1.88438	2.41666	-2.86143	-0.348706	1.8593	-2.44174	-0.653429	Include	#N/A	Yes
6	HN_6	(19R)-25-Amino-22-hydroxy-22-oxido-17,21,23-trioxa-22lambda~5~-phosphapentacosan-19-yl (5Z,8Z,11Z,14Z)-5,8,11,14-icosatetraenoate	complex lipids	Include	1.163	6.41634e-05	5.59268e-05	6.5589e-05	4.56624e-05	0.000633225	0.001217	9.02329e-05	0.000125301	6.1308e-05	9.46912e-05	7.16832e-05	5.41393e-05	4.10377e-05	9.63085e-05	0.000111876	0.000184271	0.000146329	0.000102762	0.021214	0.757045	0.612615	0.998966	0.0428473	1.77563	-0.0723132	2.43218	1.20321	-0.264213	1.58373	0.964759	Include	#N/A	Yes
7	HP_19	(19R)-25-Amino-22-hydroxy-22-oxido-17,21,23-trioxa-22lambda~5~-phosphapentacosan-19-yl (9Z)-9-octadecenoate	complex lipids	Include	1.159	0.00424841	0.00745361	0.00218352	0.013328	0.00123407	0.000991064	0.000894545	0.00070897	0.00598021	0.00862148	0.00359356	0.00243871	0.00436484	0.000569515	0.0026257	0.00135248	0.00109922	0.00173176	0.00859512	0.806567	0.863663	0.58501	0.0105915	-1.95984	0.456074	-2.67692	-0.780885	1.07466	-1.34126	-0.821379	Include	#N/A	Yes
8	RP_5	(19R,25S)-22,25,26-Trihydroxy-22-oxido-17,21,23-trioxa-22lambda~5~-phosphahexacosan-19-yl (9Z)-9-tetradecenoate	complex lipids	Include	4.382	8.47849e-06	8.43102e-06	6.61372e-06	6.77472e-06	0.000248033	0.000188573	0.00028417	0.000106875	8.3658e-06	0.000463983	7.64645e-05	0.000347625	6.07293e-05	0.000750246	0.000384101	2.11468e-05	0.000101715	1.46971e-05	0.000423589	0.353086	0.52712	0.000526842	0.00152359	3.99075	-0.724691	4.69448	1.71755	-4.89986	-0.184412	-1.92292	Include	#N/A	Yes
9	HP_22	(1R)-2-{[(R)-(2-AMINOETHOXY)(HYDROXY)PHOSPHORYL]OXY}-1-[(DODECANOYLOXY)METHYL]ETHYL (9Z)-OCTADEC-9-ENOATE	complex lipids	Include	1.177	0.0033402	0.000574323	0.00178074	0.000831288	0.00012203	5.7259e-05	5.85925e-05	0.000150832	0.000418521	0.00101434	6.60372e-05	9.63378e-05	0.000205021	7.85259e-05	6.96697e-05	0.000103638	8.7073e-05	6.63697e-06	0.00204565	0.218785	0.835225	0.0750476	0.0115025	-2.40645	-0.527544	-3.12309	0.971855	2.27383	0.394925	-1.82112	Include	#N/A	Yes
10	HP_29	(2E)-hexadecenoylcarnitine	acyl carnitines	Include	4.819	0.000190952	0.000672234	0.000234695	0.000407443	4.2555e-05	2.18815e-05	2.79643e-05	2.61216e-05	0.000211538	0.00013735	9.2171e-05	6.77496e-05	0.000155235	0.000136862	1.64748e-05	1.63931e-05	2.52681e-05	5.18398e-05	0.00401989	0.202229	0.999863	0.523867	0.0158555	-0.670785	1.10234	-3.57178	0.235786	1.59868	-0.174452	-2.20889	Include	#N/A	Yes
11	HP_30	(2R)-1-(Hexadecyloxy)-3-(phosphonooxy)-2-propanyl henicosanoate	complex lipids	Include	1.291	0.00828604	0.0340686	0.059687	0.0874405	0.0044957	0.0054691	0.00269871	0.00221298	0.00618216	0.043596	0.0109605	0.0204899	0.00642773	0.00705098	0.0175679	0.00650789	0.00900655	0.0103843	0.00143926	0.990044	0.29896	0.452073	0.00264917	-1.10537	1.85669	-3.21749	-1.54656	1.26515	-1.69692	-0.405778	Include	#N/A	Yes
12	RP_13	(2R)-1-[(Hydroxy{[(1S,2R,3R,4S,5S,6R)-2,3,4,5,6-pentahydroxycyclohexyl]oxy}phosphoryl)oxy]-3-(icosyloxy)-2-propanyl myristate	complex lipids	Include	4.486	8.99743e-05	6.75313e-06	6.59121e-06	6.08568e-05	0.00209079	0.00327273	0.00338009	0.000144324	7.12295e-06	0.00121969	1.51331e-05	0.00160188	0.00020153	0.003851	0.00324367	0.000120363	0.00381426	5.69644e-05	0.000315579	0.999996	0.969789	0.0399577	0.00850279	8.43692	-1.00671	6.84155	1.32457	-5.31769	4.12594	0.199286	Include	#N/A	Yes
13	RN_13	(2R)-1-{[(2-Aminoethoxy)(hydroxy)phosphoryl]oxy}-3-hydroxy-2-propanyl (6Z,9Z,12Z,15Z,18Z,21Z)-6,9,12,15,18,21-tetracosahexaenoate	complex lipids	Include	8.967	0.000429802	0.000971972	0.000763819	0.000873212	0.00144962	0.00115886	0.000966643	0.00278739	0.000685945	0.000491714	0.000670216	0.000413691	0.000488732	0.000487505	0.000901876	0.00749095	0.00179703	0.00435257	0.00150574	0.00417422	0.67397	0.815077	0.722565	-0.0831722	0.837048	0.836872	-0.886322	0.696551	-0.223669	2.41974	Include	#N/A	Yes
14	RN_14	(2R)-1-{[(2-Aminoethoxy)(hydroxy)phosphoryl]oxy}-3-hydroxy-2-propanyl (7Z,10Z,13Z,16Z)-7,10,13,16-docosatetraenoate	complex lipids	Include	9.308	0.00168426	0.00379724	0.00329697	0.00349696	0.0203133	0.0151328	0.00849557	0.0553029	0.00452026	0.00177112	0.00711189	0.000937898	0.00366661	0.00321526	0.00741277	0.0638799	0.0250652	0.0294264	0.00250388	0.0126289	0.999074	0.991577	0.121602	0.268814	0.650457	2.37784	-0.318499	0.482794	0.10115	3.17913	Include	#N/A	Yes
15	RN_16	(2R)-2-[(4Z,7Z,10Z,13Z,16Z,19Z)-4,7,10,13,16,19-Docosahexaenoyloxy]-3-[(16Z,19Z,22Z,24Z,28Z,31Z)-16,19,22,24,28,31-tetratriacontahexaenoyloxy]propyl 2-(trimethylammonio)ethyl phosphate	complex lipids	Include	1.014	0.000758313	0.0012576	0.000942666	0.00108452	0.00264164	0.00291535	0.00333771	0.00196934	0.00128511	0.00253126	0.002021	0.00243689	0.00265058	0.00371346	0.00387362	0.00139273	0.00458049	0.00168982	1.05454e-05	0.999986	0.999867	0.00301886	0.00405135	1.94178	-0.0124057	1.23431	0.0694258	-1.2067	0.747487	-0.0418154	Include	#N/A	Yes
16	RP_14	(2R)-2-Hydroxy-3-(phosphonooxy)propyl (6Z,9Z,12Z,15Z)-6,9,12,15-henicosatetraenoate	complex lipids	Include	8.126	0.00462337	0.00331896	0.00329362	0.00391479	0.00231253	0.00224905	0.00158251	0.00329325	0.00428085	0.00168592	0.00234211	0.00170471	0.00186549	0.0013301	0.00190551	0.00285002	0.00229323	0.00372981	0.00213069	0.168712	0.962676	0.00174457	0.086847	-0.886152	0.0650871	-0.689179	-0.194278	1.06691	0.115676	0.572014	Include	#N/A	Yes
17	HP_46	(2R)-2-Hydroxy-N-[(2S,3S,4R,9Z)-1,3,4-trihydroxy-19-methyl-9-icosen-2-yl]hexadecanamide	complex lipids	Include	0.95	0.000262934	0.000273066	0.000256546	0.000329985	0.000126448	3.70232e-05	3.04449e-05	0.000140689	0.000230056	0.000289464	6.3393e-05	0.000157101	0.00011285	9.8053e-05	4.9674e-05	5.00721e-05	3.93513e-05	6.48308e-05	0.00939455	0.231782	0.981349	0.420621	0.0337081	-1.05776	0.710746	-2.01276	0.414988	1.09851	-0.669992	-1.32923	Include	#N/A	Yes
19	RN_18	(2R)-3-[(13Z)-13-Docosenoyloxy]-2-[(15Z)-15-tetracosenoyloxy]propyl 2-(trimethylammonio)ethyl phosphate	complex lipids	Include	1.025	0.000356958	0.000642982	0.000451616	0.000509971	0.00856263	0.00109009	0.00195649	0.00328565	0.000633577	0.00345769	0.0023457	0.00120094	0.00194885	0.00215467	0.00249279	0.000406921	0.00450285	0.0010702	7.93704e-06	0.942094	0.639065	0.0250893	0.008128	3.5379	-0.488949	2.33021	0.904414	-1.92429	2.10255	-0.498493	Include	#N/A	Yes
21	RP_20	(2R)-3-[(Hydroxy{[(1S,2R,3R,4S,5S,6R)-2,3,4,5,6-pentahydroxycyclohexyl]oxy}phosphoryl)oxy]-2-(icosanoyloxy)propyl docosanoate	complex lipids	Include	4.381	8.6522e-06	8.66556e-06	6.87871e-06	7.83225e-06	0.000126848	0.000104745	0.000128823	2.57918e-05	8.55533e-06	0.000252186	1.36072e-05	0.000176023	3.63785e-05	0.000313245	0.00018248	1.16628e-05	3.74876e-05	6.22264e-06	0.0173414	0.507809	0.667206	0.0254153	0.0529418	2.81898	-0.77594	3.35803	1.61862	-3.54516	0.0497576	-1.80576	Include	#N/A	Yes
22	RP_21	(2R)-3-{[(2-Aminoethoxy)(hydroxy)phosphoryl]oxy}-2-(hexanoyloxy)propyl hexanoate	complex lipids	Include	5.203	4.63828e-05	0.00014261	0.000139098	3.69457e-05	6.02279e-05	2.81211e-05	1.36251e-05	6.66596e-05	5.00196e-05	8.3792e-06	1.76078e-05	1.93937e-05	1.45052e-05	2.19705e-05	3.40771e-05	4.29328e-05	6.9757e-05	8.03169e-05	0.00256128	0.103087	0.943999	0.0183203	0.552688	0.532785	0.457854	-1.14369	-0.60344	2.32222	2.39715	1.78197	Include	#N/A	Yes
23	HN_13	(2R)-3-{[(2-Aminoethoxy)(hydroxy)phosphoryl]oxy}-2-(palmitoyloxy)propyl (5Z,8Z,11Z,14Z)-5,8,11,14-icosatetraenoate	complex lipids	Include	1.116	0.000136451	8.18171e-05	0.000594502	0.000363945	0.00386906	0.00411519	0.00236391	0.000217782	0.000105446	0.000257235	0.000153746	0.000122552	0.00030668	0.00151105	0.00760171	0.0028525	0.00349188	0.000928909	0.0027337	0.0126328	0.954815	0.991072	0.0360081	1.65289	0.573377	3.0251	-0.775273	-0.506651	0.572866	3.29372	Include	#N/A	Yes
26	HP_66	(2R)-3-{[(2-Aminoethoxy)(hydroxy)phosphoryl]oxy}-2-[(1Z,11Z)-1,11-octadecadien-1-yloxy]propyl (4Z,7Z,10Z,13Z,16Z,19Z)-4,7,10,13,16,19-docosahexaenoate	complex lipids	Include	1.141	0.00947049	0.00660009	0.00882782	0.0119391	0.00111928	0.000572334	0.00141434	0.0016383	0.00751147	0.00383855	0.00134124	0.00321371	0.00468148	0.000931132	0.0023079	0.00101957	0.000977128	0.00217407	0.000241273	0.926941	0.989345	0.11832	0.0067022	-2.07757	2.15059	-2.94536	-0.437932	1.85334	-2.37482	-0.654089	Include	#N/A	Yes
27	HP_71	(2R)-3-{[(2-Aminoethoxy)(hydroxy)phosphoryl]oxy}-2-[(1Z,11Z)-1,11-octadecadien-1-yloxy]propyl (9Z,12Z)-9,12-octadecadienoate	complex lipids	Include	1.223	0.21519	0.202167	0.193767	0.375598	0.0989277	0.0276236	0.00894297	0.0519196	0.0875729	0.180225	0.0534179	0.0582184	0.040411	0.0344068	0.0721955	0.0347812	0.0422789	0.0535007	0.0232886	0.996212	0.957677	0.120717	0.0111348	-1.43488	0.284851	-2.49699	-0.540583	1.65824	-0.0614955	-0.298165	Include	#N/A	Yes
28	HN_22	(2R)-3-{[(2-Aminoethoxy)(hydroxy)phosphoryl]oxy}-2-[(1Z,9Z)-1,9-octadecadien-1-yloxy]propyl (5Z,8Z,11Z,14Z)-5,8,11,14-icosatetraenoate	complex lipids	Include	4.322	0.000114631	0.000114788	0.00016836	0.000233983	0.00179934	0.00383521	0.00256413	0.000668938	0.000101456	0.000110608	0.000120339	0.000113353	0.000113149	8.30339e-05	0.00274125	0.00213825	0.00372235	0.000289864	0.00123659	0.00698851	0.999909	0.996755	0.0179362	2.21678	0.313148	3.66378	0.226064	0.448768	2.3524	3.88648	Include	#N/A	Yes
30	RP_24	(2R)-3-{[(2-Aminoethoxy)(hydroxy)phosphoryl]oxy}-2-hydroxypropyl (4Z,7Z,10Z,13Z,16Z)-4,7,10,13,16-docosapentaenoate	complex lipids	Include	8.788	0.00806665	0.00948395	0.0117011	0.00785975	0.0217817	0.0136617	0.00836074	0.0455998	0.0116238	0.00218307	0.00524145	0.00146148	0.00354304	0.00250758	0.00426329	0.0363813	0.0155129	0.0283547	0.0246527	0.0479515	0.999927	0.232823	0.906903	-0.682253	0.180641	0.871036	0.183423	1.88388	1.02099	2.57149	Include	#N/A	Yes
31	RP_26	(2R)-3-{[(2-Aminoethoxy)(hydroxy)phosphoryl]oxy}-2-hydroxypropyl (7Z,10Z,13Z,16Z)-7,10,13,16-docosatetraenoate	complex lipids	Include	9.229	0.00330435	0.00402462	0.00424298	0.00363695	0.00917964	0.00629503	0.00439129	0.0296508	0.00485081	0.00105213	0.00320554	0.000843708	0.00174912	0.00117801	0.00269916	0.0219927	0.0091567	0.0162135	0.00804929	0.0224604	1	0.390676	0.724925	-0.793596	0.233947	1.1606	-0.0570289	1.54839	0.520843	2.76602	Include	#N/A	Yes
32	RP_27	(2R)-3-{[(2-Aminoethoxy)(hydroxy)phosphoryl]oxy}-2-hydroxypropyl (7Z,10Z,13Z,16Z,19Z)-7,10,13,16,19-docosapentaenoate	complex lipids	Include	9.009	0.000420367	0.000653714	0.000642122	0.00040592	0.00147935	0.000856726	0.000556166	0.00307011	0.000894609	0.000233804	0.000266632	0.000165012	0.000132996	0.000132586	0.000353813	0.00260365	0.00103332	0.00194815	0.0200074	0.0246764	1	0.231021	0.847155	-0.114989	0.269705	0.956874	0.0556894	1.80728	1.42259	2.70847	Include	#N/A	Yes
34	RP_32	(2S,3S)-2-(Dimethylamino)-1,3-octadecanediol	fatty acids and derivatives	Include	8.29	0.0176785	0.0450597	0.0602104	0.0218777	0.174645	0.0800293	0.0247777	0.0978235	0.0167526	0.00115901	0.04739	0.00119323	0.017193	0.0096717	0.0770464	0.140265	0.0623166	0.0891696	0.0206555	0.0404483	0.999978	0.389527	0.899574	-1.68298	-0.735227	1.2726	-0.206469	2.2985	1.35074	3.77757	Include	#N/A	Yes
35	HP_93	(3beta,24R)-Ergost-5-en-3-yl 6-O-[(7Z,10Z,13Z)-7,10,13-hexadecatrienoyl]-beta-D-glucopyranoside	complex lipids	Include	3.985	0.0125452	0.0148811	0.0139527	0.022854	0.00304727	0.000387534	0.00120528	0.00239737	0.00586031	0.00829744	0.00231751	0.00492934	0.003272	0.00216807	0.00151947	0.000848597	0.000915828	0.00287922	8.44578e-05	0.645104	1	0.408554	0.0362771	-4.32669	1.62082	-3.24812	0.00129632	1.81216	-4.13535	-1.43726	Include	#N/A	Yes
36	HP_100	(7R)-4-Hydroxy-N,N,N-trimethyl-10-oxo-7-(tetradecanoyloxy)-3,5,9-trioxa-4-phosphatricosan-1-aminium 4-oxide	complex lipids	Include	7.234	4.96876e-05	5.39211e-05	0.000302391	0.000188529	0.000568299	0.00213742	0.00101256	0.00133868	0.000346036	4.2377e-05	2.78654e-05	0.000856514	2.79478e-05	0.00110965	0.000810917	0.00143806	0.00087662	0.00113793	0.00120946	0.0437779	0.999995	0.993122	0.131622	3.64311	0.936654	2.64902	0.125305	0.522916	3.22937	3.04663	Include	#N/A	Yes
37	HN_29	(7Z,21R)-27-Amino-24-hydroxy-24-oxido-18-oxo-19,23,25-trioxa-24lambda~5~-phosphaheptacos-7-en-21-yl (4Z,7Z,10Z,13Z,16Z,19Z)-4,7,10,13,16,19-docosahexaenoate	complex lipids	Include	4.363	5.79757e-05	5.36005e-05	0.000166646	0.000113321	0.00014428	0.000361637	0.00024583	5.19251e-05	4.88117e-05	4.6081e-05	5.68552e-05	6.15416e-05	5.32602e-05	3.92381e-05	0.000626522	0.000591841	0.000800483	6.4613e-05	0.0408434	0.0190504	0.703256	0.940165	0.869431	0.262965	-0.255606	0.93819	-1.21194	0.723965	1.24254	2.8741	Include	#N/A	Yes
38	HP_117	1-(1Z-hexadecenyl)-2-(4Z,7Z,10Z,13Z,16Z,19Z-docosahexaenoyl)-sn-glycero-3-phosphoethanolamine	complex lipids	Include	1.134	0.0653629	0.0705789	0.0920729	0.116187	0.0196291	0.00820769	0.00951151	0.0178044	0.055331	0.0449011	0.0177405	0.0340659	0.0296265	0.0121884	0.0185684	0.0113029	0.0103843	0.021464	0.000196963	0.900224	0.999846	0.249163	0.029868	-2.87524	1.74984	-2.64511	-0.19446	1.68422	-2.94086	-0.766439	Include	#N/A	Yes
39	HP_123	1-(1Z-octadecenyl)-2-(8Z,11Z,14Z-icosatrienoyl)-sn-glycero-3-phosphoethanolamine	complex lipids	Include	1.129	0.413628	0.388801	0.475006	0.753542	0.248558	0.0802292	0.0273926	0.0997872	0.370295	0.37774	0.101033	0.257544	0.271328	0.101516	0.120986	0.0873505	0.072065	0.0908517	0.0161109	0.634694	0.999996	0.449858	0.0316939	-0.904966	1.28705	-2.47119	-0.0860291	1.30058	-0.891442	-1.08459	Include	#N/A	Yes
40	HP_125	1-(1Z-octadecenyl)-2-(9Z-octadecenoyl)-sn-glycero-3-phosphoethanolamine	complex lipids	Include	1.142	0.247913	0.282794	0.233517	0.264923	0.0747256	0.0237229	0.027345	0.0521612	0.207701	0.246946	0.0933028	0.149729	0.103257	0.0442953	0.0492452	0.0351282	0.034118	0.047503	0.000325829	0.0875589	1	0.222466	0.000824987	-1.86184	0.439927	-2.62223	-0.0372566	1.16424	-1.13753	-1.42074	Include	#N/A	Yes
41	HP_127	1-(1Z-octadecenyl)-2-arachidonoyl-sn-glycero-3-phosphoethanolamine	complex lipids	Include	1.128	0.137298	0.130088	0.188082	0.332669	0.0794918	0.0279721	0.0248214	0.0560904	0.13501	0.154513	0.0498635	0.0953324	0.0947253	0.0513166	0.0453408	0.0323239	0.0279383	0.0450051	0.00400896	0.483777	0.999725	0.466948	0.046861	-1.532	1.34091	-2.11789	0.187098	1.16167	-1.71124	-1.14332	Include	#N/A	Yes
42	RP_54	1-(4Z,7Z,10Z,13Z,16Z,19Z-docosahexaenoyl)-sn-glycero-3-phosphocholine	complex lipids	Include	8.863	0.0017014	0.00246733	0.00199289	0.00248696	0.00198909	0.0012764	0.00153826	0.00526711	0.00195402	0.00025293	0.00133147	0.00044822	0.000856235	0.000784437	0.00126197	0.00830197	0.00285918	0.00713325	0.0080579	0.0481498	0.920384	0.281146	1	-1.4655	0.799491	-0.0540359	-0.844199	1.80508	-0.459913	2.59524	Include	#N/A	Yes
43	HP_133	1-(sn-glycero-3-phospho)-1D-myo-inositol	sugar and derivatives	Include	9.286	0.000120471	0.000115397	0.000139391	0.000199577	0.00377444	0.0025427	0.000202729	0.000162694	0.000117701	8.82419e-05	6.16582e-05	8.45087e-05	6.07406e-05	1.96264e-05	0.00110386	0.000590244	0.000809475	0.000141953	0.000100542	0.0107869	0.990518	0.62158	0.106959	2.84726	-0.247471	2.42759	0.519999	1.31732	4.41205	3.22492	Include	#N/A	Yes
264	c("RP_58", "RP_59")	1-[(9Z)-hexadecenoyl]-sn-glycero-3-phosphocholine	complex lipids	combine	8.762	0.000481311	0.000702697	0.000525314	0.000997765	0.00660703	0.0055698	0.000951053	0.00274032	0.000855643	0.000183953	0.000868156	0.000237995	0.000578978	0.00067913	0.001871	0.0051436	0.00322511	0.00224582	1.81774e-07	0.00175866	1	0.939219	0.0782602	3.14292	0.562415	2.07886	0.13428	0.81752	3.39802	2.7621	combine	combine	Yes
45	RP_60	1-arachidonoyl-sn-glycero-3-phosphoethanolamine	complex lipids	Include	9.239	0.000356529	0.00074069	0.000516219	0.000314635	0.000500224	0.000356009	0.000276565	0.000390943	0.000822397	0.000411412	0.000180563	0.000105332	0.000137077	0.000122787	0.00023966	0.000597687	0.000176059	0.000214914	0.0521411	0.7709	0.959818	0.0356648	0.890549	-0.476473	0.0167542	-0.590324	0.457219	1.74376	1.25053	0.696212	Include	#N/A	Yes
47	HP_151	1-hexadecyl-2-hexadecanoyl-sn-glycero-3-phosphocholine	complex lipids	Include	1.135	0.0047694	0.00618446	0.00756053	0.0186691	0.00405508	0.00114214	0.00107348	0.00277503	0.0059773	0.00618343	0.00362357	0.00440917	0.00354171	0.0011523	0.00198909	0.00154706	0.00180305	0.00115903	0.0216475	0.552669	0.998137	0.296703	0.0409419	-1.46697	0.450833	-2.14074	0.275315	1.35625	-0.561559	-1.05981	Include	#N/A	Yes
48	RN_40	1-lauroyl-sn-glycerol 3-phosphate	complex lipids	Include	1.663	0.00248752	0.00204586	0.00339687	0.0021117	0.00517579	0.00576595	0.00347429	0.00632432	0.00285607	0.0074343	0.00577105	0.00830196	0.0075202	0.00579949	0.00678728	0.00723675	0.00642489	0.00494244	0.000234311	0.997617	0.91924	0.00149113	0.0537098	0.951922	0.863824	0.991903	-0.312526	-1.4373	-1.3492	-0.132869	Include	#N/A	Yes
49	HN_41	1-myristoyl-2-oleoyl-sn-glycero-3-phosphoethanolamine	complex lipids	Include	1.14	7.87098e-05	4.89511e-05	4.64045e-05	5.31842e-05	0.000848992	0.00239904	0.000148723	0.000130658	6.42567e-05	0.000141644	7.2797e-05	6.02243e-05	6.06199e-05	9.95896e-05	0.000403929	0.000487376	0.000117574	0.000113022	0.00279655	0.396818	0.808162	0.952214	0.00941592	2.35167	-0.46042	3.07896	0.97981	-0.638729	2.17336	1.46042	Include	#N/A	Yes
52	HN_42	1-oleoyl-2-arachidonoyl-sn-glycerol-3-phosphoethanolamine	complex lipids	Include	4.421	5.97099e-05	6.76119e-05	0.000294452	0.000254608	0.000928002	0.00135438	0.00158009	0.000268699	5.67461e-05	0.000217547	6.39931e-05	6.18221e-05	6.29422e-05	0.000262616	0.00193748	0.00143986	0.00318851	0.000160383	0.021936	0.0434796	0.999456	0.999781	0.180323	1.91221	0.622121	2.71434	-0.354672	0.27935	1.56944	3.34836	Include	#N/A	Yes
53	RP_64	1-Oleoyl-2-hydroxy-sn-glycero-3-PE	complex lipids	Include	9.426	0.000711654	0.000960447	0.000939758	0.00071403	0.00776687	0.00470254	0.000775306	0.00217611	0.00104095	0.00018969	0.000568833	0.000194431	0.000317317	0.000273628	0.00167044	0.00385984	0.00338916	0.00189265	0.00517612	0.0106949	0.999979	0.351624	0.435847	0.516773	-0.544532	1.63032	0.143813	1.67614	2.73745	3.16265	Include	#N/A	Yes
55	RP_65	1-Palmitoyl-2-hydroxy-sn-glycero-3-PE	complex lipids	Include	9.231	0.00157157	0.000609303	0.00064221	0.000569277	0.0242322	0.0128606	0.000914435	0.00336502	0.000602018	0.000136485	0.000655358	0.000173892	0.000410665	0.000528148	0.00240905	0.00526906	0.00550341	0.00214094	0.00246457	0.0137423	0.98083	0.913122	0.035907	0.754633	-0.386671	3.20097	0.670181	0.917662	2.05897	3.44845	Include	#N/A	Yes
56	HP_173	1-stearoyl-2-arachidonoyl-sn-glycero-3-phosphoethanolamine	complex lipids	Include	1.138	0.159783	0.154718	0.211483	0.278004	0.0636845	0.0277828	0.0239676	0.0436868	0.134468	0.150098	0.0615067	0.104529	0.0814772	0.0275198	0.0538843	0.0287695	0.0336966	0.0528101	0.00206021	0.791273	0.999942	0.366221	0.0334848	-2.07031	1.29188	-2.34171	-0.143601	1.34481	-2.01737	-0.853299	Include	#N/A	Yes
60	RP_102	2,4-Diaminobutanoic acid	fatty acids and derivatives	Include	8.125	0.00173159	0.00103992	0.00112892	0.00138665	0.000791427	0.000850341	0.000500865	0.001175	0.0013221	0.00059366	0.000610504	0.000332069	0.000524686	0.000446909	0.000576943	0.000814501	0.000378184	0.000938497	0.00564223	0.755112	0.898206	0.0021	0.356981	-0.895262	0.0378421	-0.610513	0.31193	1.30588	0.372774	0.383436	Include	#N/A	Yes
61	HP_209	2,4-OCTADIENAL	fatty acids and derivatives	Include	1.073	0.110704	0.055445	0.0418245	0.10702	0.0148309	0.00456044	0.00876011	0.0218142	0.0781861	0.0442018	0.0109931	0.0410315	0.0236566	0.00257218	0.00655048	0.0138344	0.00426781	0.0151691	0.0185306	0.842009	0.999207	0.144429	0.0417826	-1.46976	1.08581	-2.638	0.284876	2.01039	-0.545183	-0.912488	Include	#N/A	Yes
62	RP_106	2,6-Dideoxyhexonic acid	fatty acids and derivatives	Include	8.124	0.000734122	0.000425554	0.000411488	0.000541534	0.000345109	0.00042674	0.000284366	0.000529804	0.000579188	0.000204384	0.000307895	0.000257479	0.000271041	0.000227145	0.000199675	0.000292751	0.000289321	0.000426488	0.0315668	0.96979	0.741426	0.0302544	0.872312	-0.788599	-0.0200198	-0.326914	0.405279	0.94726	0.178681	0.215067	Include	#N/A	Yes
63	RP_107	20-Hydroxyeicosatetraenoic acid	fatty acids and derivatives	Include	10.042	0.00015577	0.000111634	8.78261e-05	0.000104209	0.000602551	0.000568309	0.000143391	0.000533814	8.69424e-05	4.65124e-05	7.37948e-05	6.79392e-05	6.15001e-05	4.45862e-05	0.000144735	0.000663252	0.000475579	0.000311512	0.00762967	0.0223915	0.999699	0.903867	0.128786	0.185561	-0.184837	2.05124	0.220527	0.750693	1.12109	2.5814	Include	#N/A	Yes
64	HN_60	2-Arachidonoyl-1-stearoyl-sn-glycero-3-phosphoethanolamine	complex lipids	Include	1.129	0.0001546	0.000390975	0.00273417	0.00220653	0.00942541	0.00829098	0.0076655	0.00315772	0.000130816	0.000394689	0.000237675	0.000185968	0.00022063	0.00382458	0.0118264	0.00882652	0.0100311	0.00344243	0.000922602	0.0035334	0.999895	0.958359	0.0522932	1.2205	1.24718	3.14543	-0.232564	0.793115	0.766441	4.17111	Include	#N/A	Yes
65	HP_202	2-arachidonyl-sn-glycero-3-phosphoethanolamine	fatty acids and derivatives	Include	4.904	0.00566061	0.00702398	0.00656484	0.00681689	0.00220524	0.000640437	0.000325672	0.000558175	0.00189091	0.00314761	0.000516001	0.00291626	0.00264774	0.00129226	0.000446576	0.000389478	0.000774421	0.000941374	0.00680617	0.342037	0.999459	0.374796	0.0217341	-2.57656	0.146092	-2.79423	0.254431	1.50011	-1.22253	-1.54854	Include	#N/A	Yes
66	HP_191	2'-Deoxy-5'-inosinic acid	nucleotides and derivatives	Include	8.93	0.000177594	0.000148453	0.000141945	0.000273826	0.00290896	0.000727585	0.00100637	0.00282859	0.000165981	0.00016363	0.000179211	0.000121615	9.12693e-05	0.000104583	0.00223078	0.00109162	0.000859547	0.00221092	1.52978e-09	4.5971e-07	0.999913	0.861307	5.53819e-06	3.76341	1.23745	3.15476	0.0951548	0.461449	2.98741	3.52106	Include	#N/A	Yes
68	RP_92	2-Hydroxy-N-[(2S,3S,4R)-1,3,4-trihydroxy-2-octadecanyl]heptadecanamide	complex lipids	Include	9.577	0.000109554	5.62609e-05	7.21764e-05	0.00024926	0.00367258	0.00116453	0.00035683	0.00143218	0.000227689	4.34321e-05	3.93531e-05	2.3448e-05	0.000133654	0.000175158	0.000934322	0.00264302	0.000664311	0.000712341	0.0113499	0.0329282	0.999972	0.962228	0.14825	1.92043	-0.179542	3.30281	0.225829	0.983913	3.08388	4.0609	Include	#N/A	Yes
69	HP_207	2-Methylaminoadenosine	nucleotides and derivatives	Include	7.421	0.000640569	0.000765235	0.00161508	0.00253674	0.000513621	4.46114e-05	4.70494e-05	0.000156246	0.000603077	0.00158775	0.000370983	0.00169384	0.000318327	0.000156654	0.000223439	7.8111e-05	8.40734e-05	0.000528528	0.0200345	0.454572	0.992256	0.838824	0.0262866	-2.0942	0.662218	-3.36361	-0.550733	1.09556	-1.66086	-1.71732	Include	#N/A	Yes
70	RP_96	2-methylbutyrylcarnitine	acyl carnitines	Include	4.959	0.000389722	0.000125514	0.000297643	0.000295124	4.99661e-05	4.23126e-05	5.44451e-05	9.13114e-05	0.000364671	0.000267812	0.000119406	8.12992e-05	0.000131428	0.000133515	3.69477e-05	2.95393e-05	6.50957e-05	0.00015223	0.00672009	0.267896	1	0.602776	0.0167992	-1.98431	-0.219976	-2.14486	-0.0103089	0.894399	-0.869935	-1.24015	Include	#N/A	Yes
71	HP_236	3,5,7-Nonatriyn-1-ol	fatty acids and derivatives	Include	1.061	0.0376795	0.0174844	0.0111466	0.0394501	0.00475865	0.00136194	0.0027907	0.00650358	0.0254541	0.0156059	0.00330004	0.0119263	0.00729721	0.00581077	0.00201103	0.0045682	0.00121497	0.00524958	0.00257837	0.257327	0.998987	0.2603	0.00978335	-1.51672	1.14074	-2.67506	0.251349	1.46085	-1.19662	-1.46556	Include	#N/A	Yes
72	HN_64	3-[(3-Hydroxypentadecanoyl)oxy]-4-(trimethylammonio)butanoate	acyl carnitines	Include	0.949	0.000171628	0.00012352	5.06013e-05	9.78628e-05	0.00272577	0.000354802	0.00167151	0.00204136	1.97273e-05	0.000203083	0.00364847	4.84785e-05	4.55472e-05	0.000241256	0.000564081	0.000429432	0.000528375	0.00395716	0.011346	0.608708	0.995241	0.700227	0.029506	0.289546	-2.77336	4.51526	0.675964	-1.82327	1.23964	2.01603	Include	#N/A	Yes
73	HP_225	3-{[({(1R,2R,3S,4R,5R,6R)-2-[(2-Acetamido-2-deoxy-alpha-D-glucopyranosyl)oxy]-3,4,5,6-tetrahydroxycyclohexyl}oxy)(hydroxy)phosphoryl]oxy}-1,2-propanediyl diacetate	complex lipids	Include	8.396	8.5388e-05	9.67738e-05	9.16187e-05	0.000124476	0.00010748	9.6356e-05	0.000222033	9.95529e-05	7.772e-05	6.98853e-05	2.88037e-05	5.58214e-05	2.88594e-05	1.66175e-05	0.000130575	0.000132723	0.000110609	0.000225606	0.00330117	0.00906973	0.998036	0.0967218	0.985401	-1.0141	-0.0330027	0.354049	-0.229437	1.45182	0.47073	2.03531	Include	#N/A	Yes
74	HN_66	3-{[(2-Aminoethoxy)(hydroxy)phosphoryl]oxy}-2-(palmitoyloxy)propyl (9Z)-9-octadecenoate	complex lipids	Include	1.142	0.000111486	7.10521e-05	0.000133196	8.89978e-05	0.00267852	0.00278472	0.000219386	0.000234665	9.37822e-05	0.000206794	9.87504e-05	8.38435e-05	7.84694e-05	0.000237721	0.00155556	0.00153787	0.000833889	0.000171386	0.00252356	0.0574872	1	0.995727	0.027181	3.23448	1.0446	3.06179	0.0418929	-0.420128	1.76975	2.59977	Include	#N/A	Yes
75	RN_77	3'-Dephosphocoenzyme A	vitamins and derivatives	Include	4.298	1.19917e-05	1.68468e-05	1.84705e-05	2.07478e-05	0.000343133	0.000445679	0.000302333	6.09674e-05	1.36133e-05	0.000445796	0.000175426	0.000300975	0.000183565	0.000383696	0.000459481	7.06417e-05	0.00033338	5.22349e-05	1.68923e-05	0.807115	0.962498	0.000115099	0.000514051	4.42606	-0.33937	3.74227	0.579542	-4.01264	0.752787	-0.849916	Include	#N/A	Yes
76	RP_113	3-hydroxybutyrylcarnitine	acyl carnitines	Include	2.986	6.03012e-05	0.000138079	0.000772076	0.000132276	9.23259e-05	1.99551e-05	5.17632e-05	3.97822e-05	0.000344483	0.000150493	0.0002248	0.000262498	0.000223017	0.00104686	6.75147e-05	3.18293e-05	4.83872e-05	5.02031e-05	0.000110542	0.00424068	0.99997	0.999901	0.00751103	-2.59432	-0.382288	-2.5806	-0.115105	-0.138604	-2.35064	-2.6041	Include	#N/A	Yes
77	HP_233	3-hydroxyoctanoylcarnitine	acyl carnitines	Include	5.485	0.000555627	0.00215371	0.000652354	0.000887835	0.000317569	3.34923e-05	4.59398e-05	0.000200244	0.000484978	0.000214061	0.000193938	0.000325362	0.000176522	0.000127135	4.62145e-05	1.83521e-05	5.87112e-05	0.000134289	0.00014062	0.127917	0.80899	0.0769733	0.00700938	-3.35087	0.986074	-3.14852	0.967767	2.15628	-2.18066	-1.96	Include	#N/A	Yes
78	HN_68	3-Methylglutarate	organic acids	Include	7.277	5.00551e-05	5.30257e-05	6.76099e-05	6.46747e-05	0.000727215	0.00063578	0.000751288	0.000267382	6.9053e-05	3.41118e-05	0.000138864	7.72044e-05	0.000165874	0.000701957	0.000499895	0.00035864	0.000197329	0.000243773	7.59997e-05	0.31939	0.700193	0.420536	0.000462226	3.2277	0.470124	3.12552	0.85722	-1.07877	1.6788	1.18953	Include	#N/A	Yes
79	RP_121	4-Hydroxy-2-oxohexanoic acid	fatty acids and derivatives	Include	8.123	0.000866745	0.000495971	0.000511521	0.000744618	0.000442489	0.000480714	0.000315717	0.000670898	0.000864708	0.000288108	0.000317502	0.000262396	0.000360272	0.000256706	0.000282421	0.00058297	0.000383936	0.000677523	0.0189887	0.338052	1	0.0162144	0.691971	-0.798599	0.166396	-0.464555	0.0182844	1.10958	0.14458	0.626736	Include	#N/A	Yes
80	RN_97	4-Oxoproline	amino acids and biogenic amines	Include	1.147	0.000105779	0.000359295	0.000353326	0.000262961	0.0151669	0.0119831	0.0112516	0.00786967	0.000437778	0.000993224	0.00155765	0.0016904	0.00136724	0.00332743	0.0119839	0.00526727	0.00877437	0.00392413	6.40781e-11	0.000281478	0.470081	9.74405e-05	6.7083e-10	4.84658	0.0882437	5.01766	0.722099	-2.23864	2.51969	2.05692	Include	#N/A	Yes
81	RN_92	4'-Phosphopantetheine	vitamins and derivatives	Include	4.442	2.04225e-05	9.75045e-06	7.6713e-05	1.13267e-05	9.14502e-05	0.000334923	0.000324988	2.48074e-05	9.93635e-06	1.30313e-05	1.03813e-05	1.47157e-05	1.05633e-05	2.21496e-05	0.000348928	0.000158573	0.000183036	1.28462e-05	6.50794e-05	0.0291369	0.999841	0.998928	0.0517366	4.05772	0.00126413	2.87957	0.231124	0.324449	4.38091	2.9729	Include	#N/A	Yes
82	HN_72	5-(Phosphonooxy)-L-lysine	amino acids and biogenic amines	Include	6.927	0.00219655	0.00153372	0.00273542	0.00223997	0.00679146	0.0118056	0.00447053	0.00608014	0.00194332	0.00300224	0.0140749	0.0134104	0.0264907	0.00663901	0.00848802	0.0122554	0.0059385	0.00907695	0.016003	0.999234	0.99375	0.0125893	0.112927	2.17529	0.37745	1.72472	-0.340853	-2.27325	-0.475408	-0.20768	Include	#N/A	Yes
83	HP_242	5-Aminopentanal	amino acids and biogenic amines	Include	9.472	0.000488364	0.0017267	0.000389352	0.00180761	0.00384967	0.00498642	0.0032754	0.00223556	0.000408837	0.000724217	0.00246477	0.00141197	0.00117077	0.00114615	0.00216072	0.00125621	0.00514215	0.00267889	0.00872778	0.491471	0.953687	0.861211	0.0179222	1.83772	0.201331	2.03605	0.477613	-0.603871	1.03252	0.954566	Include	#N/A	Yes
84	RN_102	5-BETA-D-RIBOFURANOSYLPICOLINAMIDE ADENINE-DINUCLEOTIDE	nucleotides and derivatives	Include	2.592	5.50498e-05	5.4838e-05	5.77724e-05	6.77501e-05	0.00750539	0.0171776	0.0101737	0.00324718	5.82523e-05	0.000524511	0.000153601	0.000381114	0.000303373	0.00134911	0.00391223	0.00327979	0.0141624	0.000944895	1.10762e-09	0.00855788	0.72818	0.020266	5.59543e-07	8.86926	-0.0197421	7.08592	1.15813	-2.80899	6.08001	3.1188	Include	#N/A	Yes
87	RN_101	5'-Phosphoribosyl-N-formylglycinamide	nucleotides and derivatives	Include	1.172	1.3125e-05	1.36059e-05	1.29737e-05	1.47191e-05	0.00216825	0.00480606	0.00113992	4.05553e-05	1.32214e-05	2.83158e-05	2.42987e-05	2.31001e-05	2.2672e-05	4.9605e-05	0.0022187	0.00133902	0.00181382	7.0725e-05	3.66569e-06	0.00534909	1	0.938044	0.00105649	7.10745	-0.0640983	5.93535	0.0845165	-1.05126	6.12029	4.79957	Include	#N/A	Yes
89	HP_255	ACETYL ARGININE	amino acids and biogenic amines	Include	8.174	7.97612e-05	9.32503e-05	8.40952e-05	0.000122712	0.000769937	0.00117847	0.000363064	0.00120904	7.54666e-05	0.000202617	0.00023821	0.000141653	3.65356e-05	9.40837e-05	0.00038847	0.000359584	0.000777031	0.00083716	1.97567e-05	0.00507445	0.924884	0.981272	0.000223904	2.45757	-0.0216628	3.10528	0.532997	-0.361934	2.11729	2.21035	Include	#N/A	Yes
90	HP_256	Acetylcholine	fatty acids and derivatives	Include	8.249	0.005476	0.00537812	0.00446836	0.00486373	0.00232356	0.00282539	0.00271447	0.00329054	0.00616543	0.0022277	0.00192501	0.00196682	0.0021394	0.00177591	0.00151127	0.00117094	0.00404363	0.00261097	0.0177703	0.999989	0.903649	0.0191248	0.25944	-0.462759	0.257571	-0.904833	0.412527	1.37287	0.652539	0.0555082	Include	#N/A	Yes
91	HP_253	Acetyl-L-carnitine	acyl carnitines	Include	6.911	0.107671	0.214987	0.142963	0.177857	0.0173333	0.0111976	0.0309131	0.0164838	0.194949	0.0390441	0.0765267	0.0681245	0.0622496	0.0495274	0.0195669	0.00995677	0.0243671	0.0250112	6.5508e-07	0.0136592	0.99999	0.0122519	6.04434e-06	-3.31448	-0.111463	-3.34885	-0.0659204	1.65225	-1.55078	-1.63069	Include	#N/A	Yes
92	HN_78	acetylserine	amino acids and biogenic amines	Include	7.059	0.000128087	0.000250198	0.000143392	0.000180242	0.00138906	0.00397462	0.00020826	0.00407971	0.000155696	0.000510724	0.0015201	0.000784735	0.00247617	0.00135855	0.00160149	0.000326195	0.000193969	0.00203647	0.0259482	0.945735	0.822714	0.0575074	0.0364742	2.10591	-0.991363	3.04647	1.12666	-2.69605	0.401223	-0.77625	Include	#N/A	Yes
93	RP_134	Adenine	nucleotides and derivatives	Include	4.446	5.47914e-05	4.60305e-05	1.8902e-05	5.21137e-05	0.000819089	0.000420786	0.000300724	0.000161064	4.23816e-05	6.69578e-05	4.52031e-05	7.54736e-05	5.49355e-05	7.51816e-05	0.000400803	0.000189452	0.000489724	5.0829e-05	1.11572e-06	0.0293191	0.694672	0.696017	8.23978e-05	3.4253	-0.183002	3.27117	0.78569	-0.744197	2.8641	1.74128	Include	#N/A	Yes
94	RP_136	Adenosine	nucleotides and derivatives	Include	3.999	0.00249734	0.0040607	0.00991104	0.0036823	0.00322052	0.00837174	0.00993043	0.00166755	0.00506594	0.000869696	0.00132062	0.00149783	0.00100614	0.00388552	0.00712502	0.0170649	0.00989095	0.00661317	0.00687671	0.00405751	0.622386	0.075244	0.999706	-0.171569	-0.491439	-0.18745	-1.03873	1.83813	2.158	2.6894	Include	#N/A	Yes
95	HP_260	Adenosine 5'-monophosphate	nucleotides and derivatives	Include	8.751	0.00016152	0.000143899	0.000306425	0.000493276	0.00228522	0.00469144	0.00067447	0.000511312	0.000138993	0.000171897	6.29259e-05	0.000509158	8.07015e-05	0.00024029	0.00123178	0.00168352	0.00255503	0.000772366	0.000429434	0.0257734	1	0.989781	0.124878	2.90054	-0.818005	2.56404	-0.0366142	0.546136	4.26468	3.14679	Include	#N/A	Yes
96	RP_141	Adenosine diphosphate (ADP)	nucleotides and derivatives	Include	1.333	0.000109594	0.0001011	9.22111e-05	9.41566e-05	0.0186197	0.0209418	0.0190645	0.00378526	0.000186327	0.0045944	0.0050712	0.0100082	0.00308078	0.00884637	0.0172921	0.00367828	0.0209877	0.000479174	2.65229e-07	0.999908	0.679402	3.30461e-05	4.86296e-06	7.60265	-0.415711	6.83956	1.36478	-5.67123	2.34714	-0.196446	Include	#N/A	Yes
97	RN_130	Adenosine diphosphate ribose	nucleotides and derivatives	Include	1.413	3.75447e-05	9.49149e-05	6.30408e-05	3.37958e-05	0.0177457	0.00162823	0.0215263	0.00348012	6.16636e-05	0.00526994	0.00334942	0.00565116	0.00101075	0.00265399	0.0301989	0.00711015	0.00212546	0.000906064	5.53746e-06	0.991006	0.990544	0.000109745	1.84598e-05	6.77862	0.0559353	6.84278	0.597024	-5.68558	1.03711	0.560174	Include	#N/A	Yes
98	RP_142	Adenylsuccinic acid	sugar and derivatives	Include	4.014	4.2782e-05	4.1648e-05	4.30167e-05	4.16958e-05	0.00503444	0.00634205	0.000361635	0.000122568	4.11111e-05	8.00644e-05	0.000481726	0.000268149	0.000315754	0.000487081	0.00163824	0.000419406	0.00372805	5.04186e-05	9.80268e-05	0.915592	0.97661	0.202129	0.00900421	6.04246	-0.89901	4.70347	0.863489	-2.71897	4.2225	1.12101	Include	#N/A	Yes
101	RN_136	alpha-Ketoglutaric acid	organic acids	Include	1.713	1.46117e-05	1.54476e-05	2.5691e-05	5.9349e-05	0.00136522	0.00109986	0.000146378	0.000203065	2.13593e-05	0.000167389	0.000107936	0.000168395	3.09732e-05	0.000161074	0.000341387	2.99443e-05	0.000921134	2.76042e-05	2.53314e-06	0.999907	0.506834	0.357485	0.00962185	6.67534	-0.479424	4.10923	1.85595	-2.02915	5.12561	0.224123	Include	#N/A	Yes
102	HP_263	apronalide	amino acids and biogenic amines	Include	9.242	0.000169656	0.00011151	0.000126119	0.000180426	0.000312959	0.000627767	0.000267553	0.00020973	9.93786e-05	9.40488e-05	0.000141175	9.13833e-05	5.25398e-05	6.46389e-05	0.000240618	0.000261084	0.000433971	0.00021759	7.97329e-06	0.00575295	0.995239	0.718909	0.0546203	1.93595	-0.0939661	1.36255	0.223525	0.589407	2.61932	1.72843	Include	#N/A	Yes
103	HN_83	Arachidic acid	fatty acids and derivatives	Include	0.968	0.000104211	0.000199662	0.000391571	0.000356208	0.00122699	0.00187436	0.000749551	0.000393491	7.6463e-05	0.000258055	6.88625e-05	9.81801e-05	0.000228311	0.000153441	0.00125831	0.000778944	0.00154741	0.000264535	0.0136372	0.0352211	0.99987	0.968032	0.131994	0.515981	-0.0883737	2.07884	0.189391	0.580766	1.18512	2.47021	Include	#N/A	Yes
104	HP_264	Arachidonic acid ethyl ester	fatty acids and derivatives	Include	1.104	0.00525315	0.00826426	0.00717658	0.0164806	0.00257213	0.000593283	0.00030289	0.000358025	0.00133616	0.000574902	0.000631518	0.000241195	0.000632403	7.65346e-05	0.00192234	0.000619012	0.000785448	0.000498312	0.000353133	0.575609	0.99732	0.000441962	0.00987016	-0.777915	1.19726	-3.23655	-0.373213	4.1642	2.18902	1.30086	Include	#N/A	Yes
105	HP_269	Argininosuccinic acid	amino acids and biogenic amines	Include	9.556	0.000168296	0.000163078	0.000172838	0.000262115	0.00265065	0.00150734	0.000247919	0.000277455	0.000158857	0.000106259	3.59193e-05	0.000116464	8.08537e-05	3.28345e-05	0.000647301	0.000262232	0.000592014	0.000446615	0.00117191	0.0344276	0.975613	0.502964	0.280389	1.83748	-0.42877	1.96786	0.653597	1.50483	3.77109	2.81909	Include	#N/A	Yes
106	HP_271	Asparagine	amino acids and biogenic amines	Include	8.613	0.000334906	0.000447782	0.000455462	0.000657726	0.0129639	0.0121131	0.00489054	0.00845657	0.000337616	0.000478	0.000191412	0.000316071	0.00026851	0.000241906	0.00607802	0.00285213	0.00586925	0.00768267	2.38845e-10	1.48143e-06	0.737521	0.768415	2.58493e-06	4.93743	0.0783556	4.28243	0.763643	0.695078	5.55415	4.21386	Include	#N/A	Yes
108	RN_140	beta-Aspartylaspartic acid	peptides	Include	1.157	2.02383e-05	2.29893e-05	2.32636e-05	2.98384e-05	0.000251791	0.00037168	0.000234201	5.82121e-05	2.23451e-05	0.000117239	8.04343e-05	0.000122756	9.09585e-05	0.00029657	0.000206258	7.01309e-05	0.000378787	3.82441e-05	7.58924e-05	0.999999	0.92276	0.0154213	0.00336442	3.80059	-0.241228	2.95124	0.65154	-2.36144	1.68038	-0.0617405	Include	#N/A	Yes
266	c("HP_274", "HP_275")	Betaine	amino acids and biogenic amines	combine	6.432	0.0200371	0.0458181	0.0189775	0.0208745	0.161213	0.16157	0.103712	0.104469	0.0116407	0.0238346	0.01468	0.0107063	0.0166132	0.0119253	0.105179	0.074446	0.214363	0.121829	2.24143e-10	7.44973e-06	1	0.821715	7.30135e-05	3.57355	0.339086	3.20436	0.115957	0.0776748	3.31214	3.16607	combine	combine	Yes
109	HP_282	C14 Ceramide	complex lipids	Include	0.979	0.00537398	0.0119597	0.00600712	0.0137308	0.00110236	0.00016543	0.00019146	0.000429655	0.00891935	0.00335533	0.00170762	0.00162392	0.00261641	0.00205489	0.00036883	0.00027118	0.000138093	0.000348664	3.68411e-06	0.00389782	0.993159	0.0620379	3.74214e-05	-3.54761	1.1133	-4.79045	0.409821	2.14685	-2.51405	-3.05342	Include	#N/A	Yes
110	HP_279	C14-Carnitine	complex lipids	Include	4.848	0.0012869	0.00180357	0.0010423	0.000736019	0.000162023	0.000111729	5.49779e-05	0.000113248	0.000546298	0.00113946	0.000317795	0.000585301	0.000473629	0.00036644	7.36148e-05	5.90828e-05	0.000154922	0.000118344	0.000686095	0.0260181	0.999979	0.831039	0.00453763	-0.657775	0.581525	-3.17783	0.124798	0.852	-0.3873	-2.45063	Include	#N/A	Yes
111	HP_281	C14-Dihydroceramide	complex lipids	Include	1.098	0.0132286	0.00570913	0.0179646	0.0530991	0.00200803	0.000379345	0.000967481	0.00892894	0.013685	0.0153194	0.00395971	0.0140054	0.018325	0.00344505	0.000858611	0.000713909	0.00134783	0.00744694	0.00552893	0.128424	1	0.923086	0.0283247	-1.53974	1.67389	-3.36684	0.0242453	0.904202	-2.30943	-2.48688	Include	#N/A	Yes
112	HP_283	C16-Dihydroceramide	complex lipids	Include	1.093	0.00825893	0.00552868	0.0119674	0.039434	0.00116085	0.000278177	0.00025443	0.0031328	0.00605889	0.010525	0.00258579	0.0127797	0.0122716	0.000904117	0.000251583	0.000562133	0.000543979	0.00344172	0.00193921	0.0832767	1	0.869778	0.0121681	-2.93249	0.999165	-3.97659	-0.0101983	1.1043	-2.82736	-2.86208	Include	#N/A	Yes
113	HP_284	C17 Sphingomyelin (d18:1/17:0)	complex lipids	Include	4.807	0.000277202	0.000329985	0.000289056	0.00023129	0.000110118	1.76304e-05	5.33176e-05	0.00011374	0.000196538	0.000551804	0.000191545	0.000246485	0.000359065	0.000176771	2.10543e-05	2.03066e-05	5.41979e-05	6.59111e-05	0.00676682	0.012208	0.944115	0.999989	0.148455	-0.69546	0.837892	-2.13116	0.736623	-0.114328	-1.64768	-2.98212	Include	#N/A	Yes
114	HP_285	C18-Carnitine	acyl carnitines	Include	4.767	0.0021555	0.00456037	0.00215989	0.00244513	0.000164319	0.000108899	0.000128041	0.000203525	0.0010762	0.00266448	0.000786045	0.00115219	0.00151148	0.000862044	5.10602e-05	7.484e-05	0.000160906	0.000255973	1.29005e-05	0.00182846	0.995761	0.864983	0.000866659	-3.60736	0.669789	-3.9406	0.391734	0.843448	-3.4337	-3.48888	Include	#N/A	Yes
115	RP_162	C8-Carnitine	acyl carnitines	Include	6.427	0.000524487	0.000375217	0.000512616	0.000251335	6.22005e-05	3.22247e-05	2.42593e-05	8.28693e-05	0.000192054	5.92723e-05	0.000184632	7.21573e-05	4.23853e-05	0.000166975	4.49638e-05	2.72904e-05	3.34992e-05	5.71515e-05	0.000155249	0.326343	0.999419	0.0450832	0.00167735	-2.76527	0.527527	-2.79249	0.194598	1.80207	-1.49073	-1.18502	Include	#N/A	Yes
116	HN_85	CDP-ethanolamine	complex lipids	Include	9.061	2.09801e-05	2.06723e-05	1.99528e-05	2.05818e-05	0.00650076	0.00512958	0.00096729	0.00245084	2.0308e-05	0.000125195	0.000400331	0.000633158	0.000870158	0.00196122	0.000920104	0.0012216	0.00105063	0.00142648	3.14123e-09	0.574256	0.318123	2.93096e-06	8.99342e-09	6.67555	-0.287965	7.19312	1.3881	-4.77558	2.18793	1.02944	Include	#N/A	Yes
117	HP_288	Ceramide (d18:1/16:0)	complex lipids	Include	2.063	0.00414011	0.00673243	0.00473651	0.00724946	0.00428879	0.000640781	0.00082262	0.00305318	0.00345661	0.00210913	0.000679747	0.000867632	0.00113993	0.000980842	0.00117012	0.000558015	0.0010176	0.00147939	0.0109346	0.999987	0.913335	0.025596	0.19237	-2.08265	0.634282	-1.71378	0.702967	2.31536	-0.401573	-0.101379	Include	#N/A	Yes
118	HP_290	Choline	vitamins and derivatives	Include	5.803	1.6752	1.85765	1.5304	1.64708	0.429681	0.199029	0.114992	0.156885	1.49462	0.459443	0.35036	0.504486	0.520902	0.444336	0.112293	0.092089	0.125838	0.186637	1.91203e-08	0.000583358	0.510157	0.00060829	1.50305e-06	-3.54765	-0.356349	-3.03682	0.666829	1.84846	-1.34285	-1.8552	Include	#N/A	Yes
122	HP_295	CMP-NeuGc	nucleotides and derivatives	Include	9.438	0.000124148	0.000116918	0.000130292	0.00018027	0.000459953	0.000528522	0.000279322	0.000254022	0.000109265	9.0951e-05	9.26921e-05	0.000104464	5.8362e-05	4.99399e-05	0.000356492	0.000362935	0.000414619	0.000160108	0.000202216	0.00210769	0.993252	0.480234	0.0457844	1.08516	-0.020268	1.46127	0.25148	0.788698	1.89413	1.99849	Include	#N/A	Yes
123	HP_296	Creatine	amino acids and biogenic amines	Include	7.89	0.0151473	0.0293215	0.0258644	0.0276935	0.0141538	0.00762675	0.00877407	0.00841331	0.0173307	0.00881523	0.0105728	0.00823963	0.00735318	0.00749022	0.0152268	0.0174071	0.0180004	0.0316816	1.15356e-08	0.0138785	0.0577095	0.00160777	0.00811447	1.31844	-0.048992	-1.37835	-1.06139	1.54473	2.91216	1.22777	Include	#N/A	Yes
125	HN_91	Cyclic ADP-ribose	nucleotides and derivatives	Include	8.933	2.16351e-05	1.97504e-05	2.06053e-05	2.15862e-05	0.0013788	0.00111569	0.000116224	0.00037282	1.95667e-05	1.8245e-05	2.36573e-05	2.79715e-05	7.75302e-05	0.000137208	0.000169911	0.000200751	0.000211358	0.000551305	3.90848e-08	0.0123392	0.716016	0.651162	3.40165e-05	5.66432	-0.337969	4.64122	1.01697	-1.03951	4.96278	2.58475	Include	#N/A	Yes
126	RN_153	Cysteine-glutathione disulfide	amino acids and biogenic amines	Include	1.295	0.00014967	0.000184348	0.000238723	0.000373713	0.00621223	0.0091841	0.00567271	0.000260721	0.000248256	0.00103631	0.001031	0.000880285	0.000909626	0.00185486	0.012382	0.00398501	0.00698756	0.000495003	0.004458	0.579861	0.999895	0.363229	0.0399017	3.6925	-0.931715	3.58376	-0.254046	-2.11729	2.50693	1.72052	Include	#N/A	Yes
128	HN_92	cytidine 5′-monophosphate	nucleotides and derivatives	Include	8.862	2.87215e-05	2.46697e-05	2.45314e-05	2.63104e-05	0.00237976	0.000935947	0.000275791	0.000531352	2.5848e-05	6.77203e-05	3.16901e-05	2.82989e-05	0.000264962	0.00097034	0.000342866	0.000734819	0.00040478	0.000763905	1.44755e-06	0.103249	0.989915	0.149198	0.000188677	5.72194	-0.64117	4.89927	0.516713	-2.10974	4.25338	2.27282	Include	#N/A	Yes
129	HP_303	Cytidine 5'-diphosphocholine	nucleotides and derivatives	Include	9.276	9.95878e-05	0.000209315	0.000127257	0.000165655	0.00303203	0.00509394	0.000564759	0.000987103	9.82008e-05	0.000259453	0.000828173	0.000521813	0.00033337	0.00041381	0.00153897	0.00219727	0.00332748	0.00048619	0.000328516	0.149562	0.999917	0.257332	0.00131505	3.48334	0.320678	3.56959	0.163587	-1.59015	1.57251	1.81585	Include	#N/A	Yes
130	RP_185	Cytidine diphosphate	nucleotides and derivatives	Include	1.132	7.95501e-05	6.95901e-05	6.40568e-05	7.33108e-05	0.00146406	0.00127233	0.00135614	0.000301141	7.23458e-05	0.000268067	0.000193226	0.000484644	0.000245935	0.000369934	0.00131643	0.000304177	0.00106718	0.000147242	2.96635e-06	0.845927	0.772708	0.0424593	0.000289045	4.7684	-0.0584301	3.74343	0.898948	-2.08721	2.73962	0.757278	Include	#N/A	Yes
131	HP_307	Cytosine	nucleotides and derivatives	Include	9.332	0.000183257	0.000130449	0.000118282	0.000220669	0.00164677	0.00152927	0.000490987	0.000581823	0.000157632	0.00019581	0.000365088	0.000228105	0.000132848	0.000248169	0.000677073	0.000605853	0.00104667	0.000337451	1.56566e-06	0.0524289	0.850329	0.854689	0.000529912	3.52343	0.599369	2.59711	0.577977	-0.543658	2.3804	1.47547	Include	#N/A	Yes
133	HP_309	D-(+)-Maltose	sugar and derivatives	Include	8.24	0.000840605	0.000966444	0.00125485	0.00158649	0.000343453	0.000269447	0.000256646	0.000571065	0.000767655	0.00105585	0.00035057	0.000597599	0.000896461	0.000192609	0.000308439	0.000330029	0.00016404	0.000397764	0.0149661	0.490497	0.995342	0.262349	0.0342981	-1.57988	-0.161003	-1.6917	0.257504	1.08276	-0.336112	-0.866443	Include	#N/A	Yes
134	HP_310	D-(+)-Proline	amino acids and biogenic amines	Include	7.1	0.00962115	0.016484	0.00893742	0.00671161	0.0583735	0.147077	0.0488738	0.123333	0.0110089	0.00390902	0.0121354	0.0041557	0.00986924	0.0132227	0.0608237	0.0505025	0.0826989	0.0473544	1.16067e-06	0.00138023	0.962429	0.981661	0.0016725	3.65736	0.151523	3.05374	0.526251	0.42234	3.92818	2.94983	Include	#N/A	Yes
135	HN_95	Deoxycholic Acid	amino acids and biogenic amines	Include	1.95	0.0241567	0.0240269	0.0233888	0.0205583	0.00696818	0.010286	0.00266176	0.00121572	0.0146816	0.00235275	0.0140171	0.0173911	0.0126833	0.00349576	0.00551038	0.010665	0.00939006	0.00821831	0.0841883	0.999981	0.665444	0.329109	0.0334355	-1.19389	0.264274	-2.37858	-1.07234	1.41614	-0.0420321	0.109894	Include	#N/A	Yes
136	HN_97	Deoxyuridine monophosphate	nucleotides and derivatives	Include	7.242	0.0004706	0.000418228	0.00044312	0.000114578	0.000625057	0.000989813	0.000642161	0.000563146	0.0004183	0.000327989	0.00034887	0.000447719	0.000196724	0.000192062	0.000548719	0.000642725	0.00035561	0.000766292	0.00384279	0.10999	0.958687	0.999712	0.048175	1.03158	0.0643928	1.16368	0.304783	0.0988778	1.06607	0.957779	Include	#N/A	Yes
137	RP_196	dephospho-CoA	fatty acids and derivatives	Include	4.192	1.9214e-05	1.84916e-05	1.77685e-05	1.67167e-05	0.00022074	0.000241123	0.000332575	0.000331927	1.90513e-05	9.80901e-05	6.1874e-05	6.47531e-05	4.36565e-05	5.67498e-05	0.000102592	1.91808e-05	6.12554e-05	1.56422e-05	1.55099e-05	0.699537	0.000496504	0.0273723	8.88861e-06	2.5517	0.00691543	3.94425	2.9014	-1.803	0.74179	-0.760142	Include	#N/A	Yes
138	RN_158	D-Glucose 6-phosphate	sugar and derivatives	Include	1.117	6.55461e-05	0.000151667	0.000142006	0.000151852	0.00969614	0.00368158	0.00407387	0.00151452	0.000150868	0.00142481	0.00127385	0.00222691	0.00165823	0.00263077	0.00792866	0.00253212	0.00502989	0.000606203	1.78904e-07	0.815154	0.959423	2.00535e-05	7.7108e-07	4.51291	-0.280597	4.69198	0.461792	-3.57426	1.21925	0.655928	Include	#N/A	Yes
139	HP_321	Dihydrothymine	nucleotides and derivatives	Include	8.099	0.000384752	0.000158246	0.000346387	0.000306444	0.000988923	0.00145571	0.000810837	0.000188557	0.000118514	0.000115112	0.000256768	0.000109006	0.000182126	7.54345e-05	0.000525323	0.000620681	0.000813173	0.000596535	8.28751e-08	0.00205062	0.999888	0.7585	0.0340334	3.43871	0.208569	1.69717	0.119175	0.649579	3.87972	2.22758	Include	#N/A	Yes
141	HP_329	DL-Alanine	amino acids and biogenic amines	Include	7.859	0.000466272	0.000822639	0.000427337	0.00076108	0.00151586	0.00169466	0.00107763	0.00417826	0.000204211	0.000411927	0.00035578	0.00029597	0.000394031	0.000228685	0.00102532	0.00065587	0.000982079	0.00193938	1.61345e-06	0.030268	0.662923	0.873722	0.0163479	2.8961	0.168235	1.93147	0.793709	0.551335	3.2792	1.68909	Include	#N/A	Yes
142	HP_330	DL-Arginine	amino acids and biogenic amines	Include	9.433	0.00421024	0.00928453	0.00402255	0.00607876	0.0766872	0.0439589	0.0303558	0.0425415	0.00454703	0.00797917	0.00834732	0.00727634	0.00639262	0.00559678	0.0605779	0.0319918	0.0294353	0.0440054	2.6627e-07	0.000168889	0.997793	0.977349	2.91209e-05	3.03263	0.280606	3.01051	0.198564	-0.313443	2.43858	2.49851	Include	#N/A	Yes
268	c("HP_331", "HP_334")	DL-Dipalmitoylphosphatidylcholine	complex lipids	combine	1.129	0.439686	0.414202	0.547093	0.719052	0.1538	0.0491744	0.0760573	0.0867836	0.452528	0.504078	0.16968	0.291334	0.229387	0.0884139	0.104633	0.0696614	0.0912871	0.0951921	7.76787e-06	0.173794	1	0.209638	5.14259e-05	-2.11112	0.362603	-2.6216	-0.0864467	1.24905	-1.22468	-1.28611	combine	combine	Yes
143	HP_335	DL-Glutamine	amino acids and biogenic amines	Include	8.457	0.000482899	0.00241907	0.00109606	0.00310456	0.04955	0.00561917	0.0195209	0.0184674	0.00100589	0.000379663	0.00180928	0.000845044	0.00212254	0.00159858	0.0130392	0.00255697	0.00941089	0.0174457	1.261e-05	0.0564245	0.893092	0.989752	0.0286347	4.9611	0.201674	3.39135	1.04917	0.566835	5.32627	2.90901	Include	#N/A	Yes
144	HP_336	DL-Homoserine	amino acids and biogenic amines	Include	8.097	0.000153979	0.00014527	0.000137722	0.000234943	0.000562383	0.00156806	0.000596276	0.00108301	0.000139689	0.000116101	0.000197511	9.26511e-05	8.85636e-05	0.000174094	0.000582082	0.000426239	0.000752603	0.000675166	0.000145275	0.0188102	0.957543	0.993525	0.0140908	2.54939	0.223284	2.4401	0.543851	0.336387	2.6625	2.23264	Include	#N/A	Yes
145	HN_103	DL-Lysine	amino acids and biogenic amines	Include	9.172	2.46519e-05	3.68538e-05	3.62146e-05	3.523e-05	0.00125801	0.000441974	0.000364819	0.000755136	2.54631e-05	0.000184943	0.000495657	0.000419117	0.000720848	0.0020202	0.000343622	0.000453071	0.000221561	0.000905886	8.90487e-06	0.97785	0.933922	1.17176e-05	1.4586e-05	2.92016	-0.479958	4.24127	0.573341	-4.08601	-0.685897	-0.418083	Include	#N/A	Yes
146	RN_171	DL-Malic acid	organic acids	Include	1.49	0.00051855	0.00177754	0.0014564	0.00146589	0.0641763	0.0410132	0.013793	0.00633335	0.0016288	0.00372276	0.00496108	0.00636766	0.00561971	0.0140051	0.0269982	0.00566248	0.0351591	0.00345977	3.96831e-06	0.756699	0.796015	0.0774215	0.000410632	4.63627	-0.401221	3.79573	0.907023	-1.97826	3.05923	0.910448	Include	#N/A	Yes
147	RP_203	DL-TYROSINE	amino acids and biogenic amines	Include	4.584	3.33947e-05	4.11212e-05	4.10429e-05	5.8645e-05	2.99167e-05	4.40947e-05	1.83907e-05	2.16149e-05	2.86726e-05	1.42628e-05	1.67359e-05	1.57589e-05	1.68132e-05	1.70545e-05	2.69088e-05	2.19942e-05	3.89118e-05	2.40171e-05	0.00188279	0.198983	1	0.00424297	0.469606	0.0904818	0.349517	-0.609034	-0.0192272	1.35095	1.09191	0.761144	Include	#N/A	Yes
148	RP_204	Docosahexaenoic acid ethyl ester	fatty acids and derivatives	Include	8.414	0.00305783	0.00284016	0.00248761	0.00281981	0.00144877	0.00112207	0.000675687	0.00272237	0.00285151	0.000641496	0.00145415	0.00071695	0.00118901	0.000910456	0.000753966	0.00133804	0.00143518	0.00235532	0.00984113	0.824678	0.999998	0.0228901	0.245593	-1.66201	0.0775915	-1.06194	-0.0473913	1.5502	-0.189398	0.535652	Include	#N/A	Yes
149	HP_313	D-PANTOTHENIC ACID	vitamins and derivatives	Include	6.226	0.000846314	0.00130476	0.00139246	0.00122038	0.0102343	0.00595177	0.0107104	0.00545666	0.000926086	0.00075137	0.000368884	0.000631225	0.00051418	0.000415094	0.00906646	0.00495255	0.00785761	0.00835027	5.69185e-08	5.58856e-06	0.999995	0.232171	0.00106068	3.32401	0.721964	2.68991	0.0682496	1.20811	3.81016	3.82977	Include	#N/A	Yes
150	HP_314	D-Serine	amino acids and biogenic amines	Include	8.538	7.0987e-05	6.75979e-05	6.15675e-05	0.000133447	0.000436551	0.000367892	0.000232326	0.000561966	5.8321e-05	6.10778e-05	1.88314e-05	4.78326e-05	3.5704e-05	1.26547e-05	0.000275397	9.77148e-05	0.000232376	0.000436657	4.37507e-05	0.00473439	0.90922	0.421187	0.0438958	2.65962	0.528058	2.3346	0.735234	1.32383	3.45539	2.9232	Include	#N/A	Yes
270	c("RP_193", "RP_195")	D-Sphingosine	complex lipids	combine	8.028	0.0011971	0.00347497	0.00259343	0.00634719	0.00338651	0.00452898	0.00171351	0.00475326	0.000993563	9.06692e-05	0.00098187	6.98881e-05	0.000401697	0.000370683	0.00151606	0.00610986	0.00366449	0.00415105	0.000310882	0.000967759	1	0.00366269	1	-1.58704	-0.547529	0.285372	-0.0441841	3.45661	2.4171	3.78617	combine	combine	Yes
151	RP_207	Eicosapentaenoic acid	fatty acids and derivatives	Include	10.179	0.000100349	9.13115e-05	0.000100872	9.06459e-05	0.00120007	0.00110314	0.000151059	0.000541959	8.47803e-05	4.13907e-05	6.17957e-05	3.03435e-05	4.51081e-05	3.5087e-05	0.000234028	0.00149694	0.000589182	0.000253626	0.00483353	0.0123375	0.999779	0.815634	0.11838	0.475846	0.00787793	2.64509	0.262461	1.1448	1.61277	3.52743	Include	#N/A	Yes
152	RN_177	estradiol disulfate	complex lipids	Include	4.36	0.018285	0.0265264	0.0310525	0.0264195	0.0553156	0.0510405	0.0453004	0.0498619	0.0199475	0.046931	0.0283138	0.0429965	0.0529518	0.052195	0.0244938	0.0501016	0.0436676	0.044691	0.00155927	0.96848	0.51987	0.00821751	0.00135738	0.837298	0.0105396	0.96921	0.353243	-0.764984	0.0617744	-0.149017	Include	#N/A	Yes
154	RN_179	Flavin adenine dinucleotide (FAD)	nucleotides and derivatives	Include	4.617	1.6623e-05	7.16613e-05	1.76784e-05	2.27559e-05	0.000591577	0.00097641	0.000714606	0.000153777	1.88676e-05	0.000197313	9.66456e-05	0.000248018	0.000110481	0.000419985	0.000846741	0.000152144	0.000680853	0.000156768	2.49711e-05	0.858495	0.982776	0.0201677	0.000607822	4.68043	-0.688593	4.2081	0.551678	-2.77176	2.59726	0.884664	Include	#N/A	Yes
155	RN_180	Flavin mononucleotide (FMN)	nucleotides and derivatives	Include	4.847	1.0969e-05	1.11347e-05	1.12916e-05	1.41955e-05	8.61685e-05	0.000162309	0.000102095	1.86473e-05	1.15925e-05	2.61579e-05	1.5759e-05	4.07669e-05	2.28921e-05	7.28791e-05	0.000132907	2.02187e-05	0.000107678	1.77836e-05	0.00416859	0.954721	0.97099	0.46098	0.0349871	2.72505	-0.579004	2.58242	0.592849	-1.364	1.94006	0.625575	Include	#N/A	Yes
156	HN_107	Fumaric acid	organic acids	Include	8.813	2.69997e-05	2.22649e-05	2.14055e-05	2.1835e-05	0.00545967	0.000895043	0.000572981	0.000568331	2.13769e-05	2.7333e-05	2.69538e-05	4.19784e-05	5.60866e-05	0.00198244	0.000370705	0.000267316	0.000370023	0.00122434	0.00254085	0.345788	0.91191	0.635027	0.00302868	3.99643	-0.480085	5.69255	1.28689	-1.89505	2.58147	2.5106	Include	#N/A	Yes
158	RP_214	Glu-Gly	peptides	Include	1.139	1.13133e-05	9.72597e-06	9.47795e-06	1.11276e-05	0.000122445	0.000123281	0.000109241	0.000423217	1.05069e-05	0.000100527	5.19458e-05	9.49187e-05	6.95675e-05	0.000119247	0.000110723	6.33025e-05	9.35093e-05	8.36287e-05	1.07771e-06	0.999999	0.471583	4.15459e-05	1.70447e-06	3.56299	-0.195986	3.99567	0.917615	-3.03849	0.720487	0.0395659	Include	#N/A	Yes
159	HN_109	Glutaric acid	organic acids	Include	7.606	2.93285e-05	0.000128221	2.95238e-05	0.00010317	0.000713868	0.0002022	0.000145689	0.000940878	9.92067e-05	0.000124939	0.000112543	0.000119897	0.000163218	0.000114198	0.000137414	0.000122568	0.000102021	0.000367334	0.00298315	0.990515	0.334147	0.837058	0.0131292	1.9681	-0.271293	2.24905	1.24257	-0.672339	1.56706	0.334148	Include	#N/A	Yes
160	RP_216	glu-thr	peptides	Include	1.258	1.61277e-05	1.6131e-05	1.49816e-05	1.39414e-05	5.25517e-05	6.93389e-05	7.08777e-05	2.92423e-05	1.53828e-05	1.26486e-05	1.18287e-05	1.32436e-05	1.26243e-05	1.43103e-05	7.05775e-05	2.37318e-05	5.16247e-05	1.94251e-05	1.55072e-05	0.0437258	0.869454	0.996043	0.0155255	2.26001	-0.142707	1.79677	0.542194	0.225466	2.62818	1.48004	Include	#N/A	Yes
161	RN_189	Glycerol 3-phosphate	sugar and derivatives	Include	1.132	1.99771e-05	0.000102414	6.51888e-05	3.57861e-05	0.00343857	0.00256877	0.00160698	0.000647082	3.50747e-05	0.000552982	0.000991088	0.000947731	0.000933843	0.0011474	0.00138634	0.000899582	0.00208924	0.000470193	1.50769e-08	0.99721	0.786472	3.56915e-06	2.88974e-07	4.73392	-1.38445	5.01597	0.726589	-4.04707	2.07131	0.242314	Include	#N/A	Yes
162	RP_219	Glycerophosphoglycerol	sugar and derivatives	Include	1.09	3.92312e-05	4.82843e-05	3.80996e-05	3.93692e-05	0.000303012	0.00019493	0.000115798	5.03661e-05	4.15432e-05	0.000192566	0.000115061	0.000152233	0.000108532	0.000211914	0.000172479	5.60618e-05	0.000158443	3.79354e-05	7.62577e-06	0.644183	0.835616	0.0178874	0.0468947	3.05121	-0.678387	1.70979	0.641846	-1.8548	1.87479	-0.786853	Include	#N/A	Yes
163	HP_345	Glycerylphosphorylethanolamine	complex lipids	Include	8.617	0.00148983	0.00179886	0.00170504	0.00129839	0.0169572	0.0110437	0.00237263	0.00393517	0.00136997	0.00384921	0.00389402	0.00568794	0.00353069	0.00336796	0.00368351	0.0027684	0.0050321	0.00418821	0.00945228	0.999998	0.806654	0.197423	0.0266468	2.04227	-0.297652	2.08104	0.756068	-1.38517	0.954747	-0.0602043	Include	#N/A	Yes
164	HP_350	Guanosine 5'-diphosphate (GDP)	nucleotides and derivatives	Include	9.452	6.55234e-05	6.593e-05	7.80097e-05	0.000100369	0.000213316	0.000319674	0.000116403	4.99864e-05	5.9351e-05	5.09905e-05	2.30797e-05	4.10898e-05	3.41024e-05	2.37211e-05	0.000100232	0.000135707	0.000163901	9.24403e-05	0.000151463	0.0312256	0.998355	0.314792	0.615549	1.69779	-0.122298	0.923735	0.236267	1.17294	2.99303	1.86041	Include	#N/A	Yes
166	RP_231	Hexanoylcarnitine	acyl carnitines	Include	5.554	0.0012181	0.00093247	0.0011527	0.000637222	0.000176801	0.000112755	0.000182788	0.000155595	0.000713502	0.00023391	0.00043165	0.000287462	0.000231948	0.000454134	0.000178523	0.00021083	0.000291809	0.000478016	7.49382e-06	0.976099	0.174481	0.00200489	3.72091e-06	-1.84382	0.128467	-2.43786	-0.802747	1.41246	-0.559834	-0.222652	Include	#N/A	Yes
167	RN_206	hydroxyacetone phosphate	sugar and derivatives	Include	1.185	3.06398e-05	3.58862e-05	3.17005e-05	3.64164e-05	0.00108577	0.00109668	0.000992328	0.000190292	3.24898e-05	0.000261841	0.000126787	0.000251908	0.000187862	0.000397797	0.000954157	0.000324606	0.00116422	0.000145657	6.56287e-07	0.490426	0.956605	0.00195854	1.31732e-05	4.64759	-0.440427	4.33749	0.524489	-2.74694	2.34107	1.06606	Include	#N/A	Yes
169	RN_208	Hypoxanthin	nucleotides and derivatives	Include	1.135	1.59141e-05	2.75403e-05	4.36658e-05	4.2252e-05	0.00193909	0.00130802	0.000743715	0.000228185	6.39368e-05	0.000232173	0.00021128	0.000154781	0.00020527	0.000434435	0.00139378	0.000231304	0.0018407	0.000270779	1.00369e-08	0.345435	0.996348	0.0239482	0.000160629	7.00732	-0.357876	4.25389	0.355389	-2.45225	4.91294	1.44626	Include	#N/A	Yes
170	HP_353	Hypoxanthine	nucleotides and derivatives	Include	5.635	0.011918	0.0284629	0.0200405	0.0171572	0.00497913	0.007441	0.00334718	0.00221848	0.0122457	0.00172722	0.0102879	0.00457662	0.00876583	0.00357046	0.00597838	0.00855201	0.008743	0.00384586	0.0248294	0.975408	0.882575	0.0308302	0.0194917	-1.67866	0.0374274	-2.19172	-0.660887	1.95498	0.238897	0.424143	Include	#N/A	Yes
171	RP_240	ile-pro	peptides	Include	0.987	9.07544e-05	0.000168945	0.000137054	0.000101241	0.000718393	0.000287665	0.000400633	0.000628437	0.000130212	0.0010327	0.000757465	0.000717484	0.000664681	0.000569721	0.00046286	0.000293359	0.000601802	0.000204543	1.18251e-07	0.0294771	0.790587	1.15076e-06	0.000142698	0.194652	-0.113569	1.85331	0.409569	-2.47259	-2.16437	-1.02884	Include	#N/A	Yes
172	HP_358	Inosine	nucleotides and derivatives	Include	5.635	0.00524519	0.010091	0.00960586	0.00750422	0.00223481	0.00205908	0.000742957	0.000546601	0.00448347	0.0012568	0.00569971	0.00275529	0.00513955	0.00113796	0.00158298	0.00247288	0.00286841	0.00133469	0.00981962	0.984662	0.83671	0.147357	0.00440568	-2.09407	-0.472364	-2.69229	-0.750882	1.54762	-0.0740847	-0.393791	Include	#N/A	Yes
173	RP_243	Inosine-5'-monophosphate (IMP)	nucleotides and derivatives	Include	1.546	2.51178e-05	0.000203884	8.76113e-05	9.32265e-05	0.00318944	0.00280144	0.000963248	0.000645551	8.80566e-05	0.000263633	0.00184573	0.00100046	0.00181362	0.00123907	0.00162778	0.00178981	0.00442134	0.000210252	0.000345896	0.997271	0.999366	0.00365745	0.00109295	3.46581	-0.638722	3.80238	0.259168	-3.20978	0.89475	0.333428	Include	#N/A	Yes
174	RP_245	L-(-)-Asparagine	amino acids and biogenic amines	Include	8.128	0.00373916	0.00304901	0.00246372	0.00290584	0.00206028	0.00183369	0.00142048	0.00303849	0.00351598	0.0013605	0.00160289	0.00116992	0.00160502	0.00105481	0.00141342	0.00182026	0.00197488	0.00240276	0.0054215	0.445475	0.998705	0.00284706	0.342383	-0.859659	0.0864506	-0.558684	0.104384	1.14336	0.197247	0.480289	Include	#N/A	Yes
175	RP_247	L-(-)-Serine	amino acids and biogenic amines	Include	0.987	3.11144e-05	2.39155e-05	2.04975e-05	5.53961e-05	0.000402769	8.17087e-05	0.000142298	0.000541813	8.64193e-05	4.09226e-05	4.2039e-05	3.67229e-05	4.71892e-05	5.13333e-05	0.000278862	0.000264253	0.000188683	0.000244729	0.000315483	0.0112247	0.999985	0.9999	0.0151276	2.68088	0.250189	2.5196	-0.105848	-0.147299	2.28339	2.47815	Include	#N/A	Yes
176	HN_114	L-(+)-Aspartic acid	amino acids and biogenic amines	Include	8.846	7.45566e-05	8.19885e-05	6.76164e-05	0.000108779	0.0218109	0.0258025	0.0102043	0.0109649	0.000150369	0.000564269	0.00114749	0.000879188	0.00115273	0.00404575	0.00476402	0.0177905	0.006729	0.0133916	1.03946e-07	0.00786273	0.918325	0.000943705	1.05872e-07	5.34486	-0.00998088	7.3428	0.76087	-3.63895	1.7159	2.94299	Include	#N/A	Yes
178	HP_361	L-alpha-Glycerylphosphorylcholine	complex lipids	Include	8.404	0.0101228	0.00776441	0.0122666	0.00775772	0.0456613	0.0399591	0.0695478	0.0379887	0.0067697	0.0135067	0.0159056	0.0209265	0.0164527	0.014816	0.036266	0.0413377	0.039212	0.0765299	0.000537604	0.0478675	1	0.393292	0.0010157	1.60256	-0.0865528	2.47813	0.024919	-0.940667	0.74845	1.51254	Include	#N/A	Yes
272	c("RP_252", "RP_253")	L-alpha-lysophosphatidylcholine	complex lipids	combine	8.699	0.000301917	0.000415768	0.000387396	0.000578854	0.00420992	0.00264747	0.000687527	0.00200537	0.000509632	0.000124729	0.000405626	0.000183036	0.000388106	0.00027916	0.00119815	0.00331108	0.00207101	0.00145314	4.85174e-09	1.95332e-05	1	0.795286	0.00795021	2.67789	0.445446	2.10092	0.0594256	0.858153	3.09059	2.89965	combine	combine	Yes
179	HP_364	L-Cystine	amino acids and biogenic amines	Include	9.621	0.000250724	0.000250076	0.000238628	0.000410742	0.000846735	0.00188758	0.000405541	0.000187399	0.00021516	0.00020108	7.74467e-05	0.000245967	0.000202139	0.000174054	0.00129422	0.00114662	0.00096269	0.000285065	0.00065949	0.025356	0.986516	0.895441	0.573716	2.13996	-0.108574	1.13139	-0.436338	0.679714	2.92825	2.24744	Include	#N/A	Yes
180	HP_373	LECITHIN	complex lipids	Include	1.129	0.193033	0.197197	0.226786	0.375975	0.124257	0.0479183	0.0344257	0.06058	0.205092	0.199681	0.0656502	0.144119	0.151375	0.0782053	0.0728101	0.0390836	0.0438036	0.0535556	0.00982266	0.37556	0.999174	0.528899	0.0455313	-0.974954	1.20131	-2.02936	0.223842	1.04471	-1.13156	-1.20849	Include	#N/A	Yes
181	HP_376	Leu-Leu	peptides	Include	5.23	0.00105494	0.00124518	0.00140507	0.00253923	0.000262773	0.000411541	0.000193801	0.000135797	0.000824067	0.00050103	0.000135302	0.000105545	0.000222434	0.000101404	0.000256021	0.000218883	0.000172876	0.000120448	0.000503257	0.999989	0.993958	0.000493157	0.00408077	-2.32447	0.404539	-2.58226	0.321579	2.9875	0.258487	0.0836545	Include	#N/A	Yes
183	RP_277	Leu-pro	peptides	Include	4.053	3.58826e-05	4.68501e-05	4.29493e-05	2.9334e-05	6.93687e-05	1.24986e-05	4.22702e-06	1.64456e-05	4.24822e-05	0.000137779	9.33065e-05	0.000116592	9.76295e-05	0.000185593	4.32826e-05	1.94293e-05	2.49429e-05	8.50097e-06	1.33189e-06	0.0013719	0.980944	0.065416	0.212217	-2.61619	-0.520606	-1.34466	-0.391219	-1.61768	-3.71326	-2.57112	Include	#N/A	Yes
184	HP_365	L-Glutamic acid	amino acids and biogenic amines	Include	8.935	0.00113256	0.00437715	0.00250882	0.00329974	0.107914	0.158207	0.108576	0.106609	0.00213459	0.00190241	0.00728326	0.00375773	0.00484638	0.00447649	0.08881	0.0753923	0.150349	0.0778274	6.03486e-11	1.26189e-07	0.984845	0.927382	2.05201e-08	5.23978	0.250824	5.32121	0.333694	-0.459982	4.52897	4.52753	Include	#N/A	Yes
185	RP_258	L-Glutathione (reduced)	amino acids and biogenic amines	Include	2.065	0.000229282	0.000402388	0.000161769	0.000218377	0.0236593	0.043694	0.0518494	0.000226213	0.000436527	0.0058472	0.00329933	0.00638536	0.00336439	0.0126392	0.0395326	0.0114329	0.0553435	0.000319022	0.000300027	0.993566	0.999998	0.0622411	0.023916	7.70504	-0.305648	5.2245	0.150887	-4.30405	3.70664	0.769567	Include	#N/A	Yes
186	RP_259	L-Glutathione oxidized	amino acids and biogenic amines	Include	3.9	0.000285691	9.7323e-05	0.000592318	0.000238266	0.00722132	0.00539321	0.00875663	0.000224088	0.000392984	0.00108677	0.000784913	0.000730769	0.000730525	0.00175568	0.00623012	0.0103257	0.00694712	0.000642552	0.00207927	0.284033	0.996656	0.434091	0.0290018	3.90406	-0.343152	3.44734	-0.477452	-1.8188	2.42842	2.106	Include	#N/A	Yes
188	RP_278	Linoleyl carnitine	acyl carnitines	Include	8.31	0.00047066	0.002399	0.00138541	0.00115729	3.96141e-05	4.766e-05	5.43757e-05	0.000165101	0.000826963	7.30503e-05	0.00237287	9.64046e-05	0.000885674	0.000584607	2.77259e-05	3.36452e-05	6.55098e-05	0.000384164	0.00168228	0.32385	0.999999	0.655323	0.0219344	-4.89824	0.248776	-4.37945	-0.11749	1.78789	-3.35912	-2.47407	Include	#N/A	Yes
274	c("HP_369", "HP_370")	L-Pyroglutamic acid	amino acids and biogenic amines	combine	8.454	0.000576632	0.00307707	0.00154408	0.00342171	0.0686643	0.0357986	0.0389635	0.0389784	0.00148451	0.000641173	0.00379069	0.00147055	0.00305078	0.00260887	0.02963	0.0165874	0.0386907	0.032014	3.8364e-15	1.39061e-08	0.993132	0.993746	1.63246e-09	4.8538	0.0336697	4.27124	0.686724	0.140909	4.96104	3.72543	combine	combine	Yes
190	HP_378	lys-leu	peptides	Include	9.094	5.05098e-05	4.821e-05	6.75147e-05	7.36696e-05	0.000117999	3.69107e-05	0.000147497	0.000302032	4.52876e-05	5.831e-05	1.83065e-05	3.14903e-05	2.86908e-05	1.14094e-05	0.000153335	3.81789e-05	9.15525e-05	0.000325935	0.000230889	0.0224509	1	0.433323	0.604988	-1.48709	0.356093	1.03982	0.0378702	1.16482	-0.678373	2.16676	Include	#N/A	Yes
191	RP_280	LysoPC(20:5(5Z,8Z,11Z,14Z,17Z))	complex lipids	Include	8.474	6.10198e-05	4.56834e-05	4.97066e-05	7.32574e-05	7.06186e-05	7.37743e-05	7.48944e-05	0.000135535	5.26222e-05	1.64049e-05	2.89142e-05	1.58014e-05	2.61163e-05	1.48896e-05	3.37799e-05	0.000437504	0.000162788	0.000137177	0.0114194	0.0139517	0.955305	0.386565	0.958478	1.27448	1.06153	0.648717	-0.660413	1.4704	1.68335	2.77953	Include	#N/A	Yes
193	HP_384	lysophosphatidylethanolamine (22:6(4Z,7Z,10Z,13Z,16Z,19Z)/0:0)	complex lipids	Include	4.987	0.00250493	0.00307893	0.00228851	0.00427558	0.000433641	0.000110416	0.000181952	0.000241398	0.00153904	0.00229445	0.000413628	0.000886371	0.00136646	0.000556596	0.000150828	6.7102e-05	0.000155379	0.000342259	1.38103e-05	0.0136842	0.982569	0.2828	0.000912966	-3.55781	0.962263	-3.60707	0.491553	1.51261	-3.00746	-2.58601	Include	#N/A	Yes
194	RP_286	lysophosphatidylserine	complex lipids	Include	8.791	0.00693732	0.0086612	0.0114447	0.00688975	0.0206881	0.0113891	0.00752748	0.0414412	0.0119987	0.00191208	0.00448329	0.00148502	0.00305269	0.00208074	0.00392017	0.0333178	0.0139055	0.0262327	0.0227235	0.0477451	0.99997	0.203822	0.939946	-0.90117	0.0790563	0.791259	0.156363	1.98263	1.00241	2.61753	Include	#N/A	Yes
195	HN_121	Malonic acid	organic acids	Include	6.882	0.00280514	0.00246873	0.00198892	0.001745	0.0155524	0.0138584	0.00902904	0.0142256	0.00152633	0.00836944	0.0117345	0.0112725	0.0138566	0.010174	0.00834786	0.00917592	0.0061968	0.0173346	1.72768e-07	0.985816	0.755118	1.07489e-06	5.95448e-07	2.14855	-0.674363	2.76192	0.437592	-2.52311	0.299799	-0.198781	Include	#N/A	Yes
276	c("RP_291", "RP_292")	Methyl palmitate	fatty acids and derivatives	combine	7.493	0.000500376	0.000588003	0.000673508	0.000621889	0.00141533	0.000886051	0.000441897	0.000896055	0.000723455	0.000150597	0.000395288	0.000189829	0.000381053	0.000307061	0.000627908	0.00154244	0.000910054	0.000825329	0.00474009	0.0103855	1	0.0672982	0.978924	-0.255564	0.291514	0.312371	-0.149629	1.2754	0.728319	1.7374	combine	combine	Yes
196	HP_385	Methyl picolinate	organic acids	Include	9.266	6.43266e-05	6.72647e-05	0.000106142	0.000106869	0.000368406	0.000581811	0.000220203	0.00028667	6.34194e-05	6.00457e-05	9.90291e-05	5.35698e-05	7.04462e-05	8.03012e-05	0.000277207	0.000275995	0.000377951	0.000177485	6.16959e-08	0.000465359	0.938691	0.986383	0.000430568	2.84262	0.440124	2.03183	0.349642	0.232661	2.63515	1.91485	Include	#N/A	Yes
197	HN_124	myristic acid	fatty acids and derivatives	Include	1.005	0.0070229	0.0175653	0.0118206	0.0141655	0.00326811	0.00293212	0.00339156	0.00281363	0.0139176	0.00574633	0.0108394	0.0180864	0.0127028	0.00333988	0.00406654	0.00567783	0.00263284	0.00388646	0.000229574	0.212022	0.982459	0.665013	0.00357047	-2.68265	-0.729967	-2.20156	-0.34236	0.721347	-1.23134	-1.13786	Include	#N/A	Yes
198	HP_390	N-(hexadecanoyl)-beta-D-galactosylsphingosine	complex lipids	Include	1.128	0.00724816	0.0175562	0.0328086	0.0328904	0.00779034	0.00216316	0.00165325	0.00497782	0.00904441	0.00821746	0.00248655	0.00524626	0.00284221	0.00151441	0.00672746	0.00285179	0.00404934	0.00367497	0.00284399	0.997628	0.998428	0.00515584	0.008581	-2.25175	0.549166	-2.56772	-0.260427	2.57665	-0.224259	0.269359	Include	#N/A	Yes
199	RP_320	N(omega)-(ADP-D-ribosyl)-L-arginine	amino acids and biogenic amines	Include	1.311	2.82762e-05	2.32824e-05	2.34656e-05	2.0641e-05	0.000506458	0.000331653	0.000671245	8.98944e-05	3.32434e-05	0.000218674	0.000199136	0.000305371	0.000192738	0.000395684	0.000701594	0.000152334	0.000315323	0.000116268	3.45425e-06	1	0.995904	0.000725806	0.000446377	4.49255	-0.988873	3.68065	0.342774	-3.34765	2.13377	-0.00977675	Include	#N/A	Yes
201	HP_392	N-[(13Z)-docosenoyl]sphingosine	complex lipids	Include	0.949	0.000594232	0.00116033	0.0016252	0.00206483	0.000676651	7.19944e-05	6.68638e-05	0.00050243	0.00129277	0.000735155	0.000433653	0.00051747	0.000352946	0.000108016	0.000206008	0.000101442	8.37229e-05	0.000775089	0.00457658	0.835686	0.999999	0.13018	0.0206734	-2.71515	0.755312	-2.89669	0.0677935	2.04549	-1.42497	-0.918997	Include	#N/A	Yes
202	HP_393	N-[(2S,3R,4E)-1-(beta-D-erythro-Hexopyranosyloxy)-3-hydroxy-4-octadecen-2-yl]hexadecanamide	complex lipids	Include	1.113	0.00686575	0.0168048	0.00958784	0.0301816	0.00702964	0.00207779	0.00150271	0.00461978	0.00824151	0.00732919	0.00246384	0.00466945	0.00274265	0.00145579	0.00587473	0.00261121	0.00357379	0.00339761	0.00870685	0.999144	0.999107	0.0159485	0.0229132	-1.86224	0.534327	-2.15665	-0.219332	2.14359	-0.252973	0.206267	Include	#N/A	Yes
203	RP_325	N~2~-Acetyl-L-ornithine	amino acids and biogenic amines	Include	1.306	8.05372e-06	1.23429e-05	7.1759e-06	1.75605e-05	4.14176e-05	4.38939e-05	6.3183e-05	3.74129e-05	1.15835e-05	3.74244e-05	2.21668e-05	3.16515e-05	5.08096e-05	4.66725e-05	4.94418e-05	1.51742e-05	5.91386e-05	2.04732e-05	5.8205e-07	0.994531	0.82674	0.0140017	0.00441038	3.34287	-0.413167	1.9745	0.560538	-1.64413	2.11191	-0.230168	Include	#N/A	Yes
204	RP_327	N3,N4-Dimethyl-L-arginine	amino acids and biogenic amines	Include	1.221	3.80438e-05	3.45374e-05	3.78354e-05	5.28322e-05	0.000223702	0.000315237	0.000250373	9.0345e-05	5.35562e-05	0.000247003	0.000119504	0.000164345	0.000154192	0.00022522	0.000232042	0.000170932	0.000299363	5.08778e-05	9.09848e-05	0.998778	0.970715	0.0020665	0.00142781	2.49733	-0.275753	2.18824	0.350199	-2.00421	0.768874	-0.166175	Include	#N/A	Yes
205	HP_395	N-3-oxo-butyryl-L-Homoserine lactone	amino acids and biogenic amines	Include	9.271	0.00013606	0.000131738	0.000158802	0.000239785	0.00025457	0.000476855	0.000202891	0.00021125	0.000134703	0.000123242	8.78047e-05	7.96632e-05	6.8877e-05	5.05732e-05	0.000191737	0.00023023	0.000321049	0.000145363	6.50897e-06	0.0134128	0.95844	0.11684	0.471977	1.7136	0.376317	0.736208	0.334151	1.03623	2.37351	1.43829	Include	#N/A	Yes
208	HP_412	N6-Me-Adenosine	nucleotides and derivatives	Include	6.876	0.000718093	0.00098927	0.000702948	0.000742633	0.000194018	0.000501607	0.000208743	0.000251621	0.000562686	0.000366446	0.000445507	0.000382706	0.000397162	0.000334459	0.000210142	0.000230691	0.00019029	0.000196444	0.000253409	0.0982244	0.870847	0.0759282	0.00379203	-1.53472	0.0677587	-1.45726	0.374022	0.936821	-0.665657	-0.894459	Include	#N/A	Yes
209	RP_328	N6-METHYLLYSINE	amino acids and biogenic amines	Include	0.898	9.56266e-05	0.00012162	0.000115914	0.000102918	0.000187389	0.000262235	0.00026126	0.000133013	8.49086e-05	4.68132e-05	4.93775e-05	6.04297e-05	7.21531e-05	6.32381e-05	0.000253874	0.000176069	0.000218875	0.000119715	1.50647e-09	1.87734e-05	0.994793	0.02397	0.0184892	1.64071	-0.331707	0.948261	0.135998	0.869579	2.842	1.68184	Include	#N/A	Yes
210	RN_246	N-Acetyl-DL-methionine	amino acids and biogenic amines	Include	4.945	8.26198e-06	9.48178e-06	8.58876e-06	1.12636e-05	4.76415e-05	4.73466e-05	2.15176e-05	1.48298e-05	9.58991e-06	1.32132e-05	1.09186e-05	1.06601e-05	1.20686e-05	1.35589e-05	3.88134e-05	1.32657e-05	2.11031e-05	1.53514e-05	1.14477e-10	0.613944	0.890376	0.984009	0.0444673	4.71736	-0.814188	1.58862	0.527354	-0.312545	5.219	0.748724	Include	#N/A	Yes
211	RP_306	N-Acetylglucosamine 6-phosphate	sugar and derivatives	Include	1.098	4.67662e-05	4.29554e-05	3.95991e-05	3.94361e-05	0.00013763	0.000108369	6.45188e-05	5.81724e-05	3.98092e-05	2.76726e-05	3.0898e-05	3.72358e-05	3.0698e-05	3.5032e-05	0.000113977	4.36793e-05	0.000152135	4.66022e-05	2.39822e-07	0.0110064	0.99631	0.908806	0.0466605	1.92129	-0.40751	1.09743	0.166339	0.331337	2.66013	1.26243	Include	#N/A	Yes
212	HP_396	N-acetyl-L-2-aminoadipic acid	amino acids and biogenic amines	Include	9.266	0.000130455	0.000126275	0.000119976	0.000216278	0.000602997	0.000959738	0.000393573	0.000472626	0.000128573	0.000151284	0.000165212	0.000135488	9.22606e-05	0.000101814	0.000427919	0.000475187	0.000618021	0.000278683	3.88147e-08	0.00102021	0.890595	0.995143	0.000493813	2.94865	0.39565	1.99934	0.405003	0.184801	2.7378	1.77913	Include	#N/A	Yes
213	RP_303	N-Acetyl-L-cysteine	amino acids and biogenic amines	Include	1.328	1.93027e-05	1.76752e-05	1.58665e-05	1.69386e-05	0.00010829	0.000122202	3.75806e-05	1.8475e-05	1.84545e-05	7.92966e-06	1.22663e-05	8.79166e-06	1.02895e-05	7.03445e-06	8.08429e-05	2.32943e-05	3.42292e-05	1.89703e-05	1.72484e-07	0.0211857	0.776725	0.518262	0.0641407	3.16502	-0.20307	1.6779	0.727378	0.921415	4.28951	1.87193	Include	#N/A	Yes
215	RP_304	N-Acetyl-α-D-glucosamine	sugar and derivatives	Include	1.187	5.72468e-05	6.99084e-05	8.57711e-05	8.87058e-05	0.000290738	0.000556899	0.000245635	0.000544818	6.40656e-05	7.55908e-05	8.146e-05	9.85401e-05	0.000155639	0.000223461	0.000315915	0.000315312	0.00040229	0.000172169	3.06329e-07	0.0132746	0.86545	0.52671	4.48149e-05	2.82405	0.328484	2.32815	0.412763	-0.603785	1.89178	1.3116	Include	#N/A	Yes
216	HP_415	Nervonic ceramide	complex lipids	Include	0.947	0.00485432	0.00655233	0.00246999	0.0189368	0.000774418	0.000119114	3.89798e-05	0.000504484	0.00580769	0.00119669	0.000506063	0.00187962	0.000632288	0.000201773	0.00360313	8.53018e-05	0.00172204	0.00114467	0.0071683	0.999008	0.412566	0.0478787	0.0021339	-2.48506	0.498512	-4.97606	-2.09592	3.25613	0.272553	0.375986	Include	#N/A	Yes
217	RP_309	N-Glycolylneuraminic acid	sugar and derivatives	Include	1.085	7.82659e-05	9.32737e-05	7.04699e-05	7.12378e-05	0.000604663	0.000616896	0.000477088	0.000222271	6.23905e-05	0.000422631	0.000226336	0.00036763	0.000274922	0.000410493	0.000612017	0.000254473	0.000555907	9.81664e-05	0.000150562	0.999843	0.890926	0.00343108	0.000895581	2.71458	-0.271672	2.60075	0.554626	-2.17032	0.815939	-0.124192	Include	#N/A	Yes
218	HP_418	Nicotinamide adenine dinucleotide (NAD+)	nucleotides and derivatives	Include	9.221	0.000138871	9.17463e-05	0.000127263	0.000184679	0.00634581	0.00675241	0.00238275	0.00471363	0.000101779	0.000348849	0.00035289	0.000357782	0.000199143	0.000270717	0.0022751	0.00195079	0.00449562	0.00204274	7.03966e-12	1.53478e-05	0.441854	0.0844011	7.18107e-09	6.26013	-0.0011891	5.26609	0.890415	-1.2948	4.96652	3.08088	Include	#N/A	Yes
220	HP_404	N-PALMITOYLDIHYDROSPHINGOMYELIN	complex lipids	Include	4.777	0.00179895	0.00207916	0.00166433	0.0017093	0.000904006	0.000231234	0.000225058	0.000892321	0.00146621	0.00285396	0.00113857	0.00128531	0.00181072	0.000929736	0.000199022	0.000152563	0.000466957	0.000433506	0.0107401	0.0331954	0.937956	0.999611	0.159479	-0.277937	0.494925	-1.92265	0.692969	0.216359	-0.556503	-2.39926	Include	#N/A	Yes
221	RP_318	N-Stearoyltyrosine	amino acids and biogenic amines	Include	8.28	0.00132007	0.00369665	0.00285316	0.00123437	3.16576e-05	3.25282e-05	3.86321e-05	0.000103846	0.000989708	0.000148216	0.00260783	0.00015374	0.000799057	0.000695043	1.53202e-05	5.51462e-05	5.53802e-05	0.000522978	4.89334e-05	0.143252	0.992803	0.522284	0.00175664	-5.92736	0.449614	-5.39316	-0.641581	1.90616	-4.47082	-2.84542	Include	#N/A	Yes
278	c("HP_421", "HP_422")	O-{[(2R)-2-(Dodecanoyloxy)-3-(tetradecanoyloxy)propoxy](hydroxy)phosphoryl}-L-serine	complex lipids	combine	5.224	0.000393802	0.000323752	0.000382068	0.000405322	0.000171312	4.578e-05	5.38782e-05	0.000119536	0.000317786	0.000229638	7.89519e-05	0.000164154	0.000180903	5.96147e-05	0.000110859	8.77066e-05	5.08329e-05	8.46261e-05	8.14489e-09	0.962091	1	0.136593	0.00757825	-0.970027	-2.46565	-2.20513	0.0086416	1.50556	3.00118	-0.708214	combine	combine	Yes
223	RN_270	Oleoyl coenzyme A	fatty acids and derivatives	Include	1.255	2.29935e-05	2.24655e-05	2.01075e-05	3.07429e-05	0.000346294	0.000378919	0.000371893	4.26496e-05	2.27704e-05	0.000126666	5.56704e-05	0.000125274	6.86829e-05	0.000203624	0.000545633	0.00018915	0.000375884	3.9531e-05	1.3846e-05	0.771297	0.999988	0.0600725	0.00409518	4.56334	-0.352152	3.17106	0.110143	-2.13722	2.77827	0.923696	Include	#N/A	Yes
224	HN_132	Ornithine	amino acids and biogenic amines	Include	9.115	2.63382e-05	2.60941e-05	2.71627e-05	2.43931e-05	0.00325846	0.0011148	0.000853101	0.00208601	2.77365e-05	2.18899e-05	0.000472166	7.13462e-05	0.000167824	0.000482168	0.000835584	0.000837333	0.000354593	0.00112021	2.58058e-06	0.0543358	0.712459	0.0417871	4.76608e-06	4.6249	-0.405693	5.92108	1.13494	-2.44143	2.58916	2.34471	Include	#N/A	Yes
225	HP_434	Palmitoyl sphingomyelin	complex lipids	Include	4.814	0.0411713	0.0486915	0.0410583	0.0472592	0.01211	0.00331718	0.00465565	0.0163767	0.0278928	0.0519365	0.0154873	0.0208968	0.0326539	0.0189264	0.00477629	0.00352047	0.00513299	0.00758138	0.00175324	0.0160273	0.956871	0.890298	0.0166488	-1.35235	0.579323	-2.43723	0.556679	0.670703	-1.26097	-2.3232	Include	#N/A	Yes
226	HP_435	Palmitoylcarnitine	acyl carnitines	Include	4.803	0.00396775	0.00844746	0.00450796	0.0058153	0.000623575	0.000568908	0.000490157	0.000932342	0.00276339	0.00357423	0.00196241	0.00257551	0.0026187	0.00211692	0.000328164	0.000348673	0.000740844	0.00124489	0.00348548	0.08246	0.99995	0.764699	0.0120983	-1.6017	0.870473	-2.97053	0.154862	0.985132	-1.48704	-2.14026	Include	#N/A	Yes
228	HP_466	PC(P-16:0/18:4(6Z,9Z,12Z,15Z))	complex lipids	Include	1.129	0.0114802	0.0124844	0.0124392	0.0184912	0.00445562	4.80056e-05	0.0012655	0.00298051	0.0150306	0.00807646	0.00246603	0.00788678	0.0047942	0.00194407	0.00190398	0.00150165	0.0019091	0.00322086	0.0135109	0.856685	0.863508	0.447203	0.00812532	-2.00151	0.996747	-3.92681	-1.11142	1.74623	-1.25203	-1.06917	Include	#N/A	Yes
230	HP_469	phosphoethanolamine	fatty acids and derivatives	Include	9.555	0.00317533	0.00232771	0.00097782	0.00141053	0.0355818	0.0103321	0.0110997	0.0280288	0.000822116	0.00176204	0.00795132	0.00225081	0.00291072	0.00383594	0.00930904	0.00764349	0.00319537	0.0144816	0.000162068	0.455798	0.469099	0.363534	0.000270833	3.62044	1.39413	3.8508	1.2796	-1.34192	0.884394	1.22928	Include	#N/A	Yes
232	HP_472	PLK	peptides	Include	9.218	0.00010775	0.000108349	9.79869e-05	0.000142047	0.000498474	0.000724841	0.000459469	0.000641923	9.02678e-05	0.000445296	0.000684599	0.000593785	0.000368942	0.000383516	0.000328452	0.000285876	0.000848742	0.000412174	0.00030838	0.998098	0.923632	0.000590862	0.000301423	1.8414	-0.118071	2.40314	0.424474	-2.15328	-0.193813	-0.174616	Include	#N/A	Yes
233	HP_473	POPC	complex lipids	Include	1.128	0.785069	0.76372	0.898558	1.2824	0.344221	0.129568	0.105951	0.237503	0.680622	0.507712	0.211623	0.362442	0.31627	0.224848	0.237944	0.138264	0.126808	0.237573	0.0128091	0.814283	1	0.219525	0.0332912	-1.40242	1.0708	-2.26497	0.0448299	1.5144	-0.958827	-0.795405	Include	#N/A	Yes
234	HP_476	Pro-Glu	peptides	Include	9.103	6.28542e-05	5.89812e-05	7.61715e-05	8.82653e-05	0.000267604	0.00025816	0.000222234	0.000288351	5.24982e-05	7.41418e-05	4.01095e-05	4.06209e-05	2.84105e-05	2.95354e-05	0.000150302	9.33963e-05	0.000220186	0.000464904	5.77812e-05	0.00250106	0.971064	0.66853	0.0181422	1.76764	0.0498082	1.93309	0.405829	0.758842	2.47667	2.2861	Include	#N/A	Yes
235	HP_477	Propionylcarnitine	acyl carnitines	Include	6.374	0.024517	0.0090736	0.00826492	0.00582533	0.00171654	0.00224807	0.00207521	0.00308959	0.00424459	0.0048955	0.00318389	0.00523689	0.00147354	0.00224436	0.00164384	0.00133599	0.00265737	0.00592237	0.00021897	0.964508	0.99977	0.143364	0.0239895	-2.07811	0.457206	-1.55695	-0.120571	1.09885	-1.43646	-0.337525	Include	#N/A	Yes
237	RN_284	Reduced Glutathione	amino acids and biogenic amines	Include	1.576	3.92955e-05	0.00179839	2.33981e-05	0.000412588	7.93399e-05	8.41192e-05	5.61791e-05	4.31315e-05	2.56792e-05	0.0421507	0.0204319	0.0328945	0.0272971	7.13819e-05	4.64489e-05	4.84605e-05	6.52461e-05	3.62332e-05	0.000328626	0.00055132	0.999803	0.00648845	0.967388	0.150775	0.60454	-1.19623	0.4009	-5.93329	-6.38705	-7.53042	Include	#N/A	Yes
238	HP_485	S-Adenosylmethionine	amino acids and biogenic amines	Include	9.698	0.00018114	0.000185414	0.000171772	0.000314858	0.00882436	0.00514739	0.00320877	0.00431517	0.000160563	0.00048946	0.000880581	0.000377952	0.000593027	0.000456778	0.00370205	0.00225602	0.00609169	0.00346258	2.78575e-09	9.97142e-05	0.931106	0.0587699	1.0021e-07	4.47556	-0.0729798	4.64385	0.458995	-1.41921	3.12933	2.76564	Include	#N/A	Yes
239	RN_290	Ser-Glu	peptides	Include	1.137	6.18501e-05	8.63491e-05	9.90167e-05	7.16375e-05	0.000912111	0.000970635	0.000955746	0.000386243	8.54092e-05	0.00121769	0.000663209	0.000800767	0.00058038	0.000932287	0.000749127	0.000377052	0.000402297	8.9416e-05	0.00278915	0.499311	0.62998	0.00423583	0.00913237	2.89656	-0.340039	3.15226	1.25186	-3.25263	-0.0160299	-1.35223	Include	#N/A	Yes
240	RN_288	S-Lactoylglutathione	amino acids and biogenic amines	Include	4.32	9.19142e-06	2.2179e-05	1.02511e-05	1.16138e-05	0.000279833	0.000113911	3.95886e-05	4.37478e-05	1.07509e-05	3.61078e-05	3.21466e-05	3.37983e-05	3.0024e-05	3.8849e-05	0.000148282	3.11503e-05	0.000138375	3.87146e-05	4.12728e-07	0.763752	0.999211	0.507903	0.0370355	5.57804	-0.874515	2.73134	0.289426	-1.39127	5.06129	1.05064	Include	#N/A	Yes
241	HP_490	Stachydrine	amino acids and biogenic amines	Include	9.316	0.000164859	0.00012214	0.000151587	0.000319995	0.000296794	0.000179761	0.000235472	0.000322838	0.000189917	0.000129359	0.000139548	9.61423e-05	9.38107e-05	4.91312e-05	0.000251276	0.000210492	0.000219011	0.000478663	0.000148215	0.0261079	0.99986	0.307322	0.911932	1.64276	0.464498	0.462452	-0.112787	0.937441	2.1157	1.51268	Include	#N/A	Yes
243	HN_139	Succinic acid	organic acids	Include	6.305	0.000473777	0.000370653	0.000412618	0.000363308	0.0152206	0.0103799	0.0019694	0.0114619	0.00035583	0.000131804	0.000508581	0.000575352	0.00056802	0.00360804	0.00324333	0.00365667	0.00507216	0.00214949	0.000295437	0.116343	0.813052	0.973504	0.00248901	4.25313	0.771588	4.36516	1.1964	-0.682866	2.79868	2.4859	Include	#N/A	Yes
244	RP_367	Succinyladenosine	nucleotides and derivatives	Include	4.237	1.90724e-05	5.13605e-05	2.74355e-05	3.35598e-05	0.000338446	0.000556372	0.00012283	0.000189735	3.08836e-05	0.000178566	0.000134624	0.000132851	3.92433e-05	0.000139502	0.000185197	0.00012334	0.000152733	0.000213007	2.84114e-06	0.793474	0.737642	0.0115708	5.76188e-05	3.13356	-0.267149	2.88826	0.640501	-1.68556	1.71515	0.562203	Include	#N/A	Yes
247	RN_304	threonic acid	nucleotides and derivatives	Include	1.172	0.000470817	0.000826383	0.000194398	0.000687298	0.00961209	0.00862406	0.00477078	0.00133219	0.000745751	0.000982298	0.00264654	0.0014863	0.00145036	0.00281035	0.00570827	0.00205563	0.00769833	0.00102637	2.52269e-07	0.777923	0.934799	0.132025	0.00175194	5.14755	-0.376818	3.16087	0.626626	-1.69601	3.82836	0.83824	Include	#N/A	Yes
249	RN_305	Thymidine	nucleotides and derivatives	Include	4.294	9.7084e-05	0.000139103	0.000112922	0.000303275	0.000370828	0.000194308	0.000165929	8.7326e-05	6.74034e-05	3.32535e-05	7.46789e-05	5.36159e-05	7.44687e-05	4.99725e-05	0.000284739	0.000356496	0.000326712	7.72983e-05	0.00119478	0.00528197	0.987213	0.132002	0.958574	-1.12155	-0.113131	0.425286	-0.323978	1.28775	0.279328	2.03701	Include	#N/A	Yes
250	RN_306	Thymidine 5'-monophosphate	nucleotides and derivatives	Include	3.695	1.94052e-05	2.11897e-05	2.08011e-05	2.65169e-05	0.0010007	0.00185044	9.21659e-05	3.26823e-05	2.23892e-05	3.30803e-05	2.2778e-05	2.34589e-05	2.34024e-05	3.46738e-05	0.000259351	0.00014614	0.000587449	3.12627e-05	2.20249e-06	0.0945832	0.968471	0.999735	0.0147829	5.58575	-0.491139	3.5949	0.750596	-0.255414	5.82147	2.58889	Include	#N/A	Yes
251	RP_375	Tyrosylleucine	peptides	Include	4.503	0.000185822	0.000249936	0.000271052	0.000224951	0.00017668	0.000189486	0.0001213	4.67533e-05	0.000250377	8.81153e-05	8.20635e-05	7.45849e-05	9.85254e-05	9.00617e-05	0.000143762	8.90783e-05	0.000150147	4.61465e-05	0.010592	0.997572	0.982596	0.00854979	0.126294	-0.900251	0.515729	-1.08222	0.274364	1.5261	0.110123	0.169518	Include	#N/A	Yes
252	RP_374	Tyr-Phe	peptides	Include	4.765	2.08721e-05	2.88816e-05	3.01564e-05	2.49791e-05	2.2511e-05	4.33235e-05	1.31864e-05	1.49049e-05	1.18069e-05	4.95948e-06	5.35867e-06	5.80618e-06	6.38117e-06	5.8171e-06	1.97938e-05	1.08114e-05	1.67705e-05	7.68015e-06	0.000668143	0.104065	0.641338	0.00187184	0.999889	0.0879931	0.68621	-0.105589	0.69947	1.99592	1.3977	1.19086	Include	#N/A	Yes
253	HP_496	Ubiquinone 9	vitamins and derivatives	Include	0.869	0.00187359	0.00123928	0.000448161	0.00255804	0.000111024	4.72946e-05	4.0051e-05	5.87871e-05	0.0014059	0.000641673	0.000115878	0.000430083	0.000810864	4.32896e-05	6.24418e-05	4.26858e-05	3.25689e-05	0.00010088	6.77601e-06	0.0326805	0.999972	0.0360319	7.03478e-05	-3.87084	0.709368	-4.32543	0.124371	2.20934	-2.37088	-2.24047	Include	#N/A	Yes
254	HP_498	UDP-N-acetylglucosamine	sugar and derivatives	Include	9.267	0.000164479	0.000178057	0.000146648	0.000251488	0.00452373	0.00598084	0.00277206	0.00384386	0.000142706	0.000684013	0.00132541	0.000625001	0.000420912	0.000811671	0.00325994	0.00300797	0.00399055	0.00209028	1.06203e-11	0.000141695	0.825034	0.000161406	1.45191e-09	5.39713	0.372968	4.55772	0.454364	-2.04108	2.98309	2.06227	Include	#N/A	Yes
257	HP_499	uridine 5′-diphosphate	nucleotides and derivatives	Include	9.4	0.000266013	0.000252899	0.000247763	0.000388985	0.00312327	0.00487708	0.00138981	0.00174459	0.000211626	0.000204379	0.00027843	0.000253421	0.000159084	0.000157388	0.00194567	0.00169572	0.00251069	0.00114139	4.4566e-09	2.57785e-05	0.914396	0.959082	3.37528e-05	4.02552	0.339869	3.20145	0.491452	0.387345	4.07299	3.09735	Include	#N/A	Yes
258	RN_315	Uridine 5'-diphosphate (UDP)	nucleotides and derivatives	Include	1.399	9.58813e-05	0.000143282	8.91908e-05	0.00021751	0.0112358	0.0254442	0.0100018	0.000291829	0.000104215	0.00225926	0.000393502	0.00317249	0.00131074	0.00624479	0.0107428	0.000970854	0.0138545	0.000205156	0.000310696	0.999899	0.959358	0.103249	0.0162085	7.27946	-0.46461	5.36448	1.20375	-3.8441	3.89997	0.316636	Include	#N/A	Yes
259	HP_501	Uridine diphosphate glucose	nucleotides and derivatives	Include	9.397	0.000267989	0.000231023	0.000249482	0.000390988	0.00195863	0.00186754	0.000842429	0.00116277	0.000236773	0.000206124	0.000107972	0.000199109	0.000114217	0.000111111	0.00134212	0.000802058	0.00107109	0.000773823	1.5233e-09	8.83702e-06	0.823056	0.204092	0.000178107	3.35539	0.544748	2.34782	0.501434	0.9361	3.74674	2.78249	Include	#N/A	Yes
260	RN_317	Uridine monophosphate (UMP)	nucleotides and derivatives	Include	1.56	0.000790685	0.000997484	0.00105846	0.00137121	0.0243904	0.0607327	0.009412	0.002253	0.000797325	0.0172441	0.00591665	0.0115815	0.00679834	0.0119718	0.0175857	0.0130977	0.0266685	0.00161285	4.17747e-06	1	0.99607	0.00745778	0.00389983	5.91859	-0.260942	3.68299	0.416186	-3.25891	2.92062	0.00790149	Include	#N/A	Yes
261	HP_502	Val-lys	peptides	Include	9.231	9.48468e-05	0.000233717	0.00010836	0.000124882	0.00086803	0.000479114	0.000551496	0.000845832	0.000124487	0.00086102	0.00103728	0.000966645	0.000551306	0.00054433	0.000509926	0.000361455	0.000644649	0.000737731	3.2573e-06	0.776273	0.975849	2.95208e-05	0.000182766	0.588231	0.0553422	2.23617	0.28653	-2.43793	-1.90504	-0.488291	Include	#N/A	Yes
262	HP_503	Υ-Aminobutyric acid (GABA)	amino acids and biogenic amines	Include	8.163	0.000555749	0.00102373	0.000711214	0.00135723	0.00469393	0.00521596	0.00611001	0.00377095	0.000848548	0.000543113	0.000300166	0.000443782	0.000462405	0.000185091	0.00409181	0.00263067	0.0061553	0.00609737	1.08445e-08	4.7877e-07	0.999766	0.0334729	0.00043708	2.24341	-0.0763456	2.34848	0.120411	1.40356	3.72331	3.63162	Include	#N/A	Yes
*p-values were calculated using one-way ANOVA followed by Tukey post-hoc p-value adjusted for multiple hypothesis correction for two group comparisons.
ID designates unique identifier for all the detected compounds from HILIC positive, HILIC negative, RP positive and RP negative chromatographic seperation and ionization.
