# Supplementary material for: miR-142 deficit in T cells during blast crisis promotes chronic myeloid leukemia immune escape
Source: Nat Commun. 2025 Feb 1;16:1253. doi: 10.1038/s41467-025-56383-y (PMC11787332; doi:10.1038/s41467-025-56383-y)
Supplement: Supplementary file 4 — Supplementary Data 2 [file 41467_2025_56383_MOESM4_ESM.xlsx]

## Sheet: TargetedAnalysis_Abundances
Supplementary Data 2: Area and differential analysis of glycolytic and OxPhos metabolites of resting and 24 hrs-activated T cells from mir142−/−BCR-ABL (KO-T) and mir142+/+BCR-ABL (WT-T) mice*
Metabolite	Pathway	TM29xWTxCMLxTFx1xHILICneg	TM30xWTxCMLxTFx2xHILICneg	TM31xWTxCMLxTFx3xHILICneg	TM32xWTxCMLxTFx4xHILICneg	TM33xWTxCMLxTFx5xHILICneg	TM33xWTxCMLxTA24x1xHILICneg	TM34xWTxCMLxTA24x2xHILICneg	TM35xWTxCMLxTA24x3xHILICneg	TM36xWTxCMLxTA24x4xHILICneg	TM38xKOxCMLxTFx1xHILICneg	TM39xKOxCMLxTFx2xHILICneg	TM40xKOxCMLxTFx3xHILICneg	TM41xKOxCMLxTFx4xHILICneg	TM42xKOxCMLxTFx5xHILICneg	TM43xKOxCMLxTA24x2xHILICneg	TM44xKOxCMLxTA24x2xHILICneg	TM45xKOxCMLxTA24x3xHILICneg	TM46xKOxCMLxTA24x4xHILICneg	ANOVA.pVal	Tukey_KOxCMLxTA72-KOxCMLxTA24	Tukey_KOxCMLxTF-KOxCMLxTA24	Tukey_WTxCMLxTA24-KOxCMLxTA24	Tukey_WTxCMLxTA72-KOxCMLxTA24	Tukey_WTxCMLxTF-KOxCMLxTA24	Tukey_KOxCMLxTF-KOxCMLxTA72	Tukey_WTxCMLxTA24-KOxCMLxTA72	Tukey_WTxCMLxTA72-KOxCMLxTA72	Tukey_WTxCMLxTF-KOxCMLxTA72	Tukey_WTxCMLxTA24-KOxCMLxTF	Tukey_WTxCMLxTA72-KOxCMLxTF	Tukey_WTxCMLxTF-KOxCMLxTF	Tukey_WTxCMLxTA72-WTxCMLxTA24	Tukey_WTxCMLxTF-WTxCMLxTA24	Tukey_WTxCMLxTF-WTxCMLxTA72	ANOVA.pAdj	Log2FC_KOxCMLxTA72.KOxCMLxTA24	Log2FC_KOxCMLxTA72.KOxCMLxTF	Log2FC_KOxCMLxTA72.WTxCMLxTA72	Log2FC_KOxCMLxTA72.WTxCMLxTA24	Log2FC_KOxCMLxTA72.WTxCMLxTF	Log2FC_KOxCMLxTA24.KOxCMLxTF	Log2FC_KOxCMLxTA24.WTxCMLxTA72	Log2FC_KOxCMLxTA24.WTxCMLxTA24	Log2FC_KOxCMLxTA24.WTxCMLxTF	Log2FC_KOxCMLxTF.WTxCMLxTA72	Log2FC_KOxCMLxTF.WTxCMLxTA24	Log2FC_KOxCMLxTF.WTxCMLxTF	Log2FC_WTxCMLxTA72.WTxCMLxTA24
a-KG	Oxidative phosphorylation	16.053	13.0363	Not detected	18.3309	17.9593	23.9649	21.4403	19.2973	24.0826	16.9754	19.689	19.6041	Not detected	Not detected	19.4708	18.5999	19.8565	20.7189	0.0159611	0.940964	0.17104	0.977418	0.958972	0.999184	0.0193792	0.999989	0.999999	0.880676	0.0405043	0.0230446	0.579304	1	0.932028	0.903835	0.0345824	3.02809	3.93346	0.259494	0.493323	4.54452	0.905364	-2.7686	-2.53477	1.51643	-3.67396	-3.44013	0.611061	0.233829
Citrate	Oxidative phosphorylation	17.1476	18.3319	16.1745	15.1345	15.7722	27.5506	26.6223	24.3649	26.7045	20.3824	19.9001	21.1565	21.5876	26.8704	23.0787	24.5324	21.9289	25.3822	0.00152865	0.931668	0.897914	0.694658	0.999054	0.0127938	0.328977	0.98999	0.988888	0.00186753	0.151905	0.675753	0.0550894	0.843999	0.00096536	0.0051166	0.0114802	1.57609	3.32726	0.968666	-1.00393	9.85328	1.75117	-0.607427	-2.58003	8.27718	-2.35859	-4.33119	6.52602	-1.9726
Isocitrate	Oxidative phosphorylation	17.4844	17.8194	16.4414	15.9731	16.4467	27.479	26.5748	24.4468	26.6622	19.4791	19.9202	21.3771	21.5836	26.8416	23.0869	24.5087	22.1614	25.3605	0.00301395	0.943962	0.854822	0.720126	0.999619	0.0262479	0.298676	0.990039	0.987428	0.0043515	0.13623	0.646912	0.127185	0.836928	0.00218413	0.0121768	0.0130605	1.50474	3.44377	0.999377	-1.00659	9.07424	1.93903	-0.505365	-2.51133	7.5695	-2.4444	-4.45036	5.63047	-2.00597
Fumarate	Oxidative phosphorylation	27.0776	26.8662	26.8969	26.6358	26.5872	29.3763	28.945	28.3047	29.0852	27.3761	28.4093	28.5518	28.8345	29.7442	28.2383	28.8673	27.5688	29.152	0.0515591	0.998926	0.999854	0.9494	0.99998	0.10487	0.999993	0.993381	0.992068	0.0485949	0.983225	0.997703	0.0593649	0.883325	0.0254319	0.11169	0.0670268	0.190756	0.0641884	0.275028	-0.280424	2.03589	-0.126568	0.0842722	-0.47118	1.84513	0.21084	-0.344613	1.9717	-0.555452
Succinate	Oxidative phosphorylation	23.3405	23.2613	23.3552	23.5117	23.3183	26.6519	26.0871	23.7889	24.7836	23.5485	24.0531	23.4096	23.205	24.0836	24.6986	24.5295	25.4934	23.9856	0.00406267	0.81439	0.461878	0.866394	0.459577	0.503398	0.040067	1	0.985096	0.0956675	0.0648696	0.0101217	0.99911	0.983437	0.123432	0.0360162	0.0132037	0.680321	1.69711	-0.338693	0.0292109	1.94209	1.01679	-1.01901	-0.65111	1.26177	-2.03581	-1.6679	0.24498	0.367904
Pyruvate	Glycolysis	24.7016	24.8368	25.2711	24.2567	25.2477	27.2031	26.5225	25.3855	25.5864	26.0844	25.0859	24.8172	24.4956	26.6834	25.9445	25.9996	25.6029	26.0703	0.315013	0.924438	0.977055	0.998606	0.999995	0.746904	0.498316	0.993172	0.944448	0.290245	0.861791	0.943293	0.957122	0.999676	0.557791	0.662144	0.341264	0.629251	1.10024	0.54871	0.359179	1.78133	0.470994	-0.0805407	-0.270072	1.15208	-0.551535	-0.741066	0.681083	-0.189531
Lactate	Glycolysis	27.4328	27.9486	27.659	27.9043	27.6619	31.3742	28.6021	28.1628	29.2219	27.6052	26.9697	26.1142	27.2844	29.0612	27.6618	27.1898	28.2626	27.7086	0.00176618	0.0129216	0.999419	0.550842	0.0839934	1	0.00369438	0.367305	0.922824	0.0706807	0.321868	0.0294566	0.999392	0.871603	0.771619	0.259985	0.0114802	3.48313	3.78188	0.833961	1.84861	3.40575	0.298747	-2.64917	-1.63452	-0.0773791	-2.94792	-1.93327	-0.376126	1.01465
Phosphoenol pyruvate	Glycolysis	Not detected	13.7835	Not detected	13.5765	13.7085	19.7431	19.7583	18.9187	18.0905	Not detected	13.3775	13.8306	13.9172	14.662	18.1321	18.3532	16.7969	18.533	0.0142303	0.999997	0.0590485	0.995397	0.999992	0.661414	0.051851	0.985741	1	0.684401	0.019785	0.0542492	0.941274	0.983537	0.418946	0.694415	0.0345824	-0.253044	3.7539	0.0470221	-1.42692	4.05821	4.00695	0.300066	-1.17387	4.31125	-3.70688	-5.18082	0.304306	-1.47394
Dihydroxyacetone phosphate	Glycolysis	23.3841	22.1916	22.1011	21.7835	21.6455	23.8971	22.9923	23.2934	24.4498	24.0234	22.3149	21.5653	22.2231	23.8857	22.8523	22.8686	23.4133	22.8902	0.0352926	0.997008	0.995813	0.668041	0.982677	0.196283	0.90835	0.866328	0.82978	0.0864852	0.339981	0.999957	0.32062	0.258983	0.0180114	0.393262	0.0573505	0.189552	0.393181	0.467796	-0.462493	1.48119	0.203628	0.278244	-0.652045	1.29163	0.0746153	-0.855674	1.08801	-0.930289
Glyceraldehyde 3-phosphate	Glycolysis	23.3789	22.1797	22.1011	21.6878	21.5701	23.886	22.9639	23.2863	24.4443	24.0038	22.3054	21.5252	22.2052	23.8766	22.835	22.8577	23.3833	22.8595	0.0293559	0.997039	0.996182	0.659911	0.984358	0.163516	0.912156	0.859776	0.837939	0.06998	0.337675	0.999964	0.268272	0.259405	0.0140155	0.331299	0.0545181	0.190068	0.390703	0.463292	-0.471151	1.54504	0.200635	0.273224	-0.661219	1.35497	0.0725896	-0.861854	1.15434	-0.934443
Glucose	Glycolysis	21.4875	21.2607	21.3889	20.0791	21.0492	24.8831	23.5553	24.5933	24.8174	22.1046	22.9923	22.9608	23.3928	26.4926	23.4553	23.6378	22.3128	25.904	0.185056	0.999742	0.999909	0.992266	0.999169	0.216664	1	0.948941	0.999999	0.270399	0.96048	0.999992	0.253068	0.929043	0.0955969	0.296501	0.218702	-0.295186	-0.0563371	0.0802812	-0.929985	2.96813	0.238849	0.375467	-0.6348	3.26331	0.136618	-0.873648	3.02446	-1.01027
Glucose 6 phosphate	Glycolysis	16.6816	16.7715	16.5402	16.8011	16.1501	19.3943	18.0887	15.6273	17.9364	16.021	16.5938	16.8369	16.0196	15.1424	16.6014	17.5113	16.9845	15.3248	0.6638	0.848027	0.99995	0.997319	0.999989	1	0.903747	0.585575	0.732858	0.944157	0.983092	0.999018	0.999997	0.999407	0.998303	0.999983	0.6638	0.598708	1.08145	0.243403	-0.55751	0.72859	0.482737	-0.355306	-1.15622	0.129881	-0.838043	-1.63896	-0.352856	-0.800912
* Area were derived from the precursor ion extraction of metabolites from glycolysis, TCA cycle and oxidative phosphorylation using skyline 20.1.0.155 with mass error threshold of ± 5ppm. p-values were calculated using one-way ANOVA followed by Tukey post-hoc p-value adjusted for multiple hypothesis correction for two group comparisons.
[truncated: 2 more columns]
