# Supplementary material for: miR-142 deficit in T cells during blast crisis promotes chronic myeloid leukemia immune escape
Source: Nat Commun. 2025 Feb 1;16:1253. doi: 10.1038/s41467-025-56383-y (PMC11787332; doi:10.1038/s41467-025-56383-y)
Supplement: Supplementary file 5 — Supplementary Data 3 [file 41467_2025_56383_MOESM5_ESM.xlsx]

## Sheet: TargetedAnalysis_Ratios
Supplementary Data 3: Ratios and differential analysis of glycolytic and OxPhos metabolites of resting and 24 hrs-activated T cells from mir142−/−BCR-ABL (KO-T) and mir142+/+BCR-ABL (WT-T) mice*
Ratios	TM29xWTxCMLxTFx1xHILICneg	TM30xWTxCMLxTFx2xHILICneg	TM31xWTxCMLxTFx3xHILICneg	TM32xWTxCMLxTFx4xHILICneg	TM33xWTxCMLxTFx5xHILICneg	TM33xWTxCMLxTA24x1xHILICneg	TM34xWTxCMLxTA24x2xHILICneg	TM35xWTxCMLxTA24x3xHILICneg	TM36xWTxCMLxTA24x4xHILICneg	TM38xKOxCMLxTFx1xHILICneg	TM39xKOxCMLxTFx2xHILICneg	TM40xKOxCMLxTFx3xHILICneg	TM41xKOxCMLxTFx4xHILICneg	TM42xKOxCMLxTFx5xHILICneg	TM43xKOxCMLxTA24x2xHILICneg	TM44xKOxCMLxTA24x2xHILICneg	TM45xKOxCMLxTA24x3xHILICneg	TM46xKOxCMLxTA24x4xHILICneg	ANOVA.pVal	Tukey_KOxCMLxTF-KOxCMLxTA24	Tukey_WTxCMLxTA24-KOxCMLxTA24	Tukey_WTxCMLxTF-KOxCMLxTA24	Tukey_WTxCMLxTA24-KOxCMLxTF	Tukey_WTxCMLxTF-KOxCMLxTF	Tukey_WTxCMLxTF-WTxCMLxTA24	ANOVA.pAdj	Log2FC_KOxCMLxTA24.KOxCMLxTF	Log2FC_KOxCMLxTA24.WTxCMLxTA24	Log2FC_KOxCMLxTA24.WTxCMLxTF	Log2FC_KOxCMLxTF.WTxCMLxTA24	Log2FC_KOxCMLxTF.WTxCMLxTF	Log2FC_WTxCMLxTA24.WTxCMLxTF
Citrate/Pyruvate	-7.55395	-6.50489	-9.09652	-9.12224	-9.47547	0.347538	0.0997905	-1.02062	1.11812	-5.70199	-5.18581	-3.66071	-2.90806	0.186977	-2.86576	-1.46718	-3.67401	-0.688031	0.000314013	0.659337	0.247265	0.00186548	0.0324672	0.00620133	0.000179563	0.0025121	1.28017	-2.30995	7.12511	-3.59013	5.84494	9.43506
Isocitrate/Pyruvate	-7.21718	-7.01742	-8.82961	-8.28368	-8.80104	0.275909	0.052303	-0.938675	1.07576	-6.60533	-5.16566	-3.44006	-2.91199	0.158174	-2.85756	-1.49086	-3.44151	-0.709804	0.000966237	0.60231	0.3106	0.00606599	0.036787	0.0253252	0.000608544	0.00386495	1.46804	-2.24126	6.41743	-3.7093	4.94939	8.65869
Lactate/Pyruvate	2.73124	3.11176	2.38797	3.64756	2.41417	4.17112	2.07956	2.77732	3.63545	1.52083	1.88382	1.29703	2.78879	2.37782	1.71734	1.19029	2.65967	1.63834	0.0584393	0.984668	0.0947388	0.27182	0.131744	0.361194	0.996444	0.155838	-0.172247	-1.36445	-1.22946	-1.1922	-1.05721	0.134994
Pyruvate/Glucose	3.21409	3.5761	3.88212	4.17763	4.19849	2.31996	2.96722	0.792195	0.76902	3.9798	2.09355	1.85639	1.10282	0.190843	2.48917	2.36173	3.29013	0.166271	0.163359	0.992008	0.974683	0.258619	0.998474	0.168186	0.156549	0.326718	0.232145	0.364728	-2.11124	0.132582	-2.34338	-2.47596
Pyruvate/Glucose 6 Phosphate	8.01996	8.06533	8.73089	7.45565	9.09758	7.80874	8.43379	9.75817	7.64996	10.0634	8.49206	7.98027	8.47603	11.541	9.3431	8.4883	8.61843	10.7454	0.554367	0.999999	0.731041	0.764073	0.69118	0.739031	0.99916	0.554367	-0.0117435	0.886146	1.0222	0.897889	1.03394	0.136049
Fumarate/Pyruvate	2.37606	2.02943	1.62589	2.37902	1.33949	2.17321	2.42251	2.91916	3.49878	1.29172	3.32342	3.73455	4.3389	3.06076	2.29385	2.86772	1.96588	3.08178	0.349833	0.713114	0.985499	0.772823	0.890786	0.300495	0.615211	0.399809	-0.597562	-0.201108	0.693054	0.396453	1.29062	0.894162
Succinate/Pyruvate	-1.3611	-1.57555	-1.91587	-0.745079	-1.92941	-0.551209	-0.435425	-1.59663	-0.802786	-2.53588	-1.03283	-1.4076	-1.29064	-2.59979	-1.24593	-1.47009	-0.109519	-2.08467	0.338674	0.682105	0.876642	0.997968	0.277974	0.886611	0.860141	0.399809	0.545798	-0.381038	0.109695	-0.926836	-0.436103	0.490733
* Ratios were calculated from the area of targeted analysis of glycolysis, TCA cycle and oxidative phosphorylation. p-values were calculated using one-way ANOVA followed by Tukey post-hoc p-value adjusted for multiple hypothesis correction for two group comparisons.
