# Supplementary material for: miR-142 deficit in T cells during blast crisis promotes chronic myeloid leukemia immune escape
Source: Nat Commun. 2025 Feb 1;16:1253. doi: 10.1038/s41467-025-56383-y (PMC11787332; doi:10.1038/s41467-025-56383-y)
Supplement: Supplementary file 6 — Supplementary Data 4 [file 41467_2025_56383_MOESM6_ESM.xlsx]

## Sheet: GlobalMetabolome
Supplementary Data 4: Normalized areas of all compounds detected in the resting and 24 hrs-activated T cells from mir142−/−BCR-ABL (KO-T) and mir142+/+BCR-ABL (WT-T) mice*
ID	Name	RT [min]	TM29xWTxCMLxTFx1	TM30xWTxCMLxTFx2	TM31xWTxCMLxTFx3	TM32xWTxCMLxTFx4	TM33xWTxCMLxTA24x1	TM34xWTxCMLxTA24x2	TM35xWTxCMLxTA24x3	TM36xWTxCMLxTA24x4	TM37xWTxCMLxTFx5	TM38xKOxCMLxTFx1	TM39xKOxCMLxTFx2	TM40xKOxCMLxTFx3	TM41xKOxCMLxTFx4	TM42xKOxCMLxTFx5	TM43xKOxCMLxTA24x2	TM44xKOxCMLxTA24x2	TM45xKOxCMLxTA24x3	TM46xKOxCMLxTA24x4
HP_1	(13E,15E,18Z,20Z)-13,15,18,20-Pentacosatetraen-11-yn-1-yl acetate	1	0.000967929	0.000713357	0.000919004	0.000957348	0.00083574	0.000181521	0.000143095	0.000517015	0.000981199	0.000635006	0.000307737	0.000342379	0.000378689	0.000190633	0.0001618	0.000163459	0.000210834	0.00020583
HP_2	(14R,20S)-17,20,21-Trihydroxy-2-methyl-17-oxido-11-oxo-12,16,18-trioxa-17lambda~5~-phosphahenicosan-14-yl 12-methyltetradecanoate	0.895	0.0806691	0.0409432	0.016351	0.14529	0.00585438	0.000558946	0.00378771	0.0146419	0.114436	0.0404962	0.00658935	0.0229341	0.0234203	0.0290317	0.00135891	0.00216701	0.00114122	0.00726427
HP_3	(15R,21S)-18,21,22-Trihydroxy-3-methyl-18-oxido-12-oxo-13,17,19-trioxa-18lambda~5~-phosphadocosan-15-yl 22-methyltricosanoate	1.125	0.0111911	0.0116776	0.0101678	0.0210061	0.00149867	0.000412652	0.00166349	0.00214695	0.00753514	0.00566658	0.00250969	0.0044009	0.0038921	0.00186154	0.00216182	0.00125473	0.0010969	0.0027731
HP_4	(15Z,19R)-25-Amino-22-hydroxy-22-oxido-17,21,23-trioxa-22lambda~5~-phosphapentacos-15-en-19-yl (13Z,16Z)-13,16-docosadienoate	1.136	1.08464	0.991682	1.36431	1.67065	0.361225	0.108581	0.132257	0.248949	0.863897	0.740593	0.296826	0.448686	0.505921	0.288449	0.269313	0.11244	0.129802	0.282066
HP_5	(15Z,19R)-25-Amino-22-hydroxy-22-oxido-17,21,23-trioxa-22lambda~5~-phosphapentacos-15-en-19-yl (4Z,7Z,10Z,13Z,16Z)-4,7,10,13,16-docosapentaenoate	4.401	0.0293291	0.0143574	0.0285341	0.0429229	0.0142554	0.00214626	0.00341304	0.0108475	0.0204851	0.0144297	0.00494759	0.00740949	0.0138377	0.00560359	0.00504967	0.00424956	0.00391917	0.00825127
HP_6	(15Z,19R)-25-Amino-22-hydroxy-22-oxido-17,21,23-trioxa-22lambda~5~-phosphapentacos-15-en-19-yl (9Z)-9-nonadecenoate	4.505	0.000243062	0.000213793	0.000218178	0.000328851	4.65225e-05	1.88339e-05	2.22486e-05	6.21123e-05	0.000199956	0.000196552	6.01867e-05	0.000124216	0.000109858	3.44005e-05	3.54981e-05	3.30118e-05	2.38508e-05	4.57542e-05
HP_7	(15Z,19R)-25-Amino-22-hydroxy-22-oxido-17,21,23-trioxa-22lambda~5~-phosphapentacos-15-en-19-yl icosanoate	4.54	0.000223937	0.000325158	0.000166305	0.000264233	9.18956e-05	1.88575e-05	1.78617e-05	4.10141e-05	0.000152857	0.000152174	4.42882e-05	0.000104712	7.1974e-05	2.70755e-05	2.53932e-05	2.40283e-05	1.78499e-05	3.62917e-05
HP_8	(17R)-23-Amino-20-hydroxy-20-oxido-14-oxo-15,19,21-trioxa-20lambda~5~-phosphatricosan-17-yl (4Z,7Z,10Z,13Z,16Z)-4,7,10,13,16-docosapentaenoate	4.55	0.000504527	0.000710548	0.000306682	0.0015758	0.00129671	0.000366711	0.000215722	0.000271486	0.000487205	0.000448792	0.000103693	0.000175232	0.000483785	0.00024962	0.000333179	0.000270933	0.000344315	0.000293208
HP_9	(17R)-23-Amino-20-hydroxy-20-oxido-14-oxo-15,19,21-trioxa-20lambda~5~-phosphatricosan-17-yl (7Z,10Z,13Z,16Z)-7,10,13,16-docosatetraenoate	4.538	0.0218677	0.0258553	0.0215971	0.0289708	0.0167772	0.00376674	0.00364719	0.00752715	0.0163074	0.0285514	0.00745438	0.0160574	0.0180907	0.00847425	0.00378686	0.00363822	0.00568022	0.00578499
HP_10	(17R)-23-Amino-20-hydroxy-20-oxido-14-oxo-15,19,21-trioxa-20lambda~5~-phosphatricosan-17-yl (9Z)-9-hexadecenoate	4.652	0.000113863	0.000111167	9.97464e-05	0.000141872	0.000125881	3.18372e-05	1.60901e-05	2.27712e-05	9.37604e-05	8.1759e-05	3.06138e-05	6.30029e-05	4.61366e-05	1.91024e-05	2.95114e-05	3.67309e-05	2.3696e-05	2.98993e-05
HP_11	(17R,20S)-23-Amino-20-hydroxy-20-oxido-14-oxo-15,19,21-trioxa-20lambda~5~-phosphatricosan-17-yl heptadecanoate	1.141	0.000661467	0.00101342	0.00082482	0.00179007	0.00690743	0.00276736	0.00102576	0.00142193	0.000809488	0.000937393	0.000327859	0.000907875	0.000623039	0.00054455	0.00397057	0.00227333	0.00218693	0.00102554
HP_12	(17Z)-4-Hydroxy-N,N,N-trimethyl-9-oxo-7-{[(1Z)-1-tetradecen-1-yloxy]methyl}-3,5,8-trioxa-4-phosphahexacos-17-en-1-aminium 4-oxide	1.141	0.00211499	0.0015227	0.00222742	0.00332654	0.00117412	0.00046199	0.000770163	0.00131963	0.00419443	0.00284761	0.000823161	0.00244963	0.00159298	0.000966417	0.00185057	0.00167288	0.00116519	0.00189135
HP_13	(17Z,21R)-27-Amino-24-hydroxy-24-oxido-19,23,25-trioxa-24lambda~5~-phosphaheptacos-17-en-21-yl (7Z,10Z,13Z,16Z)-7,10,13,16-docosatetraenoate	1.127	0.146552	0.16703	0.152423	0.220772	0.0452446	0.0150982	0.0265394	0.043874	0.130624	0.13817	0.0428128	0.062945	0.103031	0.0488064	0.0372424	0.023725	0.000431768	0.0417661
HP_14	(17Z,21R)-27-Amino-24-hydroxy-24-oxido-19,23,25-trioxa-24lambda~5~-phosphaheptacos-17-en-21-yl (9Z)-9-tetradecenoate	1.159	0.0108277	0.00068009	0.0249625	0.0405881	0.0336659	0.0219988	0.0154851	0.00135049	0.041071	0.0320923	0.0174664	0.00899893	0.00707048	0.0132129	0.0267924	0.00179819	0.0230501	0.0183224
HP_15	(19R)-25-Amino-22-hydroxy-22-oxido-16-oxo-17,21,23-trioxa-22lambda~5~-phosphapentacosan-19-yl (9Z,12Z,15Z)-9,12,15-octadecatrienoate	1.176	0.00134344	0.000933375	0.000521522	0.000758263	0.000345602	0.000261791	0.000135899	0.000196843	0.00106839	0.00063082	0.00020498	0.000629593	0.000576045	0.000116103	0.00033965	0.000173036	9.01493e-05	0.000240146
HP_16	(19R)-25-Amino-22-hydroxy-22-oxido-16-oxo-17,21,23-trioxa-22lambda~5~-phosphapentacosan-19-yl (9Z,12Z,15Z)-9,12,15-octadecatrienoate	4.612	0.000129774	0.000236933	0.000157955	0.000404816	0.000926333	0.000197954	3.47145e-05	7.59402e-05	0.000190307	0.000107193	3.369e-05	7.72647e-05	6.4999e-05	6.29629e-05	0.000177539	0.000100435	7.36575e-05	5.51683e-05
HP_17	(19R)-25-Amino-22-hydroxy-22-oxido-17,21,23-trioxa-22lambda~5~-phosphapentacosan-19-yl (4Z,7Z,10Z,13Z,16Z)-4,7,10,13,16-docosapentaenoate	1.132	0.0122675	0.00812553	0.0113216	0.0141147	0.0011697	0.000484537	0.00157732	0.00149103	0.0097272	0.00477984	0.00167958	0.00364649	0.00563193	0.00111597	0.00229823	0.000962369	0.00089074	0.00229185
HP_18	(19R)-25-Amino-22-hydroxy-22-oxido-17,21,23-trioxa-22lambda~5~-phosphapentacosan-19-yl (7Z,10Z,13Z,16Z,19Z)-7,10,13,16,19-docosapentaenoate	4.205	0.0772836	0.137234	0.0567896	0.140054	0.0447113	0.0095717	0.0146676	0.0373129	0.0750236	0.0904906	0.0205397	0.0363038	0.0327861	0.0350247	0.0146783	0.0118972	0.0149537	0.0294868
HP_19	(19R)-25-Amino-22-hydroxy-22-oxido-17,21,23-trioxa-22lambda~5~-phosphapentacosan-19-yl (9Z)-9-octadecenoate	1.159	0.00549443	0.00916216	0.00278788	0.0156578	0.000950053	0.00084032	0.000996885	0.000683713	0.00773234	0.0107027	0.00452546	0.00276767	0.00524305	0.000682876	0.00260079	0.00127605	0.000997488	0.00184231
HP_20	(19R)-25-Amino-22-hydroxy-22-oxido-17,21,23-trioxa-22lambda~5~-phosphapentacosan-19-yl (9Z)-9-octadecenoate	4.571	0.000209892	0.00012283	0.000126829	0.000143563	0.000136266	3.954e-05	1.29154e-05	3.75431e-05	9.72161e-05	7.74495e-05	3.26448e-05	7.58426e-05	5.25966e-05	1.97418e-05	1.66045e-05	1.90305e-05	1.11838e-05	3.59403e-05
HP_21	(19R)-25-Amino-22-hydroxy-22-oxido-17,21,23-trioxa-22lambda~5~-phosphapentacosan-19-yl heptadecanoate	1.138	0.00125515	0.000692348	0.000654748	0.00194169	0.00187557	0.000695749	0.000424772	0.000613607	0.000851201	0.00106528	0.000303786	0.000366181	0.000657884	0.000153809	0.00109636	0.00078104	0.000571228	0.00029504
HP_22	(1R)-2-{[(R)-(2-AMINOETHOXY)(HYDROXY)PHOSPHORYL]OXY}-1-[(DODECANOYLOXY)METHYL]ETHYL (9Z)-OCTADEC-9-ENOATE	1.177	0.00432158	0.00071229	0.0022749	0.000982259	9.52608e-05	4.99405e-05	6.73868e-05	0.000147142	0.000546767	0.00126094	8.481e-05	0.000112484	0.00024781	9.60592e-05	6.9869e-05	9.93617e-05	7.98687e-05	1.11692e-05
HP_23	(1S,16S,17S,19S)-5,10,16,17,18,23-Hexahydroxy-22-methyl-13,20,27,30-tetraoxahexacyclo[19.5.3.1~2,6~.1~7,11~.1~15,19~.0~24,28~]dotriaconta-2(32),3,5,7(31),8,10,21,23,28-nonaene-12,25-dione	7.475	9.62918e-05	4.92959e-05	0.000296693	0.000409955	4.4799e-05	6.03921e-05	3.31445e-05	0.000107337	0.000407396	2.9508e-05	5.4493e-05	0.00149588	2.44635e-05	2.11756e-05	2.14277e-05	2.62137e-05	1.68465e-05	5.47884e-05
HP_24	(21R)-27-Amino-24-hydroxy-24-oxido-18-oxo-19,23,25-trioxa-24lambda~5~-phosphaheptacosan-21-yl (11Z,14Z)-11,14-icosadienoate	4.545	0.00202261	0.0020092	0.00504348	0.00168532	0.000777826	8.17694e-05	0.000481544	0.000912748	0.0115136	0.000708618	0.00665164	0.000473013	0.375316	0.000826552	2.3742e-05	7.08613e-05	0.000164987	0.00652024
HP_25	(21R)-27-Amino-24-hydroxy-24-oxido-18-oxo-19,23,25-trioxa-24lambda~5~-phosphaheptacosan-21-yl (9Z,12Z,15Z)-9,12,15-octadecatrienoate	4.575	0.00331455	0.00600339	0.00406676	0.00769161	0.00976788	0.00214559	0.000892575	0.0013761	0.00317711	0.00535619	0.00131666	0.00251911	0.000778919	0.00153997	0.00185136	0.000991248	0.00131989	0.00118295
HP_26	(23R)-29-Amino-26-hydroxy-26-oxido-20-oxo-21,25,27-trioxa-26lambda~5~-phosphanonacosan-23-yl (8Z,11Z,14Z)-8,11,14-icosatrienoate	1.134	0.157515	0.175041	0.164488	0.24123	0.0496736	0.0186299	0.0285257	0.0476124	0.133818	0.169711	0.0458498	0.0669452	0.111242	0.053377	0.0405518	0.0256629	0.0012915	0.0451897
HP_27	(24Z)-3-Acetoxy-15-hydroxy-23-oxolanosta-7,9(11),24-trien-26-oic acid	0.907	8.68595e-05	0.000107199	6.78294e-05	0.00168881	5.00941e-05	2.48835e-05	1.99189e-05	4.77955e-05	0.000268776	0.000193073	1.98381e-06	0.00197698	0.000107574	2.14507e-05	0.000112055	5.26054e-05	2.51839e-05	1.98509e-05
HP_28	(2beta,3beta,5beta,22R)-2,3,14,25-Tetrahydroxy-6-oxocholest-7-en-22-yl (9Z)-9-hexadecenoate	4.449	0.00028897	0.000284701	0.000268947	0.000549427	0.00191671	0.000633289	0.000229219	0.000441103	0.000286233	0.000223231	8.14617e-05	0.000156258	0.000126059	9.35727e-05	0.000416176	0.00034502	0.000408358	0.000237432
HP_29	(2E)-hexadecenoylcarnitine	4.819	0.000254692	0.000832555	0.00030585	0.000484514	3.41716e-05	1.99977e-05	3.33318e-05	2.72507e-05	0.00027935	0.000172445	0.000117709	8.00785e-05	0.000188026	0.000165781	1.71981e-05	1.71592e-05	2.38371e-05	5.91476e-05
HP_30	(2R)-1-(Hexadecyloxy)-3-(phosphonooxy)-2-propanyl henicosanoate	1.291	0.0107086	0.0418536	0.0760244	0.102692	0.00345716	0.00463056	0.00300294	0.00212961	0.00799325	0.054112	0.0137994	0.0232295	0.00772023	0.00842936	0.0173962	0.00613359	0.00816631	0.0110266
HP_31	(2R)-1-{[(2-Aminoethyl)(hydroxy)phosphoryl]oxy}-3-(palmitoyloxy)-2-propanyl (9Z)-9-octadecenoate	4.48	0.0136991	0.0221639	0.00303282	0.00648567	0.0041032	0.00669265	0.00400892	0.000957988	0.0028356	0.00198005	0.00726997	0.00110544	0.0014878	0.000229103	0.00591104	0.000642413	0.00754272	0.000615483
HP_32	(2R)-2-(Palmitoyloxy)-3-[(9Z)-9-tetradecenoyloxy]propyl 2-(trimethylammonio)ethyl phosphate	1.133	0.0015186	0.00125144	0.00109481	0.00271673	0.0103378	0.00569266	0.00180367	0.00238959	0.00188259	0.00248746	0.000895787	0.00133448	0.00172744	0.000972123	0.00519042	0.00481138	0.00402922	0.0022285
HP_33	(2R)-2-(Pentadecanoyloxy)-3-[(9Z)-9-tetradecenoyloxy]propyl 2-(trimethylammonio)ethyl phosphate	1.164	0.00231451	0.00170438	0.00221038	0.00310544	0.00176478	0.000995066	0.000805249	0.00117645	0.00194937	0.00270046	0.000687647	0.00220717	0.000676049	0.000666512	0.00136433	0.00136813	0.000378481	0.00171796
HP_34	(2R)-2-(Pentadecanoyloxy)-3-[(9Z)-9-tetradecenoyloxy]propyl 2-(trimethylammonio)ethyl phosphate	4.632	0.00020175	0.000169621	0.000186621	0.00028039	0.00200817	0.000642805	0.000186771	0.000276455	0.000235288	0.000209159	5.8237e-05	0.000103897	0.000206643	0.000116359	0.000637218	0.000380118	0.000280175	0.000154926
HP_35	(2R)-2-(Stearoyloxy)-3-(tetradecyloxy)propyl 2-(trimethylammonio)ethyl phosphate	4.343	0.00377478	0.00633902	0.00419529	0.0105949	0.00153438	0.000298043	0.000458026	0.000958052	0.00307869	0.00483037	0.00140268	0.00177727	0.00231416	0.000829902	0.000501899	0.000443551	0.000460283	0.000553564
HP_36	(2R)-2-[(11Z)-11-Octadecenoyloxy]-3-[(9Z)-9-tetradecenoyloxy]propyl 2-(trimethylammonio)ethyl phosphate	1.134	0.00595973	0.00582191	0.0106492	0.0180226	0.00946624	0.00414231	0.00288322	0.00467042	0.0110332	0.0134523	0.00484037	0.00874984	0.0115259	0.00346587	0.00608102	0.00478312	0.00373471	0.00493808
HP_37	(2R)-2-[(4Z,7Z,10Z,13Z,16Z)-4,7,10,13,16-Docosapentaenoyloxy]-3-(pentadecanoyloxy)propyl 2-(trimethylammonio)ethyl phosphate	1.137	0.0426303	0.0469281	0.0586349	0.0813583	0.010075	0.00394753	0.00541215	0.0105433	0.0394005	0.0406038	0.0137309	0.0270894	0.0201015	0.0057985	0.00930573	0.00641404	0.00521477	0.0127459
HP_38	(2R)-2-[(5Z,8Z,11Z)-5,8,11-Icosatrienoyloxy]-3-(pentadecanoyloxy)propyl 2-(trimethylammonio)ethyl phosphate	4.551	0.00354298	0.00851941	0.00363977	0.00879769	0.00433098	0.00119173	0.00124336	0.00288461	0.00629248	0.00982811	0.00257943	0.00438402	0.00424975	0.00117267	0.00122375	0.000984807	0.00150751	0.00183943
HP_39	(2R)-2-[(5Z,8Z,11Z,14Z,17Z)-5,8,11,14,17-Icosapentaenoyloxy]-3-(pentadecanoyloxy)propyl 2-(trimethylammonio)ethyl phosphate	1.54	0.000568268	0.0025039	0.00126283	0.000730023	0.00141103	0.000343177	0.000188091	0.000100201	0.000953073	0.00172407	0.000145529	0.000239122	0.000306742	8.01055e-05	0.00126393	0.000465452	0.000232197	0.000270438
HP_40	(2R)-2-[(7Z,10Z,13Z,16Z)-7,10,13,16-Docosatetraenoyloxy]-3-(pentadecanoyloxy)propyl 2-(trimethylammonio)ethyl phosphate	1.127	0.552163	0.407204	0.499246	0.702846	0.0530208	0.0175057	0.0629059	0.119603	0.450957	0.380615	0.143135	0.237646	0.276937	0.174675	0.0827463	0.0374759	0.0436553	0.14207
HP_41	(2R)-2-[(7Z,10Z,13Z,16Z)-7,10,13,16-Docosatetraenoyloxy]-3-(pentadecanoyloxy)propyl 2-(trimethylammonio)ethyl phosphate	4.068	0.00466636	0.00767696	0.00343976	0.00369877	0.00116349	0.000639671	0.00112302	0.0024898	0.00416588	0.00324038	0.000900978	0.00125591	0.00145701	0.000508166	0.00130265	0.000617014	0.000956761	0.00260184
HP_42	(2R)-2-[(7Z,10Z,13Z,16Z,19Z)-7,10,13,16,19-Docosapentaenoyloxy]-3-(pentadecanoyloxy)propyl 2-(trimethylammonio)ethyl phosphate	4.493	0.0146209	0.0171906	0.0134831	0.0195435	0.00768564	0.001946	0.00241617	0.00575184	0.0131318	0.0137199	0.00409807	0.00738131	0.010909	0.00316818	0.0019204	0.00191682	0.0024539	0.00397505
HP_43	(2R)-2-[(9Z)-9-Hexadecenoyloxy]-3-(octadecyloxy)propyl 2-(trimethylammonio)ethyl phosphate	4.247	0.0262669	0.0258313	0.0252682	0.0432573	0.0121329	0.00295922	0.00409874	0.00627722	0.0117733	0.0154519	0.00418569	0.00541302	0.011214	0.00535484	0.00409994	0.00208021	0.00308592	0.00474654
HP_44	(2R)-2-[(9Z,12Z)-9,12-Octadecadienoyloxy]-3-(tetradecyloxy)propyl 2-(trimethylammonio)ethyl phosphate	1.148	0.0356869	0.0301132	0.0300701	0.0417556	0.00802877	0.00190789	0.00497804	0.0071627	0.0299549	0.0307973	0.00871039	0.0175543	0.0149775	0.00440172	0.00746567	0.00554039	0.00243739	0.00627473
HP_45	(2R)-2-Hydroxy-3-(phosphonooxy)propyl (6Z,9Z,12Z,15Z)-6,9,12,15-henicosatetraenoate	1.062	0.717148	0.711231	0.86413	2.045	0.187475	0.075435	0.0767264	0.11666	1.15573	0.595026	0.162628	0.572627	0.183219	0.0864583	0.0605441	0.0952591	0.0337312	0.19882
HP_46	(2R)-2-Hydroxy-N-[(2S,3S,4R,9Z)-1,3,4-trihydroxy-19-methyl-9-icosen-2-yl]hexadecanamide	0.95	0.000347648	0.000342254	0.000333679	0.000393551	9.86568e-05	3.28131e-05	3.60899e-05	0.00013739	0.000303275	0.000361244	8.14815e-05	0.000181362	0.000137128	0.000119397	5.00699e-05	4.8891e-05	3.66045e-05	7.29368e-05
HP_47	(2R)-2,3-Bis[(9E)-9-octadecenoyloxy]propyl 2-(trimethylammonio)ethyl phosphate	4.196	0.158308	0.181998	0.176782	0.188296	0.0999523	0.0212355	0.0237888	0.0308742	0.112399	0.121238	0.0332005	0.0759098	0.097703	0.03373	0.0245674	0.0160127	0.0229774	0.0327984
HP_48	(2R)-3-({[(2S)-2,3-Dihydroxypropoxy](hydroxy)phosphoryl}oxy)-2-(stearoyloxy)propyl stearate	1.126	0.502224	0.172549	0.478775	0.625701	0.0441869	0.0127227	0.0507495	0.119821	0.385464	0.132532	0.138443	0.23978	0.250154	0.173205	0.0613856	0.0342074	0.0297289	0.108686
HP_49	(2R)-3-({[(2S)-2,3-Dihydroxypropoxy](hydroxy)phosphoryl}oxy)-2-(stearoyloxy)propyl stearate	1.221	0.106202	0.188929	0.511349	0.172274	0.0226781	0.00587752	0.0121369	0.108685	0.152201	0.119501	0.13587	0.258885	0.00361054	0.0519448	0.0595761	0.038649	0.0218832	0.127404
HP_50	(2R)-3-({[(2S)-2,3-Dihydroxypropoxy](hydroxy)phosphoryl}oxy)-2-(stearoyloxy)propyl stearate	4.136	0.0908599	0.108679	0.0959213	0.118099	0.0131077	0.00267114	0.0104565	0.0250813	0.0651435	0.0625049	0.0200155	0.0416746	0.0529538	0.0318538	0.00879257	0.00584897	0.00683744	0.0231858
HP_51	(2R)-3-(Octadecyloxy)-2-[(9Z)-9-tetradecenoyloxy]propyl 2-(trimethylammonio)ethyl phosphate	4.323	0.00117488	0.00132745	0.000965005	0.00282361	0.00315746	0.000932709	0.000521077	0.000658541	0.000544997	0.00097655	0.000365711	0.000600614	0.00116304	0.000569051	0.000734446	0.000392614	0.000647197	0.000461741
HP_52	(2R)-3-[(9Z)-9-Octadecenoyloxy]-2-[(9-oxononanoyl)oxy]propyl 2-(trimethylammonio)ethyl phosphate	1.165	0.00113468	0.000699513	0.000876304	0.00141681	0.000237586	0.0001924	0.000207243	0.000344085	0.00116007	0.000732471	0.000249612	0.000463608	0.000322716	0.000298022	0.000450383	0.000350556	0.000136648	0.000242481
HP_53	(2R)-3-[(9Z)-9-Octadecenoyloxy]-2-[(9-oxononanoyl)oxy]propyl 2-(trimethylammonio)ethyl phosphate	4.668	0.000236862	0.000197549	0.000179096	0.000357278	0.000131329	6.06973e-05	4.12625e-05	0.00029148	0.000758601	0.000152188	9.4206e-05	0.000116324	7.87196e-05	7.03158e-05	7.51341e-05	0.000114252	4.78048e-05	5.00759e-05
HP_54	(2R)-3-{[(2-Aminoethoxy)(hydroxy)phosphoryl]oxy}-2-({8-[(1R,2S)-2-hexylcyclopropyl]octanoyl}oxy)propyl palmitate	4.622	0.00010214	0.000104075	9.28017e-05	0.000130843	0.000274323	0.000126521	3.10409e-05	2.28596e-05	8.64255e-05	8.35282e-05	2.90583e-05	5.35987e-05	4.39734e-05	1.92434e-05	6.10454e-05	5.63373e-05	4.31851e-05	5.32812e-05
HP_55	(2R)-3-{[(2-Aminoethoxy)(hydroxy)phosphoryl]oxy}-2-(dodecanoyloxy)propyl (13Z,16Z)-13,16-docosadienoate	1.158	0.00523502	0.00657642	0.0100603	0.0133321	0.0044401	0.00285243	0.00111982	0.00165826	0.00654845	0.00952351	0.00268892	0.00702893	0.00667473	0.00193091	0.00366711	0.00246476	0.00177757	0.00165962
HP_56	(2R)-3-{[(2-Aminoethoxy)(hydroxy)phosphoryl]oxy}-2-(palmitoyloxy)propyl (7Z,10Z,13Z,16Z)-7,10,13,16-docosatetraenoate	4.493	0.156224	0.20014	0.149972	0.196827	0.0546625	0.0121214	0.0173253	0.0384914	0.113348	0.180452	0.0485185	0.0952129	0.115698	0.0361229	0.0189712	0.0130061	0.0227386	0.0338501
HP_57	(2R)-3-{[(2-Aminoethoxy)(hydroxy)phosphoryl]oxy}-2-(stearoyloxy)propyl (5Z,8Z,11Z,14Z,17Z)-5,8,11,14,17-icosapentaenoate	4.497	0.0250509	0.0335613	0.0243652	0.0387232	0.0155089	0.00425116	0.00493852	0.00916654	0.0157119	0.0194817	0.00633319	0.0129559	0.0156626	0.00721443	0.00551966	0.00384836	0.0056621	0.00829501
HP_58	(2R)-3-{[(2-Aminoethoxy)(hydroxy)phosphoryl]oxy}-2-[(1Z)-1-hexadecen-1-yloxy]propyl (5Z,8Z,11Z,14Z)-5,8,11,14-icosatetraenoate	4.407	0.0599565	0.0563782	0.0505473	0.0775846	0.0362689	0.00732593	0.00760307	0.0175014	0.0461711	0.0479166	0.0153012	0.0330125	0.0295554	0.0133518	0.0115148	0.00581548	0.0082001	0.0154309
HP_59	(2R)-3-{[(2-Aminoethoxy)(hydroxy)phosphoryl]oxy}-2-[(1Z)-1-hexadecen-1-yloxy]propyl (9Z,12Z)-9,12-octadecadienoate	1.211	0.0137352	0.044118	0.0643584	0.121858	0.0464536	0.0259192	0.0301232	0.0103398	0.0194355	0.15586	0.0152976	0.0326326	0.00382761	0.0247551	0.0421555	0.11638	0.0144316	0.0314404
HP_60	(2R)-3-{[(2-Aminoethoxy)(hydroxy)phosphoryl]oxy}-2-[(1Z)-1-octadecen-1-yloxy]propyl (7Z,10Z,13Z,16Z)-7,10,13,16-docosatetraenoate	4.221	0.0564689	0.0950228	0.0688662	0.0923192	0.0344578	0.00899977	0.0123519	0.0247498	0.0475685	0.0605185	0.00104965	0.00115631	0.0586659	0.0283305	0.000834496	0.0119533	0.000536403	0.00177589
HP_61	(2R)-3-{[(2-Aminoethoxy)(hydroxy)phosphoryl]oxy}-2-[(1Z)-1-octadecen-1-yloxy]propyl (7Z,10Z,13Z,16Z)-7,10,13,16-docosatetraenoate	4.36	0.00361316	0.00423076	0.00386939	0.00629365	0.00151218	0.000427751	0.000831265	0.00240271	0.00332714	0.00229026	0.000903944	0.00113625	0.00226612	0.000357023	0.000607239	0.000584547	0.000475257	0.00131303
HP_62	(2R)-3-{[(2-Aminoethoxy)(hydroxy)phosphoryl]oxy}-2-[(1Z,11Z)-1,11-octadecadien-1-yloxy]propyl (11Z)-11-octadecenoate	1.331	0.268368	0.949561	0.0412379	0.0537485	1.62112	0.0507691	0.00251095	0.0566753	0.408377	0.00836224	0.11046	0.0257357	0.102368	0.108215	0.481	0.017478	0.0324786	0.0692272
HP_63	(2R)-3-{[(2-Aminoethoxy)(hydroxy)phosphoryl]oxy}-2-[(1Z,11Z)-1,11-octadecadien-1-yloxy]propyl (11Z,14Z)-11,14-icosadienoate	4.433	0.00066293	0.00181622	0.000993995	0.00170885	0.00338403	0.000492995	0.000350614	0.00101997	0.000948054	0.00063163	0.000244682	0.000645868	0.000422025	7.76748e-05	0.000530026	0.000314474	0.000175822	0.000475763
HP_64	(2R)-3-{[(2-Aminoethoxy)(hydroxy)phosphoryl]oxy}-2-[(1Z,11Z)-1,11-octadecadien-1-yloxy]propyl (4Z,7Z,10Z,13Z,16Z)-4,7,10,13,16-docosapentaenoate	4.304	0.0472502	0.0606013	0.0451279	0.0815154	0.00938073	0.00191459	0.00311091	0.00698974	0.0255549	0.0277032	0.0096209	0.0196156	0.0242729	0.00490266	0.00402428	0.00223739	0.00222738	0.00718857
HP_65	(2R)-3-{[(2-Aminoethoxy)(hydroxy)phosphoryl]oxy}-2-[(1Z,11Z)-1,11-octadecadien-1-yloxy]propyl (4Z,7Z,10Z,13Z,16Z)-4,7,10,13,16-docosapentaenoate	1.134	0.0260964	0.0295013	0.047411	0.0574415	0.00443305	0.00176836	0.00227673	0.00375797	0.0210811	0.0298924	0.00835626	0.0154313	0.0116021	0.0023282	0.00615301	0.00360974	0.00307136	0.00488728
HP_66	(2R)-3-{[(2-Aminoethoxy)(hydroxy)phosphoryl]oxy}-2-[(1Z,11Z)-1,11-octadecadien-1-yloxy]propyl (4Z,7Z,10Z,13Z,16Z,19Z)-4,7,10,13,16,19-docosahexaenoate	1.141	0.0122381	0.00811378	0.0112501	0.0140268	0.000861812	0.000485903	0.00157485	0.00157714	0.00971069	0.00476627	0.00169011	0.00364617	0.00562328	0.00111507	0.00228611	0.000962369	0.000886796	0.0023118
HP_67	(2R)-3-{[(2-Aminoethoxy)(hydroxy)phosphoryl]oxy}-2-[(1Z,11Z)-1,11-octadecadien-1-yloxy]propyl (5Z,8Z,11Z,14Z,17Z)-5,8,11,14,17-icosapentaenoate	4.372	0.0801865	0.0941401	0.074156	0.130289	0.0168708	0.00289788	0.00562974	0.0103965	0.0471007	0.0465659	0.0130136	0.0341858	0.0160946	0.0118346	0.00631854	0.00434224	0.00362344	0.0126719
HP_68	(2R)-3-{[(2-Aminoethoxy)(hydroxy)phosphoryl]oxy}-2-[(1Z,11Z)-1,11-octadecadien-1-yloxy]propyl (6Z,9Z,12Z,15Z)-6,9,12,15-octadecatetraenoate	4.43	0.00107491	0.00162879	0.000899039	0.00155687	0.00162537	0.000431479	0.000189734	0.000394473	0.000731288	0.000661766	0.00026819	0.000522785	0.000736253	0.000404295	0.000400462	0.000233683	0.000360448	0.000276465
HP_69	(2R)-3-{[(2-Aminoethoxy)(hydroxy)phosphoryl]oxy}-2-[(1Z,11Z)-1,11-octadecadien-1-yloxy]propyl (6Z,9Z,12Z,15Z)-6,9,12,15-octadecatetraenoate	1.14	0.00966789	0.00490489	0.0145859	0.0201901	0.00382016	0.00164085	0.00160806	0.00688204	0.0106514	0.005871	0.0124599	0.00407703	0.00491717	0.00269909	0.00269001	0.00176539	0.00189594	0.00328768
HP_70	(2R)-3-{[(2-Aminoethoxy)(hydroxy)phosphoryl]oxy}-2-[(1Z,11Z)-1,11-octadecadien-1-yloxy]propyl (7Z,10Z,13Z,16Z)-7,10,13,16-docosatetraenoate	4.351	0.00354966	0.00290849	0.00532953	0.0031233	0.00496209	0.000904854	0.00198497	0.00466226	0.00489042	0.159278	0.000508539	0.00479046	0.00128657	0.00153232	0.00208895	0.00129682	0.00200016	0.00329283
HP_71	(2R)-3-{[(2-Aminoethoxy)(hydroxy)phosphoryl]oxy}-2-[(1Z,11Z)-1,11-octadecadien-1-yloxy]propyl (9Z,12Z)-9,12-octadecadienoate	1.223	0.277901	0.24833	0.246789	0.441092	0.076044	0.0233823	0.00994596	0.0499156	0.113148	0.223692	0.0672472	0.0659966	0.0485284	0.0411244	0.0714872	0.0327733	0.0383312	0.0567928
HP_72	(2R)-3-{[(2-Aminoethoxy)(hydroxy)phosphoryl]oxy}-2-[(1Z,11Z)-1,11-octadecadien-1-yloxy]propyl myristate	4.518	0.000210688	0.000217638	0.00019832	0.000300002	0.00278832	0.00106119	0.000101202	0.000147836	0.000203111	0.000165795	5.25314e-05	0.000112344	0.000101156	3.71945e-05	0.00068718	0.00029303	0.00030741	7.44719e-05
HP_73	(2R)-3-{[(2-Aminoethoxy)(hydroxy)phosphoryl]oxy}-2-[(1Z,9Z)-1,9-octadecadien-1-yloxy]propyl (11Z)-11-icosenoate	1.131	0.076884	0.452251	0.683038	0.641061	0.0480054	0.0157982	0.0553129	0.106535	0.410538	0.336868	0.130392	0.242178	0.252078	0.1606	0.0723375	0.0337736	0.0388126	0.126806
HP_74	(2R)-3-{[(2-Aminoethoxy)(hydroxy)phosphoryl]oxy}-2-[(1Z,9Z)-1,9-octadecadien-1-yloxy]propyl (4Z,7Z,10Z,13Z,16Z,19Z)-4,7,10,13,16,19-docosahexaenoate	4.31	0.0109304	0.0131582	0.0110656	0.0184935	0.00230977	0.000601602	0.00158111	0.00247599	0.00716782	0.00243733	0.00162315	0.00324678	0.00268094	0.00193994	0.0013014	0.000859894	0.000707893	0.00248585
HP_75	(2R)-3-{[(2-Aminoethoxy)(hydroxy)phosphoryl]oxy}-2-[(1Z,9Z)-1,9-octadecadien-1-yloxy]propyl (5Z,8Z,11Z,14Z)-5,8,11,14-icosatetraenoate	1.137	0.0252962	0.0202725	0.025488	0.0511612	0.0125179	0.00602819	0.00601855	0.00934152	0.0255108	0.0152804	0.00636304	0.0102623	0.00970418	0.00650003	0.00925027	0.00701458	0.00651563	0.011254
HP_76	(2R)-3-{[(2-Aminoethoxy)(hydroxy)phosphoryl]oxy}-2-[(1Z,9Z)-1,9-octadecadien-1-yloxy]propyl (9Z,12Z)-9,12-octadecadienoate	4.475	0.000438588	0.000865541	0.000925802	0.00142768	0.00356834	0.000665741	0.000211613	0.000431653	0.000523108	0.000215238	7.43357e-05	0.000103551	0.000233457	0.000200907	0.000235324	0.000223674	0.000457281	0.000263398
HP_77	(2R)-3-{[(2-Aminoethoxy)(hydroxy)phosphoryl]oxy}-2-[(9Z)-9-hexadecenoyloxy]propyl (11Z)-11-octadecenoate	4.604	0.00336363	0.00423853	0.00279334	0.00475176	0.0064956	0.00165767	0.000644695	0.0013775	0.00298027	0.00540014	0.00127261	0.00253395	0.00439461	0.00182348	0.00130503	0.000882005	0.000998085	0.000767802
HP_78	(2R)-3-{[(2-Aminoethoxy)(hydroxy)phosphoryl]oxy}-2-[(9Z,12Z)-9,12-heptadecadienoyloxy]propyl (9Z)-9-octadecenoate	4.47	0.000202535	0.000201936	0.000182767	0.000251606	0.000209465	0.000196765	3.27597e-05	4.1471e-05	0.000159637	0.000160105	5.23437e-05	0.000104088	9.70178e-05	5.60199e-05	8.07107e-05	2.31083e-05	9.08073e-05	4.86002e-05
HP_79	(2R)-3-{[(2-Aminoethoxy)(hydroxy)phosphoryl]oxy}-2-{[8-(tetracyclo[6.4.0.0~2,7~.0~3,6~]dodec-10-yl)octyl]oxy}propyl 6-(tetracyclo[6.4.0.0~2,7~.0~3,6~]dodec-10-yl)hexanoate	4.379	0.00121982	0.00108776	0.0013022	0.00108621	0.000487602	8.59835e-05	0.000237709	0.000473734	0.00111514	0.000702115	0.000367759	0.000443847	0.000738001	0.000216692	0.000206794	8.59159e-05	0.000186124	0.000205804
HP_80	(2S)-1-{[11-(3,4-Dimethyl-5-pentyl-2-furyl)undecanoyl]oxy}-3-hydroxy-2-propanyl 13-(3-methyl-5-pentyl-2-furyl)tridecanoate	1.131	0.0113582	0.0112903	0.0116005	0.0206277	0.00228361	0.000548672	0.00140711	0.00248359	0.00771833	0.00582737	0.00288638	0.00470007	0.0041597	0.00215324	0.00266154	0.00255079	0.0013091	0.00315907
HP_81	(2S)-2-{[8-(1,2,3,4,4a,4b,7,8,8a,8b-Decahydro-2-biphenylenyl)octyl]oxy}-3-hydroxypropyl palmitate	4.962	0.000817762	0.00111372	0.00126616	0.00147636	0.00330003	0.00152067	0.000585761	0.000742894	0.00199165	0.00191456	0.000337115	0.000514822	0.00132339	0.000285876	0.000662509	0.00123655	0.000684659	0.000642191
HP_82	(2S)-2-{[8-(1,2,3,4,4a,4b,7,8,8a,8b-Decahydro-2-biphenylenyl)octyl]oxy}-3-hydroxypropyl palmitate	4.571	0.00111609	0.00130317	0.00121674	0.00306813	0.000640552	0.000198739	0.000170054	0.000192128	0.000912201	0.0015421	0.000394056	0.000657443	0.00122748	0.000225823	0.000220001	0.000204808	0.000124031	0.000217271
HP_83	(2S)-3-{[(2-Aminoethoxy)(hydroxy)phosphoryl]oxy}-2-(stearoyloxy)propyl (5Z,8Z)-5,8-icosadienoate	4.231	0.00301568	0.00300272	0.00241144	0.00253706	0.00510098	0.00101077	0.00108325	0.0023976	0.00259612	0.00217728	0.000787311	0.000940397	0.00250987	0.000842756	0.00133999	0.00096706	0.00143907	0.00101927
HP_84	(2S)-3-Hydroxy-2-{[8-(tetracyclo[6.4.0.0~2,7~.0~3,6~]dodec-10-yl)octyl]oxy}propyl 8-(1,2,3,4,4a,4b,5,6,8a,8b-decahydro-2-biphenylenyl)octanoate	4.94	0.00503535	0.00598406	0.005109	0.00724506	0.00147089	0.000348661	0.000515325	0.00100751	0.00388628	0.00543187	0.00153101	0.00197976	0.00304835	0.000457817	0.000733327	0.000531642	0.00057527	0.00141359
HP_85	(2S)-3-Hydroxy-2-{[8-(tetracyclo[6.4.0.0~2,7~.0~3,6~]dodec-10-yl)octyl]oxy}propyl 8-(1,2,3,4,4a,4b,5,6,8a,8b-decahydro-2-biphenylenyl)octanoate	4.465	0.0021764	0.00301078	0.00251421	0.0032319	0.00112078	0.000259149	0.000440924	0.000654452	0.00181852	0.00206228	0.00097952	0.00154072	0.00148513	0.000483009	0.000480049	0.000359787	0.000499123	0.000701811
HP_86	(2S)-3-Hydroxy-2-{[8-(tetracyclo[6.4.0.0~2,7~.0~3,6~]dodec-10-yl)octyl]oxy}propyl 8-(tetracyclo[6.4.0.0~2,7~.0~3,6~]dodec-10-yl)octanoate	1.159	0.00234475	0.00285406	0.0033215	0.00546758	0.0022725	0.000884027	0.00026538	0.000863123	0.00166287	0.00296653	0.000542848	0.00185778	0.00322793	0.00053174	0.00140159	0.000979246	0.000688709	0.00116883
HP_87	(2S)-3-Hydroxy-2-{[8-(tetracyclo[6.4.0.0~2,7~.0~3,6~]dodec-10-yl)octyl]oxy}propyl palmitate	5.001	0.00137721	0.00207863	0.00674133	0.00618775	0.00408032	0.00134939	0.000994098	0.00439046	0.00297299	0.0040282	0.000584557	0.00335134	0.00376847	0.000700139	0.000975842	0.00337509	0.000910347	0.00374851
HP_88	(2S,3R,4E)-3-Hydroxy-2-[(11Z)-11-icosenoylamino]-4-hexadecen-1-yl 2-(trimethylammonio)ethyl phosphate	4.799	0.000320988	0.000286258	0.000458789	0.000419768	0.000132987	2.91218e-05	9.02522e-05	0.000183038	0.000171891	0.000491459	0.00013657	0.000230166	0.000285362	0.000182038	5.79051e-05	6.50733e-05	8.08977e-05	0.000129899
HP_89	(2S,3S)-2-(Dimethylamino)-1,3-octadecanediol	2.538	0.140969	0.2211	0.139567	0.126852	0.169772	0.0231612	0.0222006	0.0599106	0.0967209	0.151167	0.0474996	0.0705044	0.0931806	0.0445493	0.0855963	0.0266279	0.0306707	0.0436048
HP_90	(3beta)-Cholest-5-en-3-yl 6-O-[(7Z,10Z,13Z)-7,10,13-hexadecatrienoyl]-beta-D-glucopyranoside	1.115	0.0308635	0.0456317	0.0407813	0.0811011	0.0144488	0.00539836	0.00795594	0.0131473	0.0393493	0.0455688	0.0131559	0.0261139	0.0323475	0.014678	0.0128084	0.00816753	0.00996733	0.010916
HP_91	(3beta)-Cholest-5-en-3-yl 6-O-dodecanoyl-alpha-D-glucopyranoside	4.501	0.000390981	0.000349882	0.000366718	0.000788442	0.000124058	3.85166e-05	4.24432e-05	9.25044e-05	0.000258867	0.000269967	8.24631e-05	0.000169546	0.000140867	5.80849e-05	7.01042e-05	5.01486e-05	3.46983e-05	0.000182887
HP_92	(3beta,24R)-Ergost-5-en-3-yl 6-O-[(7Z,10Z,13Z)-7,10,13-hexadecatrienoyl]-beta-D-glucopyranoside	1.228	0.0171295	0.0208479	0.0183669	0.0462543	0.00150725	0.000380299	0.000659476	0.00276294	0.0141619	0.0118963	0.00371113	0.0061774	0.00626258	0.00460642	0.00205331	0.00140593	0.000987026	0.00408409
HP_93	(3beta,24R)-Ergost-5-en-3-yl 6-O-[(7Z,10Z,13Z)-7,10,13-hexadecatrienoyl]-beta-D-glucopyranoside	3.985	0.0162088	0.0182854	0.0177771	0.0268447	0.0023438	0.000329487	0.00134239	0.00230687	0.00757743	0.0103005	0.0029191	0.00559091	0.00393074	0.00259343	0.00150543	0.000801278	0.000831222	0.00306029
HP_94	(3R,15Z)-15-Docosen-1-yn-3-ol	0.962	0.07648	0.0731164	0.051356	0.193877	0.0159621	0.00319466	0.00358721	0.0105764	0.0508854	0.566413	0.0305889	0.0276117	0.0435818	0.0176285	0.0056386	0.00807321	0.00943402	0.00703539
HP_95	(3Z,6Z,9Z,21R)-27-Amino-24-hydroxy-24-oxido-18-oxo-19,23,25-trioxa-24lambda~5~-phosphaheptacosa-3,6,9-trien-21-yl (5Z,8Z,11Z)-5,8,11-icosatrienoate	4.516	0.0278659	0.0320862	0.0256592	0.0352899	0.010769	0.00274061	0.00351208	0.00712806	0.0211523	0.0208986	0.00743012	0.0141932	0.0157779	0.00872177	0.00362348	0.00278609	0.00324342	0.00648985
HP_96	(5Z,7E)-9,10-Secocholesta-5,7,10-triene	0.949	0.00522224	0.00571488	0.00681844	0.0077389	0.0017702	0.000174266	0.000498201	0.00094784	0.00596584	0.00235888	0.00112943	0.00193583	0.00204666	0.00211577	0.000690601	0.000270264	0.000372803	0.000690976
HP_97	(6Z,9Z,21R)-27-Amino-24-hydroxy-24-oxido-18-oxo-19,23,25-trioxa-24lambda~5~-phosphaheptacosa-6,9-dien-21-yl (13Z,16Z)-13,16-docosadienoate	4.491	0.0109262	0.0108844	0.0112561	0.014983	0.00667166	0.00144114	0.0031549	0.00696808	0.0116203	0.0122304	0.0042667	0.00697182	0.00898333	0.00202665	0.00284031	0.00191188	0.00280663	0.00513518
HP_98	(6Z,9Z,21R)-27-Amino-24-hydroxy-24-oxido-18-oxo-19,23,25-trioxa-24lambda~5~-phosphaheptacosa-6,9-dien-21-yl (5Z,8Z,11Z,14Z,17Z)-5,8,11,14,17-icosapentaenoate	4.51	0.000716667	0.000742281	0.0006945	0.00116697	0.000674478	8.95718e-05	0.000136295	0.000306769	0.000634598	0.000744104	0.000211351	0.000315735	0.000470154	0.000304153	0.000161682	0.000194297	0.000147293	0.000274444
HP_99	(7R)-4-Hydroxy-N,N,N-trimethyl-10-oxo-7-(palmitoyloxy)-3,5,9-trioxa-4-phosphapentacosan-1-aminium 4-oxide	1.168	0.074444	0.0595622	0.10636	0.136123	0.0157779	0.00782263	0.0125644	0.0163311	0.100746	0.10359	0.0420577	0.0585491	0.0475528	0.0197647	0.0179089	0.0128082	0.013886	0.017255
HP_100	(7R)-4-Hydroxy-N,N,N-trimethyl-10-oxo-7-(tetradecanoyloxy)-3,5,9-trioxa-4-phosphatricosan-1-aminium 4-oxide	7.234	7.22652e-05	7.30772e-05	0.000392067	0.000227431	0.000438293	0.0018106	0.0011281	0.00128909	0.000453119	5.45677e-05	3.67578e-05	0.000974179	3.51758e-05	0.00132844	0.000803834	0.00135669	0.000795675	0.00121199
HP_101	(7R)-4-Hydroxy-N,N,N-trimethyl-9-oxo-7-[(tridecanoyloxy)methyl]-3,5,8-trioxa-4-phosphapentacosan-1-aminium 4-oxide	4.44	0.00458904	0.00581821	0.00504242	0.00758114	0.0126656	0.00340527	0.00269661	0.00503032	0.00441172	0.00754076	0.00243014	0.00367497	0.00529622	0.00224504	0.00348814	0.00262483	0.00398639	0.00320512
HP_102	(7R,18Z)-4-Hydroxy-N,N,N-trimethyl-7-[(9Z)-9-octadecenoyloxy]-10-oxo-3,5,9-trioxa-4-phosphaheptacos-18-en-1-aminium 4-oxide	1.131	0.146884	0.103416	0.175002	0.208043	0.0546685	0.018626	0.0128744	0.0206273	0.120947	0.097433	0.0357568	0.0526131	0.0577078	0.0181159	0.0399369	0.0175092	0.0168291	0.0255351
HP_103	(7Z,10Z,13Z,16Z)-N-[2-(3,4-Dihydroxyphenyl)ethyl]-7,10,13,16-docosatetraenamide	5.086	7.30801e-05	7.5297e-05	9.53626e-05	0.00011739	0.000602951	6.81549e-05	9.14037e-06	2.02107e-05	6.00715e-05	5.54378e-05	2.46357e-05	4.37558e-05	3.70201e-05	1.34211e-05	1.82552e-05	1.86715e-05	1.78977e-05	2.4623e-05
HP_104	(7Z,19R)-25-Amino-22-hydroxy-22-oxido-16-oxo-17,21,23-trioxa-22lambda~5~-phosphapentacos-7-en-19-yl (4Z,7Z,10Z,13Z,16Z,19Z)-4,7,10,13,16,19-docosahexaenoate	1.155	0.000603685	0.00037153	0.000521154	0.00111319	0.000278132	0.000145638	0.000102551	0.000141962	0.000455492	0.000476498	0.000218554	0.000387681	0.000198883	0.000191608	0.000572135	0.000236521	0.000175406	0.000249085
HP_105	(7Z,21R)-27-Amino-24-hydroxy-24-oxido-18-oxo-19,23,25-trioxa-24lambda~5~-phosphaheptacos-7-en-21-yl (4Z,7Z,10Z,13Z,16Z,19Z)-4,7,10,13,16,19-docosahexaenoate	4.468	0.0166518	0.0214644	0.0198141	0.0273759	0.00488906	0.00130873	0.00249577	0.00394932	0.00988754	0.00900846	0.00336707	0.0065781	0.00820236	0.00281884	0.00261486	0.00181286	0.00194476	0.00551383
HP_106	(7Z,21R)-27-Amino-24-hydroxy-24-oxido-18-oxo-19,23,25-trioxa-24lambda~5~-phosphaheptacos-7-en-21-yl (4Z,7Z,10Z,13Z,16Z,19Z)-4,7,10,13,16,19-docosahexaenoate	1.144	0.0181336	0.0250237	0.0361351	0.044498	0.00385637	0.00146203	0.00286783	0.00404038	0.015146	0.0129399	0.00414237	0.00860534	0.0080113	0.00367818	0.00575571	0.00321155	0.00236894	0.00615535
HP_107	(8E,11E,14E,17E)-Icosatetraenoic acid	0.936	0.00287426	0.00082665	0.00303693	0.000593477	0.000162782	5.69333e-05	6.54902e-05	0.000200101	0.000348203	0.00178535	0.00114973	0.000712523	0.000226817	0.000153246	0.000163752	0.000150414	0.000210571	0.000483077
HP_108	(9beta,11beta,16alpha)-17-Hydroxy-16-methyl-3,6,20-trioxo-9,11-epoxypregn-4-en-21-yl acetate	1.121	0.00834684	0.00199175	0.000819861	0.00644606	0.000516089	0.000122515	0.00261604	0.00185131	0.00396328	0.00119713	0.000762753	0.00295449	0.00148176	0.00105292	0.000374794	0.000324406	0.000259721	0.00132581
HP_109	(9R)-6-Hydroxy-2-methyl-6-oxido-12-oxo-5,7,11-trioxa-2-aza-6lambda~5~-phosphapentacosan-9-yl myristate	1.167	0.000442509	0.000303809	0.000284832	0.000511002	7.1017e-05	2.92086e-05	4.76831e-05	0.000103236	0.000382604	0.000257487	7.4238e-05	0.000191057	0.000163981	0.000104307	0.000115712	7.04369e-05	3.44298e-05	8.11309e-05
HP_110	(9R)-6-Hydroxy-6-oxido-12-oxo-5,7,11-trioxa-2-aza-6lambda~5~-phosphaheptacosan-9-yl palmitate	1.132	0.037608	0.0303912	0.0339159	0.0518512	0.0553931	0.0212641	0.0157106	0.0265801	0.0394873	0.0440871	0.0178822	0.0258322	0.0289611	0.0117677	0.0402305	0.0231226	0.0227457	0.0181354
HP_111	(9Z,11R,12Z,15Z)-11-(Nonadecanoyloxy)-9,12,15-octadecatrienoic acid	5.002	0.000249606	0.000178383	0.000289891	0.000254898	0.00119316	0.000234069	0.000111102	0.000184967	0.000132194	0.000509081	0.00013104	0.000145704	0.000298029	0.000132288	0.000312296	0.00034865	0.00028763	4.41869e-05
HP_112	(9Z,17Z,21R)-27-Amino-24-hydroxy-24-oxido-19,23,25-trioxa-24lambda~5~-phosphaheptacosa-9,17-dien-21-yl (5S,6E,8Z,11Z,14Z)-5-hydroxy-6,8,11,14-icosatetraenoate	1.137	0.110987	0.115494	0.136286	0.168219	0.0246132	0.0100943	0.0121595	0.0196933	0.0860923	0.0737069	0.0296136	0.0492284	0.0429238	0.0182782	0.023717	0.0163022	0.0131472	0.0248981
HP_113	(E,Z)-3,13-Octadecadienyl acetate	0.989	0.0191577	0.000618807	0.00199702	0.083154	0.000777668	0.000619266	0.00464252	4.89388e-05	0.189468	0.00162874	0.0128398	0.00346698	0.00161369	1.96521e-05	0.00533424	0.00100294	2.20747e-05	0.00127738
HP_114	(Z)-dehydrobutyrine	8.937	0.000725596	0.000579957	0.000766708	0.0011547	0.0115084	0.0184658	0.015591	0.0142613	0.000752877	0.00030772	0.00160923	0.000561675	0.000582214	0.000672547	0.0117886	0.00941582	0.0189885	0.0104408
HP_115	[(2R,3S,4R,5R)-5-(6-Amino-9H-purin-9-yl)-3,4-dihydroxytetrahydro-2-furanyl]methyl [(2R,3S,4R,5R)-3,4,5-trihydroxytetrahydro-2-furanyl]methyl dihydrogen diphosphate	9.208	0.000307838	0.000186802	0.000278162	0.000409305	0.000178986	0.000381351	0.00204332	0.00043227	0.00022486	0.0002321	0.000179843	0.000186617	8.61342e-05	6.43612e-05	0.00147607	0.0012361	0.000378378	0.000743567
HP_116	1-(11Z)-octadecenoyl-2-(13Z,16Z)-docosadienoyl-sn-glycero-3-phosphoethanolamine	4.156	0.000468314	0.000571745	0.00094519	0.000995053	0.00120245	0.000153357	0.000286145	0.00102867	0.000422393	0.000464457	0.000160767	0.000246993	0.000557988	0.000207629	0.000292706	0.000268585	0.000275318	0.000596746
HP_117	1-(1Z-hexadecenyl)-2-(4Z,7Z,10Z,13Z,16Z,19Z-docosahexaenoyl)-sn-glycero-3-phosphoethanolamine	1.134	0.0844167	0.0866993	0.117271	0.136451	0.0150897	0.00694853	0.0105781	0.0171186	0.0714924	0.0557319	0.0223345	0.0386186	0.035578	0.0145695	0.0183869	0.0106516	0.00941539	0.0227872
HP_118	1-(1Z-hexadecenyl)-2-(4Z,7Z,10Z,13Z,16Z,19Z-docosahexaenoyl)-sn-glycero-3-phosphoethanolamine	1.111	0.0743888	0.0659991	0.000695239	0.0934773	0.0102665	0.00537443	0.00540439	0.00848292	0.0640369	0.036579	0.0180377	0.0312362	0.0238946	0.00847217	0.0109216	0.00646798	0.00497998	0.0119801
HP_119	1-(1Z-hexadecenyl)-2-arachidonoyl-sn-glycero-3-phosphoethanolamine	1.133	0.0810174	0.0606066	0.0933576	0.125611	0.0382438	0.0155655	0.0114486	0.0182167	0.0749527	0.0697417	0.0282372	0.0422339	0.0404272	0.0181017	0.0240335	0.0147376	0.0132895	0.0225622
HP_120	1-(1Z-hexadecenyl)-2-linoleoyl-sn-glycero-3-phosphoethanolamine	4.52	0.000517362	0.000691843	0.000397942	0.000981818	0.00115994	0.000301413	5.59151e-05	0.000264266	0.000501888	0.000429991	0.000173227	0.000224841	0.000568466	0.000191148	0.000219646	8.29541e-05	0.000116767	4.93903e-05
HP_121	1-(1Z-hexadecenyl)-2-oleoyl-sn-glycero-3-phosphoethanolamine	1.141	0.451915	0.444687	0.562165	0.677128	0.153534	0.0596	0.0772234	0.0997476	0.449503	0.483388	0.215537	0.253172	0.22531	0.0961467	0.112009	0.0748646	0.0749441	0.109587
HP_122	1-(1Z-octadecenyl)-2-(4Z,7Z,10Z,13Z,16Z-docosapentaenoyl)-sn-glycero-3-phosphoethanolamine	1.126	0.545108	0.398973	0.489431	0.685879	0.0509262	0.016599	0.059053	0.115552	0.440286	0.370531	0.140399	0.234016	0.270453	0.173206	0.0772838	0.0357402	0.041144	0.136113
HP_123	1-(1Z-octadecenyl)-2-(8Z,11Z,14Z-icosatrienoyl)-sn-glycero-3-phosphoethanolamine	1.129	0.534161	0.477573	0.604974	0.884932	0.19106	0.0679081	0.0304602	0.0959336	0.478418	0.468842	0.127188	0.291941	0.325821	0.121331	0.119798	0.0823053	0.0653354	0.0964393
HP_124	1-(1Z-octadecenyl)-2-(8Z,11Z,14Z-icosatrienoyl)-sn-glycero-3-phosphoethanolamine	4.29	0.0780209	0.0945201	0.0793026	0.119195	0.049289	0.0137665	0.012069	0.0223525	0.0709624	0.0824235	0.0238034	0.052304	0.0821439	0.036419	0.0162982	0.00984015	0.012807	0.0193693
HP_125	1-(1Z-octadecenyl)-2-(9Z-octadecenoyl)-sn-glycero-3-phosphoethanolamine	1.142	0.320159	0.347365	0.297414	0.31112	0.0574407	0.0200807	0.0304072	0.0501478	0.268351	0.306504	0.117457	0.169728	0.123996	0.0529428	0.0487624	0.0331002	0.0309325	0.0504264
HP_126	1-(1Z-octadecenyl)-2-(9Z-octadecenoyl)-sn-glycero-3-phosphoethanolamine	4.485	0.00102381	0.000880537	0.000888173	0.00152669	0.000429521	0.000170788	5.65003e-05	0.000146193	0.000570315	0.000268388	0.00010405	0.000287082	0.000141998	5.61861e-05	0.000148456	9.97505e-05	8.86273e-05	9.38432e-05
HP_127	1-(1Z-octadecenyl)-2-arachidonoyl-sn-glycero-3-phosphoethanolamine	1.128	0.177312	0.159795	0.239549	0.390677	0.0611043	0.0236773	0.0276013	0.0539252	0.174436	0.191779	0.0627728	0.108067	0.113751	0.0613345	0.0448963	0.030458	0.0253299	0.047775
HP_128	1-(1Z-octadecenyl)-2-arachidonoyl-sn-glycero-3-phosphoethanolamine	4.351	0.059525	0.0685182	0.0539148	0.0926888	0.0331595	0.00483077	0.00774419	0.015915	0.0461604	0.0419897	0.0153822	0.0310098	0.0282266	0.00941322	0.00838433	0.00605476	0.00532673	0.0134216
HP_129	1-(1Z-octadecenyl)-2-hexadecanoyl-sn-glycero-3-phosphocholine	1.129	0.0979722	0.0956586	0.130188	0.227235	0.01611	0.00407148	0.00878624	0.0153411	0.0676472	0.0611738	0.016799	0.0268508	0.038425	0.0137781	0.0175575	0.00819138	0.00849638	0.0176358
HP_130	1-(1Z-octadecenyl)-2-linoleoyl-sn-glycero-3-phosphoethanolamine	1.13	0.641008	0.673304	0.733907	1.03854	0.311801	0.148736	0.103016	0.174301	0.492976	0.409012	0.158513	0.219855	0.161807	0.131824	0.232927	0.133227	0.122147	0.184555
HP_131	1-(1Z-octadecenyl)-2-linoleoyl-sn-glycero-3-phosphoethanolamine	4.471	0.00100391	0.00113143	0.000768954	0.00170619	0.001227	0.000311399	0.000109084	0.000277549	0.000737451	0.000322227	0.000156417	0.000172076	0.000561531	6.48672e-05	0.00029402	0.00023088	0.000126645	0.000115458
HP_132	1-(hexadec-1-enyl)-2-hexadecanoyl-sn-glycero-3-phosphoethanolamine	4.601	9.51264e-05	0.000103933	0.000104245	0.000164993	5.59558e-05	1.14411e-05	1.34347e-05	2.42588e-05	8.01756e-05	0.000101533	3.0016e-05	8.02815e-05	4.36273e-05	1.76364e-05	1.76908e-05	1.47915e-05	1.26021e-05	3.09689e-05
HP_133	1-(sn-glycero-3-phospho)-1D-myo-inositol	9.286	0.000163673	0.000148589	0.00018447	0.000240405	0.00290275	0.00215364	0.000227653	0.000158545	0.000158115	0.000111494	7.92976e-05	9.90757e-05	7.45539e-05	2.5665e-05	0.0010939	0.000557852	0.000734801	0.000154799
HP_134	1-[(1Z)-octadec-1-enyl]-sn-glycero-3-phosphoethanolamine	4.888	0.000442269	0.000277524	0.000350647	0.00109794	0.00060457	0.000215206	0.000189024	0.000353525	0.000394336	0.000222871	0.000138044	0.000143094	0.000155597	4.91653e-05	0.000595971	0.000477142	0.000535822	0.000475601
HP_135	1-[(9Z)-hexadecenyl]--[(9Z)-tetradecenoyl]-sn-glycero-3-phosphocholine	1.156	0.000703739	0.000475992	0.000589186	0.000899501	0.00240013	0.000652648	0.000558332	0.0008319	0.00058062	0.000758104	0.000376667	0.000534131	0.000257153	0.000205287	0.00140586	0.000802173	0.000852602	0.000496868
HP_136	1-[(9Z)-hexadecenyl]--[(9Z)-tetradecenoyl]-sn-glycero-3-phosphocholine	4.496	0.000257336	0.000316538	0.000254271	0.000357009	0.00133262	0.00031332	0.00020327	0.000426366	0.000219727	0.000207787	8.87073e-05	0.000140826	0.000126729	4.46498e-05	0.000242205	0.000234911	0.000347618	0.00019225
HP_137	1-[(9Z)-octadecenoyl]-2-tetradecanoyl-sn-glycero-3-phosphocholine	4.362	0.0309169	0.0339664	0.0281239	0.049478	0.087013	0.0305093	0.0128861	0.0270969	0.0200903	0.0288479	0.00735909	0.0149627	0.0239724	0.0140819	0.0206155	0.0245201	0.0181695	0.0191953
HP_138	1-arachidonoyl-sn-glycero-3-phosphocholine	4.896	0.00214998	0.00320841	0.00317246	0.00578664	0.000170668	6.42423e-05	0.00054446	0.000547054	0.00242979	0.0024571	0.00123619	0.00202408	0.00239685	0.00168658	0.00023847	0.000173315	0.000440427	0.000805899
HP_139	1-arachidonoyl-sn-glycero-3-phosphocholine	4.92	0.0019671	0.00281503	0.00276378	0.00545504	0.000213303	9.18448e-05	0.000520684	0.000520411	0.00231741	0.00023426	0.000846222	0.0018002	0.00212742	0.000302708	0.000248837	0.000179693	0.000431302	0.000762348
HP_140	1-arachidonoyl-sn-glycero-3-phosphoethanolamine	4.857	0.00672473	0.000770756	0.000956224	0.00166076	0.000113658	6.88913e-05	2.5293e-05	9.70871e-05	0.000465292	0.00094982	0.000160998	0.000490664	0.00063051	8.98982e-05	8.00242e-05	5.12508e-05	0.000124983	0.000156086
HP_141	1-arachidonoyl-sn-glycero-3-phosphoethanolamine	5.001	0.0037159	0.00343078	0.00251649	0.00447267	0.000726758	0.0002129	0.000216202	0.000330447	0.0014239	0.00358296	0.000735274	0.00157967	0.00178402	0.000712037	0.000246666	0.000150614	0.000287804	0.000506236
HP_142	1-heptadecanoyl-2-[(9Z,12Z,15Z)-octadecatrienoyl]-sn-glycero-3-phosphocholine	1.135	0.128971	0.124538	0.148955	0.170535	0.0304524	0.0135193	0.0131241	0.0217269	0.0919572	0.111006	0.0325105	0.0591892	0.049339	0.0112813	0.0221789	0.0144857	0.0139077	0.0280846
HP_143	1-heptadecanoyl-2-arachidonoyl-sn-glycero-3-phosphoethanolamine	1.147	0.00345361	0.00495064	0.00600148	0.00104878	0.00250896	0.00102779	0.00132852	0.00264038	0.00455914	0.00496605	0.00224084	0.0032889	0.00427134	0.00241494	0.00237232	0.00136975	0.00166461	0.00290419
HP_144	1-hexadecanoyl-2-(13Z-docosenoyl)-sn-glycero-3-phosphoethanolamine	4.246	0.0043326	0.00436907	0.00497564	0.00444269	0.00882263	0.00185239	0.00163441	0.00368384	0.00309322	0.00238601	0.00103573	0.000953171	0.00168879	0.000720579	0.00245379	0.00164816	0.00210608	0.00218511
HP_145	1-hexadecanoyl-2-(13Z-docosenoyl)-sn-glycero-3-phosphoethanolamine	1.149	0.0204802	0.0129675	0.0248607	0.0267563	0.0083458	0.00410843	0.00685147	0.00989625	0.0104633	0.0118123	0.00462747	0.00902147	0.00886183	0.0029768	0.00839076	0.00462221	0.00684518	0.0112294
HP_146	1-hexadecanoyl-2-(4Z,7Z,10Z,13Z,16Z,19Z-docosahexaenoyl)-sn-glycero-3-phosphoethanolamine	1.14	0.0427173	0.0506684	0.0584839	0.0590797	0.0108848	0.0046085	0.0060895	0.00938157	0.0389084	0.0343517	0.012488	0.0259026	0.0204248	0.00891574	0.00915426	0.00721119	0.00568553	0.011442
HP_147	1-hexadecanoyl-2-octadecanoyl-sn-glycero-3-phospho-(1'-sn-glycerol)	0.87	0.000141885	6.60301e-05	0.000224171	0.000336529	0.000259543	9.88526e-05	8.03076e-05	0.0006781	0.000224495	4.73977e-05	2.51177e-05	0.000115602	1.40337e-05	0.000101629	0.00118336	6.65215e-06	4.92111e-05	1.21228e-05
HP_148	1-hexadecanoyl-2-octadecanoyl-sn-glycero-3-phosphoethanolamine	1.136	0.0440405	0.047186	0.0556238	0.0908788	0.0645951	0.0218394	0.0224804	0.0289601	0.0524379	0.072457	0.0291107	0.0410135	0.0412199	0.0170125	0.0408795	0.0291937	0.0254909	0.0256326
HP_149	1-hexadecyl-2-[(9Z,12Z)-octadecadienoyl]-sn-glycero-3-phosphocholine	4.232	0.00548941	0.00627636	0.0043962	0.0115516	0.00405134	0.000770506	0.000995231	0.00166808	0.00387522	0.00356826	0.000834088	0.00206678	0.00291298	0.00123628	0.00100896	0.00103151	0.00102329	0.00138558
HP_150	1-hexadecyl-2-hexadecanoyl-sn-glycero-3-phosphocholine	1.14	0.0149855	0.0211794	0.0257693	0.0440489	0.015974	0.00895545	0.0045814	0.00652106	0.0179585	0.0181382	0.00832339	0.0127349	0.00914298	0.00329916	0.0111266	0.00732494	0.00733679	0.00864886
HP_151	1-hexadecyl-2-hexadecanoyl-sn-glycero-3-phosphocholine	1.135	0.00616723	0.00760326	0.00963604	0.0219302	0.00311847	0.000968188	0.00119584	0.00266994	0.00772858	0.00767665	0.00456324	0.00500128	0.00425461	0.0013794	0.00197043	0.00145939	0.00163558	0.00123438
HP_152	1-hexadecyl-sn-glycero-3-phosphoethanolamine	5.034	0.000178996	0.000145583	0.00015699	0.000211549	0.00092143	0.000246372	2.92866e-05	2.92078e-05	0.000140704	0.000124683	6.23392e-05	9.1258e-05	6.77339e-05	2.38107e-05	4.74554e-05	2.82759e-05	3.31526e-05	3.51903e-05
HP_153	1-Myristoyl-2-linoleoyl-sn-glycero-3-phosphocholine	4.319	0.000833887	0.000963198	0.00074726	0.0018123	0.00184582	0.000607455	0.000347751	0.000643204	0.000604543	0.00137056	0.000390162	0.000770634	0.00150687	0.000475986	0.000541083	0.000340341	0.000453741	0.000535181
HP_154	1-Myristoyl-2-linoleoyl-sn-glycero-3-phosphocholine	4.575	0.000323185	0.000488013	0.000359443	0.000404705	0.000188428	5.92065e-05	3.82938e-05	6.43331e-05	0.000466905	0.000217201	7.51587e-05	0.000164065	0.00130391	0.000462604	4.93488e-05	5.78922e-05	3.28228e-05	7.08366e-05
HP_155	1-myristoyl-2-palmitoleoyl-sn-glycero-3-phosphocholine	4.438	0.000345046	0.000633221	0.000322095	0.000543209	0.00651723	0.00212423	0.000676967	0.00110582	0.000457335	0.00055662	0.00015506	0.000230568	0.00078768	0.000275531	0.00145506	0.000547856	0.00139359	0.00061006
HP_156	1-O-octadecyl-2-arachidonoyl-sn-glycero-3-phosphocholine	1.128	0.0123942	0.0164931	0.0167807	0.0311329	0.00207965	0.000429115	0.00126844	0.00226726	0.00945283	0.0114772	0.00353336	0.00644326	0.00737469	0.00199715	0.00237045	0.00101151	0.00117387	0.00276044
HP_157	1-O-palmitoyl-2-O-(5-oxovaleryl)-sn-glycero-3-phosphocholine	4.784	0.00100181	0.000697743	0.000498622	0.00142139	0.000184698	7.37043e-05	0.00013398	0.000253879	0.000702116	0.000469441	0.000373829	0.000309058	0.000163612	0.000315292	0.000131322	0.000147261	9.69312e-05	0.000209714
HP_158	1-O-palmitoyl-2-O-(9-oxononanoyl)-sn-glycero-3-phosphocholine	1.456	0.000513127	0.000456541	0.000396483	0.00151446	0.000164397	0.000240531	0.000208831	0.000119478	0.00265245	0.000367922	0.000998648	0.000250317	0.000389704	0.000417599	0.00039215	0.000900619	0.000159462	0.00024549
HP_159	1-octadecanoyl-2-(4Z,7Z,10Z,13Z,16Z,19Z-docosahexaenoyl)-sn-glycero-3-phosphoethanolamine	1.137	0.106662	0.0868395	0.121436	0.13536	0.0130545	0.00637093	0.00773529	0.0109074	0.0742591	0.0672417	0.0199292	0.0342047	0.0327266	0.00888372	0.0135653	0.00724368	0.00705813	0.0171233
HP_160	1-octadecanoyl-2-(4Z,7Z,10Z,13Z,16Z,19Z-docosahexaenoyl)-sn-glycero-3-phosphoethanolamine	4.468	0.0799363	0.0921872	0.0757803	0.100142	0.0197458	0.00427727	0.00532536	0.0116041	0.0617906	0.0570151	0.016889	0.034936	0.0424006	0.0133345	0.00630246	0.00402082	0.00596829	0.0130179
HP_161	1-Oleoyl-2-hydroxy-sn-glycero-3-PE	5.104	9.12221e-05	0.000111051	7.76571e-05	0.000155527	0.00097776	0.000314195	5.12645e-05	3.9501e-05	7.1722e-05	6.08986e-05	2.30934e-05	5.20997e-05	3.9866e-05	1.78992e-05	0.000122117	9.77737e-05	0.000155231	7.69618e-05
HP_162	1-oleoyl-2-linoleoyl-sn-glycero-3-phospho-L-serine	4.976	0.000364799	0.000288995	0.000206369	0.000438765	0.000646809	0.000157997	0.00010222	0.000264729	0.00020283	0.000168708	6.36982e-05	0.000192395	0.000100087	8.2248e-05	0.000196705	0.000170399	0.0001764	5.8821e-05
HP_163	1-Oleoyl-2-Stearoyl-sn-Glycero-3-Phosphocholine	4.201	0.0739138	0.0781893	0.0850959	0.109815	0.0540474	0.0126965	0.0102945	0.0195156	0.0370262	0.0413322	0.0126739	0.0238382	0.029859	0.0113898	0.0105524	0.00784296	0.00909044	0.0158863
HP_164	1-Oleoyl-2-Stearoyl-sn-Glycero-3-Phosphocholine	1.129	0.100222	0.0728339	0.0998341	0.154593	0.083578	0.0159635	0.0155121	0.0189515	0.0614921	0.0604003	0.0151878	0.0307563	0.026816	0.00953411	0.027452	0.0128218	0.0155866	0.0223148
HP_165	1-oleoyl phosphatidylethanolamine	4.93	0.0122921	0.0145298	0.00791049	0.0107964	0.00367767	0.00215212	0.000810728	0.00117185	0.00505458	0.00472728	0.000908237	0.00363985	0.00358849	0.00278678	0.00146158	0.000837105	0.00104569	0.00145708
HP_166	1-Palmitoleoyl-2-docosapentaenoyl-sn-glycero-3-phosphoethanolamine	1.111	0.038995	0.044714	0.000460618	0.0525203	0.0106054	0.00457505	0.0056353	0.00938702	0.0379921	0.0333177	0.0120787	0.0250907	0.0201338	0.00843066	0.00886959	0.0071143	0.00568843	0.0102865
HP_167	1-palmitoyl-2-arachidonoyl-sn-glycero-3-phosphocholine	1.193	0.379995	0.273666	0.175425	0.767817	0.0643263	0.0241199	0.00531884	0.0305803	0.470785	0.221519	0.159341	0.0661927	0.0717898	0.187143	0.0532007	0.0112725	0.0491507	0.0420376
HP_168	1-Palmitoyl-2-hydroxy-sn-glycero-3-PE	5.112	0.000233756	0.000251921	0.00024532	0.000378468	0.00288728	0.000939689	0.000141292	6.8924e-05	0.00015274	0.000243638	0.000120639	0.000162496	8.42285e-05	0.000119229	0.000350358	0.000243764	0.000406511	0.000172902
HP_169	1-Palmitoyl-2-linoleoyl-sn-glycero-phosphatidylcholine	1.235	0.0831147	0.070277	0.120924	0.172574	0.0447544	0.00526231	0.0137065	0.019495	0.10293	0.106414	0.0398934	0.0628784	0.0827991	0.0422804	0.0213412	0.00943087	0.00484706	0.0194508
HP_170	1-palmitoyl-2-oleoyl-sn-glycero-3-phospho-l-serine	5	0.00176184	0.00263052	0.00187743	0.00261173	0.00215161	0.000935448	0.00075125	0.00103061	0.00181749	0.00246959	0.000829895	0.000916528	0.000815295	0.00057658	0.000756486	0.000916828	0.000613127	0.000735574
HP_171	1-palmitoyl-2-oleoyl phosphatidylethanolamine	1.154	0.0994453	0.0925097	0.0859075	0.0930576	0.0258432	0.0107438	0.00895219	0.0217551	0.0670313	0.0660949	0.0276794	0.0577647	0.0356557	0.0189108	0.0171716	0.017539	0.0127024	0.0160329
HP_172	1-palmitoyl-2-oleoyl phosphatidylethanolamine	4.606	0.00489526	0.00692556	0.00566763	0.00760556	0.00847066	0.00290379	0.00142464	0.00262938	0.00526	0.00631833	0.00171569	0.00270889	0.0036349	0.00116792	0.00195926	0.0016705	0.00161784	0.00182936
HP_173	1-stearoyl-2-arachidonoyl-sn-glycero-3-phosphoethanolamine	1.138	0.206349	0.190049	0.269352	0.326481	0.0489537	0.023517	0.0266519	0.0420009	0.173736	0.1863	0.0774299	0.118491	0.0978419	0.0328931	0.0533559	0.027109	0.0305504	0.0560597
HP_174	1-Stearoyl-2-hydroxy-sn-glycero-3-PE	5.074	0.000487276	0.000627247	0.000541776	0.000819756	0.00535665	0.00122662	0.000249797	0.000496989	0.000310969	0.00117301	0.00020958	0.000469799	0.000493923	0.000366254	0.000562941	0.000351489	0.000817304	0.000597501
HP_175	1-stearoyl-2-oleoyl-sn-glycero-3-phosphoserine	4.995	0.0143622	0.0147149	0.0181629	0.0130778	0.00395235	0.00172278	0.00214648	0.0026259	0.0127607	0.0101245	0.00435244	0.00506091	0.00444748	0.00118217	0.00193371	0.00175166	0.00244781	0.00299672
HP_176	1-stearoyl-sn-glycero-3-phospho-1D-myo-inositol	5.572	0.000460367	0.000473704	0.00037394	0.000601923	0.00214955	0.00144555	0.000156146	0.000165364	0.000401743	0.000315209	9.82697e-05	0.000234635	0.000130523	0.000113232	0.00073605	0.000834526	0.000586567	0.00016113
HP_177	1-Stearoylglycerol	0.994	0.0273533	0.0165554	0.0140143	0.0118575	0.00122327	0.000694992	0.000990201	0.000630316	0.0427207	0.00216177	0.00474498	0.00873865	0.00148644	8.00604e-05	0.000563673	0.000713264	0.00305409	0.00138599
HP_178	1-tetradecanoyl-2-[(5Z,8Z,11Z,14Z)-eicosatetraenoyl]-sn-glycero-3-phosphocholine	4.211	0.00112861	0.00166225	0.00123078	0.00290987	0.000968598	0.000305737	0.000393073	0.000825678	0.00119171	0.00245427	0.00048077	0.00157095	0.00246218	0.00083801	0.000219429	0.000246947	0.00041607	0.00129871
HP_179	1-tetradecanoyl-2-[(9Z)-octadecenoyl]-sn-glycero-3-phosphocholine	1.133	0.0726596	0.0663111	0.0644605	0.110756	0.102686	0.0524347	0.0296374	0.0379961	0.0583003	0.0609017	0.0236028	0.0336123	0.0466278	0.0271803	0.0597896	0.0398585	0.0321307	0.0338764
HP_180	1-tetradecanoyl-2-[(9Z,12Z)-octadecadienoyl]-sn-glycero-3-phosphocholine	4.368	0.000898068	0.0026461	0.00174516	0.00298248	0.00458516	0.00139016	0.000950567	0.00123066	0.00169189	0.00374288	0.000652499	0.00229445	0.00337695	0.00106166	0.00137683	0.000683502	0.00138645	0.00109568
HP_181	1-tetradecyl-2-hexadecanoyl-sn-glycero-3-phosphocholine	4.415	0.000492151	0.000313593	0.000484817	0.000399185	0.000350295	0.000115036	0.000102407	0.000193883	0.000630752	0.000274879	8.95208e-05	0.000202573	0.000197602	8.25138e-05	0.000237993	0.00020607	0.000277437	0.000118533
HP_182	1-Tetradecylamine	1.216	0.0203679	0.0311214	0.0410958	0.0438849	0.00806745	0.00318608	0.00484825	0.003802	0.0246029	0.0364299	0.00843736	0.0241845	0.012957	0.00425918	0.00454659	0.00377864	0.00364167	0.0115968
HP_183	1,2-DILINOLEOYL-SN-GLYCERO-3-PHOSPHATIDYLETHANOLAMINE	1.135	0.0382542	0.0375331	0.0370356	0.0518689	0.0188989	0.00919003	0.00486188	0.00796158	0.0351374	0.031411	0.0122478	0.0271632	0.0185683	0.0115965	0.006143	0.00835202	0.00653551	0.00848688
HP_184	1,2-dioleoyl-sn-glycero-3-phospho-N,N-dimethylethanolamine	1.132	0.272988	0.238336	0.269675	0.386373	0.111439	0.035362	0.00527626	0.0560783	0.260401	0.231508	0.0864353	0.152092	0.174866	0.0730043	0.0587829	0.0391056	0.0392624	0.0475691
HP_185	1,2-Dipalmitoleoyl-sn-glycero-3-phosphocholine	4.588	0.000970472	0.00279063	0.00104339	0.000213052	0.000552639	0.000162397	6.21175e-05	0.00137314	0.00176243	0.000192939	0.0006698	8.73343e-05	0.00323499	0.00104789	0.000103728	0.000106585	8.45911e-05	3.99285e-05
HP_186	1,3-Dihydroxy-2-propanyl icosanoate	0.983	0.0237303	0.000293431	0.00204006	3.60855e-05	0.000297279	6.85989e-05	6.92992e-05	0.000120862	0.000324619	0.000472182	0.00194808	0.000232011	0.000368699	0.000448054	0.0001062	0.00040911	9.34083e-05	0.000243978
HP_187	1,4-cholestadien-3-one	0.965	0.000907005	0.00132143	0.00103327	0.00169732	0.000765614	0.000183532	0.000151062	0.000637459	0.000777694	0.000804583	0.000284097	0.000376988	0.000457542	0.000271234	0.000218771	0.000163197	0.000168432	0.000304982
HP_188	12,13-Epoxytrichothec-9-ene-3,7,8,15-tetrol	1.509	0.0957808	0.0045583	0.000403781	0.00433732	0.000406771	0.000865487	0.00165098	0.000730327	0.00947959	0.0283872	0.00113177	0.00243569	0.00162084	0.000984013	0.000689793	0.0017788	0.000306726	0.0021558
HP_189	14-Octadecenal	0.993	0.00435248	0.000971327	0.0034357	0.00745644	0.00105589	0.00027884	0.000181204	0.00228781	0.001563	0.00202684	0.000845865	0.000432924	0.000704169	0.000490616	0.00206592	0.000584179	0.000178133	0.00270577
HP_190	15-(5-hydroxy-6-methylhept-6-en-2-yl)-7,7,12,16-tetramethylpentacyclo[9.7.0.0Âa,Âl.0Âl,â¸.0ÂaÂ?,Âaâ¶]octadecan-6-ol	0.899	0.000770321	0.000669168	0.000622437	0.000898648	0.00423219	0.000413619	0.000480794	0.00342842	0.000507431	0.000540225	0.000207158	0.000434727	0.000353796	0.000110617	0.00188777	0.00162937	0.00049241	0.00115089
HP_191	2'-Deoxy-5'-inosinic acid	8.93	0.000237441	0.000189191	0.000187723	0.0003276	0.00223748	0.000617309	0.00112123	0.00272143	0.000220491	0.000205063	0.000227279	0.000141137	0.000111213	0.000127202	0.00220975	0.00103026	0.000780197	0.00235092
HP_192	2'-Deoxycytidine-5'-monophosphorate	9.179	0.000122797	0.000114999	0.000153384	0.000217141	0.000140412	0.000199614	3.55552e-05	3.38624e-05	0.00010194	0.000127823	5.07047e-05	6.94091e-05	6.22636e-05	2.079e-05	5.71999e-05	6.58116e-05	9.70256e-05	4.13826e-05
HP_193	2',3'-Cyclic UMP	7.445	0.000304356	0.000433595	0.00171412	0.00236617	0.000101021	4.13995e-05	1.69578e-05	0.00014548	0.000206395	0.00230777	6.83304e-05	0.000930058	0.000226592	0.000150096	0.000103346	0.000111608	1.64588e-05	0.000467544
HP_194	2-(Hydroxy{2-[(9Z)-9-octadecenoyloxy]-3-(palmitoyloxy)propoxy}phosphoryl)-N,N,N-trimethylethanaminium	1.131	0.00279116	0.00315818	0.00353065	0.00798443	0.00200734	0.000588865	0.000749197	0.00080842	0.00308235	0.00286866	0.00109109	0.00171948	0.00200494	0.000576184	0.00116286	0.000896346	0.00103525	0.00120594
HP_195	2-[(1Z)-1-Hexadecen-1-yloxy]-3-(icosanoyloxy)propyl 2-(trimethylammonio)ethyl phosphate	1.202	0.000899947	0.000429626	0.0008921	0.00108581	0.000442897	7.19643e-05	4.25922e-05	9.20152e-05	0.000579411	0.000503735	9.24878e-05	0.000290375	0.000241288	9.46924e-05	7.32387e-05	6.21235e-05	4.24856e-05	0.000113467
HP_196	2-[(1Z)-1-Octadecen-1-yloxy]-3-(stearoyloxy)propyl 2-(trimethylammonio)ethyl phosphate	1.127	0.0139343	0.0178509	0.0210203	0.0389842	0.00226112	0.000496556	0.00134782	0.0024338	0.010133	0.0135022	0.00405581	0.00649462	0.00800042	0.00216776	0.00275074	0.00114941	0.00123103	0.00299272
HP_197	2-[(4E,7E,10E,13E,16E,19E)-4,7,10,13,16,19-Docosahexaenoyloxy]-3-(hexadecyloxy)propyl 2-(trimethylammonio)ethyl phosphate	1.129	0.0160292	0.0253448	0.0502951	0.0656328	0.0052513	0.00169541	0.00481012	0.0069454	0.0228883	0.014682	0.00519165	0.0124377	0.0141211	0.00539079	0.0077103	0.00482765	0.00364855	0.00972228
HP_198	2-[(4E,7E,10E,13E,16E,19E)-4,7,10,13,16,19-Docosahexaenoyloxy]-3-(hexadecyloxy)propyl 2-(trimethylammonio)ethyl phosphate	4.02	0.0117811	0.011322	0.0118654	0.0152831	0.00224458	0.000576006	0.00137431	0.00274798	0.00281765	0.00369807	0.00171969	0.00302124	0.00411857	0.001228	0.00154499	0.000625098	0.000889728	0.00297975
HP_199	2-Amino-1,3,4-octadecanetriol	1.194	0.252871	0.0971179	0.00403373	0.00214417	0.00185161	0.0379705	0.0103522	0.0563148	0.218089	0.00520666	0.017475	0.00781261	0.326787	0.120333	0.0854274	0.022077	0.0540847	0.00179231
HP_200	2-Amino-4-[(3-aminopropyl)amino]butanoic acid	6.407	0.000674024	0.000371799	0.000313021	0.000347361	0.000900764	0.000760447	0.00079101	0.000792447	0.000315129	0.000185979	0.000454287	0.000178202	0.000200831	0.000464692	0.000732304	0.000414515	0.00113803	0.000626894
HP_201	2-Aminoethyl (2R)-3-[(1Z)-1-hexadecen-1-yloxy]-2-hydroxypropyl hydrogen phosphate	4.902	0.000355621	0.000401824	0.000473071	0.000407344	0.00450981	0.00160336	0.000277963	0.000271129	0.000246934	0.000231913	7.25212e-05	0.000183492	0.000189848	4.60739e-05	0.000796126	0.000743354	0.00062677	0.000546945
HP_202	2-arachidonyl-sn-glycero-3-phosphoethanolamine	4.904	0.00731813	0.00863445	0.00836793	0.00801148	0.00169656	0.000543547	0.000364354	0.000538744	0.00244906	0.0039087	0.00065125	0.003309	0.0031811	0.00154669	0.000443072	0.000368686	0.000703021	0.00100335
HP_203	2-deoxyglucose	1.514	4.01891e-05	0.00029076	0.000551174	0.000116721	0.00024278	0.00110282	0.00231277	0.00107349	0.000277662	1.617e-05	0.00011125	0.000134451	0.000172371	5.78734e-05	9.62104e-05	0.00127975	8.98495e-05	3.6886e-05
HP_204	2-Hexenoylcarnitine	0.982	0.00315729	0.000913197	0.00174143	0.00193402	0.000614369	4.49404e-05	0.000110336	0.000252876	0.00162803	0.000646069	0.00031654	0.000654079	0.000925255	0.000999121	0.000342313	7.00859e-05	5.39095e-05	9.36131e-05
HP_205	2-Hydroxy-3-(octanoyloxy)propyl decanoate	1.02	0.000334718	0.000245561	0.000236703	7.36905e-05	0.00030286	0.00731831	8.95509e-05	4.73209e-05	3.82767e-05	0.000228059	0.00185138	6.90133e-06	0.000131718	0.00019129	0.00370398	0.00033123	0.000446806	0.000470629
HP_206	2-hydroxy-3-phosphonooxybut-3-enoic acid	4.456	0.0014366	0.202045	0.156232	0.35077	0.0323203	0.0185129	0.0236046	0.0288918	0.279749	0.168267	0.000398348	0.105705	0.0504392	0.0014312	0.00185927	0.0386147	0.0200824	0.0755991
HP_207	2-Methylaminoadenosine	7.421	0.00083532	0.000946789	0.00206391	0.00298507	0.000396264	3.92356e-05	5.45521e-05	0.000152346	0.000785209	0.00197263	0.000468694	0.00192332	0.000383871	0.000189435	0.000222128	7.53097e-05	7.71492e-05	0.000565131
HP_208	2,3-Bis(octanoyloxy)propyl 18-methylicosanoate	0.901	8.15009e-05	3.32543e-05	0.00199723	4.89316e-05	5.28413e-05	5.17208e-05	3.47079e-05	6.99903e-05	0.000730963	3.53926e-05	9.03852e-05	0.000234276	9.76499e-05	7.78524e-05	5.64448e-05	0.000145322	3.35226e-05	0.000490447
HP_209	2,4-OCTADIENAL	1.073	0.142969	0.0681103	0.0532747	0.125686	0.0114015	0.00386146	0.00974264	0.0209734	0.101021	0.0548639	0.0138404	0.0465143	0.0284092	0.00307641	0.00648702	0.0130368	0.00387015	0.0161054
HP_210	2,6-Dimethylheptyl nonanoate	0.995	0.00279268	1.20288e-05	0.00123643	0.000194504	0.000167013	0.00024542	0.000227721	0.000520207	0.000697631	0.000796011	0.00162191	0.000161181	0.00112617	0.000706558	8.5952e-05	5.27021e-05	0.000403511	0.000412331
HP_211	22-OXOCHOLESTEROL	0.987	0.00245735	0.00337081	0.00252461	0.00762794	0.000587581	0.00015449	0.000206042	0.000673882	0.00366452	0.00348736	0.00101368	0.00184129	0.00208232	0.00202215	0.000256655	0.000212558	0.000208003	0.000396453
HP_212	23-Amino-20-hydroxy-20-oxido-14-oxo-15,19,21-trioxa-20lambda~5~-phosphatricosan-17-yl docosanoate	1.149	0.0011076	0.00183964	0.00168814	0.00116462	0.000194351	0.000158374	0.000892993	0.000342376	0.00109857	0.00268063	0.000608619	0.000843364	0.000868393	9.70262e-05	0.000550238	0.000480114	0.000120173	0.00104763
HP_213	25-Amino-22-hydroxy-22-oxido-16-oxo-17,21,23-trioxa-22lambda~5~-phosphapentacosan-19-yl heptadecanoate	4.444	0.016746	0.0170953	0.0145835	0.0225795	0.0361362	0.00927905	0.00773359	0.0148206	0.0130659	0.0212228	0.00646068	0.00671405	0.0150496	0.00798755	0.0102718	0.00776482	0.0109187	0.00952108
HP_214	27-Amino-24-hydroxy-24-oxido-18-oxo-19,23,25-trioxa-24lambda~5~-phosphaheptacosan-21-yl (9Z)-9-octadecenoate	1.138	0.298108	0.255462	0.352153	0.375762	0.138933	0.0598558	0.0364511	0.0630253	0.215078	0.270381	0.102472	0.151323	0.137051	0.0460093	0.0938907	0.0481286	0.0556624	0.0725228
HP_215	27-Amino-24-hydroxy-24-oxido-18-oxo-19,23,25-trioxa-24lambda~5~-phosphaheptacosan-21-yl (9Z)-9-octadecenoate	4.579	0.00687458	0.00842957	0.007137	0.00847602	0.00424148	0.00152042	0.000912102	0.00174194	0.00523203	0.00671481	0.00211089	0.00308247	0.00368252	0.000664394	0.000725753	0.000902839	0.00112494	0.00128054
HP_216	27-Amino-24-hydroxy-24-oxido-18-oxo-19,23,25-trioxa-24lambda~5~-phosphaheptacosan-21-yl (9Z,12Z,15Z)-9,12,15-octadecatrienoate	1.134	0.107432	0.112546	0.128952	0.169032	0.040147	0.0197234	0.0147007	0.0251389	0.111366	0.0999353	0.0380577	0.0647362	0.0527705	0.0242331	0.0258487	0.0190174	0.0169126	0.0285441
HP_217	3-[(15Z,19Z)-11,12-Dihydroxy-15,19-dotriacontadien-1-yl]-5-methyl-2(5H)-furanone	1.165	0.000887018	0.000657438	0.0013243	0.00144766	0.000563441	0.000247114	0.000145298	0.000296237	0.000852127	0.000589034	0.000276235	0.000556314	0.000281654	0.000285992	0.000384332	0.000175801	0.000147781	0.000206037
HP_218	3-[(15Z,19Z)-11,12-Dihydroxy-15,19-dotriacontadien-1-yl]-5-methyl-2(5H)-furanone	4.604	0.000389275	0.000221244	0.000239824	0.000214414	0.000723565	0.000202618	3.97673e-05	9.10161e-05	0.000174643	0.000367314	7.69257e-05	0.000119569	0.000294617	0.000149061	0.000109812	7.2572e-05	9.82829e-05	8.76195e-05
HP_219	3-[(16E)-12,13-Dihydroxy-16-dotriaconten-1-yl]-5-methyl-2(5H)-furanone	1.125	0.010847	0.00918292	0.0103669	0.0204999	0.00774941	0.0024393	0.00207211	0.00264087	0.00784022	0.00848708	0.00339329	0.00737438	0.00329515	0.00150649	0.00518271	0.00285441	0.00273484	0.00358435
HP_220	3-[(17Z)-13,14-Dihydroxy-17-triaconten-1-yl]-5-methyl-2(5H)-furanone	5.016	0.000144011	0.000142389	0.000120858	0.000138814	0.000779262	0.000275893	1.809e-05	2.75224e-05	0.000100532	9.3466e-05	3.4482e-05	7.46629e-05	5.36085e-05	1.68977e-05	0.000257645	0.000136434	6.52957e-05	4.15217e-05
HP_221	3-[(17Z)-13,14-Dihydroxy-17-triaconten-1-yl]-5-methyl-2(5H)-furanone	4.632	0.00010547	0.000111006	9.65927e-05	0.000129107	0.000296729	0.000111102	1.34757e-05	3.24821e-05	9.46028e-05	8.04652e-05	2.54047e-05	6.30511e-05	3.92568e-05	1.49395e-05	6.27925e-05	3.03128e-05	3.09987e-05	3.09115e-05
HP_222	3-[(19Z)-15,16-Dihydroxy-19-dotriaconten-1-yl]-5-methyl-2(5H)-furanone	1.107	0.00586321	0.00508121	0.000429176	0.000863587	0.00266122	0.00163884	0.00108678	0.00121346	0.00437697	0.00567561	0.00104733	0.00421126	0.0019087	0.000685882	0.00274714	0.00159819	0.00150055	0.00188879
HP_223	3-[(19Z)-15,16-Dihydroxy-19-dotriaconten-1-yl]-5-methyl-2(5H)-furanone	4.608	0.000414763	0.000527217	0.000418874	0.000497212	0.000730579	0.00017555	0.000146275	0.000301365	0.000461866	0.000545807	0.000137464	0.000104972	0.000333308	0.000102999	0.000243177	0.000226246	0.000220043	0.000162256
HP_224	3-[(3-Hydroxyheptanoyl)oxy]-4-(trimethylammonio)butanoate	5.463	0.0014631	0.0111526	0.00122077	0.00234786	0.000445931	4.5246e-05	5.85147e-05	9.75578e-05	0.00111838	0.00066242	0.000241709	0.000871008	0.000552353	0.000223544	0.000257033	4.62932e-05	9.87369e-05	0.000170627
HP_225	3-{[({(1R,2R,3S,4R,5R,6R)-2-[(2-Acetamido-2-deoxy-alpha-D-glucopyranosyl)oxy]-3,4,5,6-tetrahydroxycyclohexyl}oxy)(hydroxy)phosphoryl]oxy}-1,2-propanediyl diacetate	8.396	0.000118368	0.000125713	0.000123628	0.00015221	8.40765e-05	8.30323e-05	0.000249117	9.78437e-05	0.000106461	8.87099e-05	3.79389e-05	6.65575e-05	3.62705e-05	2.2069e-05	0.000130176	0.000126766	0.000101206	0.000243593
HP_226	3-{[(2-Aminoethoxy)(hydroxy)phosphoryl]oxy}-2-(heptadecanoyloxy)propyl nonadecanoate	1.173	0.000604327	0.000397106	0.00225734	0.00170705	0.000875455	0.0001497	0.000200455	0.000992133	0.000903179	0.00131049	0.000117297	0.00101948	0.000772996	0.000156523	0.00197411	0.0011644	3.34106e-05	0.00215491
HP_227	3-{[(2-Aminoethoxy)(hydroxy)phosphoryl]oxy}-2-(pentadecanoyloxy)propyl heptadecanoate	4.478	0.000255972	0.000332941	0.000233596	0.0003474	0.00124202	0.00024717	0.000189583	0.000341174	0.000203906	0.000209963	8.9259e-05	0.000133405	0.000122553	7.25154e-05	0.000177444	0.000206645	0.000366073	0.000157739
HP_228	3-{[(2-Aminoethoxy)(hydroxy)phosphoryl]oxy}-2-(stearoyloxy)propyl (9Z)-9-octadecenoate	4.324	0.00705103	0.00598066	0.0046847	0.00606846	0.0135192	0.00333521	0.00288777	0.00393787	0.0054674	0.00408839	0.00226851	0.0018845	0.0023971	0.0011692	0.0026117	0.00429594	0.00363901	0.00390592
HP_229	3-{[(2-Aminoethoxy)(hydroxy)phosphoryl]oxy}-2-[(5Z,8Z,11Z,14Z)-5,8,11,14-icosatetraenoyloxy]propyl (5Z,8Z,11Z,14Z)-5,8,11,14-icosatetraenoate	4.495	0.00153601	0.00139999	0.00134631	0.00228765	0.000329698	6.93587e-05	0.000206659	0.000285377	0.00100098	0.0014245	0.000458869	0.00122743	0.00194657	0.000620759	8.28737e-05	0.000129716	0.000187553	0.000292925
HP_230	3-{[(2-Aminoethoxy)(hydroxy)phosphoryl]oxy}-2-[(9Z)-9-hexadecenoyloxy]propyl (9Z)-9-hexadecenoate	4.632	9.7305e-05	0.000103635	9.69319e-05	0.000144114	0.000233281	5.38951e-05	1.32364e-05	2.17105e-05	9.20587e-05	8.86965e-05	2.48857e-05	6.3279e-05	3.89545e-05	1.44903e-05	5.29533e-05	2.34018e-05	1.88145e-05	2.89465e-05
HP_231	3-Buten-1-amine	9.505	0.000559481	0.000637889	0.000409881	0.000692716	0.00153082	0.00141274	0.00580824	0.00780185	0.000478725	0.000203959	0.000650399	0.000330441	0.000249447	0.000134272	0.00252935	0.00166111	0.00133889	0.00439001
HP_232	3-hydroxybutyrylcarnitine	7.135	0.00463282	0.0100394	0.00700962	0.00342474	0.000758693	0.000648594	0.00129429	0.000711311	0.00773647	0.00231308	0.00467069	0.00159384	0.00538365	0.00570506	0.00106063	0.000562793	0.00157746	0.000576441
HP_233	3-hydroxyoctanoylcarnitine	5.485	0.000725627	0.00265226	0.00083778	0.00104866	0.000245565	2.98246e-05	5.33184e-05	0.000194644	0.000632628	0.000267656	0.000245819	0.000372093	0.000213587	0.000154156	4.66444e-05	1.90048e-05	5.41559e-05	0.000146663
HP_234	3-Pyridylacetic acid	7.07	0.000381749	0.000482435	0.000293675	0.000593517	0.00179243	0.00155102	0.000699523	0.0028163	0.000402326	0.000294753	0.000236891	0.000289469	0.000195138	0.000343922	0.000884206	0.0006564	0.000892807	0.00123269
HP_235	3,4-Diaminopyridine	5.537	0.0004998	0.00132315	0.000473762	0.00554735	0.00104759	1.60052e-05	2.30762e-05	4.71896e-05	0.000168002	0.00358054	8.87421e-05	0.00203742	0.000165668	3.95956e-05	0.000269313	2.70772e-05	2.49247e-05	0.000295835
HP_236	3,5,7-Nonatriyn-1-ol	1.061	0.0486669	0.0214831	0.0142033	0.0463345	0.00365929	0.00115423	0.00310522	0.00625442	0.0328922	0.0193715	0.00415596	0.0135222	0.00876433	0.00694709	0.00199216	0.00430597	0.00110242	0.00557632
HP_237	4-(5,7-Dihydroxy-3,6-dimethoxy-4-oxo-4H-chromen-2-yl)-2-methoxyphenyl beta-D-glucopyranosiduronic acid	7.469	8.78815e-05	6.25606e-05	0.000134673	0.000143285	8.25868e-05	1.33935e-05	2.65642e-05	2.70243e-05	0.000105728	0.00124099	2.1917e-05	0.000338114	3.39938e-05	1.5571e-05	1.23819e-05	1.16703e-05	9.37835e-06	3.88234e-05
HP_238	4-Aminobutanal	5.859	0.0108413	0.00389132	0.00522796	0.0128661	0.00371675	0.000755258	0.000164447	0.000941084	0.00408669	0.00564903	0.00122578	0.00268377	0.000896702	0.000893136	0.000332776	0.000214466	0.000678469	0.00466864
HP_239	4-guanidinobutanal	6.689	0.000990498	0.00121107	0.00057705	0.000893546	0.00108633	0.000136039	0.000252913	0.00121159	0.000640531	0.000741241	0.000274181	0.000472675	0.000365222	0.000146302	0.000999026	0.000474911	0.000223553	0.000392028
HP_240	4-Hydroxy-2-oxohexanoic acid	1.584	0.00563601	0.00109531	0.00118113	0.00157796	0.000345674	0.00033709	0.000192463	0.00024944	0.00109369	0.000921442	0.000259538	0.000692093	0.000585804	0.00023724	0.000294467	0.000400937	0.000157337	0.000308245
HP_241	5-[(8Z,12S,14Z)-12-Hydroxy-8,14-heptadecadien-1-yl]-1,3-benzenediol	4.933	0.00075134	0.00173552	0.000716145	0.00170415	0.000158013	6.66544e-05	8.54457e-05	0.000119878	0.000400574	0.0011888	0.000323424	0.00035135	0.00075448	0.000406501	0.000117746	8.63696e-05	4.15419e-05	9.25108e-05
HP_242	5-Aminopentanal	9.472	0.000638764	0.00212776	0.000502821	0.00212881	0.00296058	0.00422202	0.00364417	0.00215132	0.000534256	0.000900846	0.00310448	0.00160382	0.00140751	0.00137206	0.00214038	0.00118534	0.00466282	0.00284765
HP_243	5-Aminopentanal	9.73	0.00134065	0.000536944	0.00169297	0.00154626	0.0014756	0.00266165	0.000238287	0.000500158	0.000294902	0.000680608	0.000638926	0.00117188	0.000719807	0.000564171	0.000254142	0.00155631	0.000335807	0.0011413
HP_244	5-Ethyl-4-hydroxy-3(2H)-furanone	1.059	0.0230394	0.0148952	0.010219	0.0259043	0.00239163	0.000804104	0.00155147	0.00312258	0.017547	0.00911022	0.00269003	0.00615894	0.0057864	0.00330051	0.0011481	0.00202199	0.000749634	0.00275378
HP_245	5-guanidino-2-oxopentanoic acid	9.404	0.000247458	0.000223171	0.000227399	0.00032627	0.000128358	0.000307257	0.000541562	0.000237723	0.000202996	0.000179945	5.75791e-05	0.000126092	0.000182488	3.70596e-05	0.000269271	0.000203159	0.000341719	0.000330256
HP_246	5-methyl-2-(methylthio)[1,2,4]triazolo[1,5-a]pyrimidin-7-ol	7.529	0.0539374	0.0545997	0.0330805	0.338053	0.0501786	0.00490242	0.00492891	0.00582738	0.0308293	0.0426227	0.00703114	0.102631	0.0135048	0.00694782	0.0042926	0.00310138	0.00412976	0.0121057
HP_247	5,6-epoxy-8Z,11Z,14Z-eicosatrienoic acid	0.964	0.000729717	0.000568247	0.000626991	0.000992782	0.000897423	0.000150604	0.000247194	0.000705836	0.000578242	0.000579252	0.00017919	0.00039199	0.000499792	0.000249837	0.000269162	0.000149898	0.000352714	0.000467161
HP_248	6-Hydroxy-6-oxido-12-oxo-5,7,11-trioxa-2-aza-6lambda~5~-phosphaheptacosan-9-yl (9Z)-9-octadecenoate	4.602	0.00104224	0.000796918	0.000849075	0.00107536	0.000970134	0.00044708	0.000376117	9.92301e-05	0.00105045	0.000523804	0.000158879	0.000272772	0.000448013	0.000426374	0.000349748	0.000382307	0.000379366	0.000484639
HP_249	7-keto-25-Hydroxycholesterol	0.996	0.00113296	0.00067017	0.000722062	0.00104877	0.000705903	0.000228039	0.00011386	0.000766906	0.00125426	0.000590428	0.000316677	0.000313279	0.000308974	0.000323238	0.000286305	0.000211787	0.000259987	0.000244746
HP_250	7,8-Dihydrobiopterin	7.556	0.00118518	0.000527151	0.00422555	0.00188074	0.000416999	0.00678576	0.000892371	0.000184383	0.000941955	0.000910843	0.000161499	0.00197009	0.000382941	0.000746344	2.00256e-06	5.06019e-06	0.000748642	0.000803199
HP_251	8-hydroxy-deoxyguanosine	6.402	0.00175544	0.00267211	0.00210584	0.00210014	0.000645549	0.00235247	0.000629793	0.000158837	0.000696635	0.00036377	0.00240084	0.000714892	0.00152367	0.0025475	0.00139434	0.00254458	0.00270516	0.000323487
HP_252	9a,11b-Dimethyl-9-[5-(2-methylcyclopropyl)-2-hexanyl]hexadecahydrocyclopenta[1,2]phenanthro[8a,9-b]oxiren-3-ol	0.92	0.00102186	0.00165479	0.00135537	0.0024189	0.000325616	6.9869e-05	0.000131874	0.000186181	0.00241073	0.00104312	0.000310829	0.000823519	0.000686833	0.000268183	0.00018126	0.000118981	0.000108922	0.000282666
HP_253	Acetyl-L-carnitine	6.911	0.139053	0.264076	0.182084	0.208873	0.013325	0.00947919	0.0343747	0.015849	0.251875	0.0484624	0.0963379	0.0772256	0.0747528	0.0591961	0.0193756	0.0093832	0.0220923	0.0265525
HP_254	Acetyl-β-methylcholine	8.145	0.0347828	0.0477226	0.0468621	0.0443847	0.00198802	0.00210297	0.00835005	0.00383877	0.0455234	0.0132143	0.0188708	0.0181567	0.0142967	0.0142967	0.00392093	0.0023176	0.0059452	0.00628022
HP_255	ACETYL ARGININE	8.174	0.000111102	0.000121385	0.000114046	0.000150138	0.000593286	0.000998938	0.000405929	0.00116446	0.000103549	0.000253452	0.000301551	0.000163852	4.54881e-05	0.000114653	0.000385537	0.000340519	0.000705387	0.00089273
HP_256	Acetylcholine	8.249	0.00707972	0.00661283	0.00569785	0.00571777	0.0017875	0.00239291	0.00302047	0.00316553	0.00797163	0.00276693	0.00242499	0.00223276	0.00257067	0.00212472	0.00149731	0.001105	0.0036669	0.00277555
HP_257	Acetylcholine	4.686	0.00571236	0.00677293	0.0049434	0.00689334	0.000158071	3.74937e-05	4.14887e-05	7.24037e-05	0.00453175	0.00160248	0.000630975	0.00109463	0.00213542	0.000927858	8.5806e-05	3.89788e-05	8.22499e-05	0.0001073
HP_258	Adenosine	4.801	0.0583336	0.0775671	0.0982258	0.0905507	0.00571034	0.00898173	0.0314787	0.00411844	0.0289938	0.0118493	0.0176672	0.0171368	0.0145029	0.00975159	0.0213324	0.0424895	0.0287724	0.0282297
HP_259	Adenosine 5'-monophosphate	8.777	0.00157798	0.00132339	0.00164873	0.00163971	0.00787088	0.0288823	0.00415747	0.00269674	0.00127991	0.00211855	0.00353858	0.00261664	0.00209572	0.00157895	0.00408482	0.00788002	0.0184445	0.00430066
HP_260	Adenosine 5'-monophosphate	8.751	0.000216684	0.000183598	0.000397204	0.000585313	0.00175804	0.00397235	0.000752182	0.000493692	0.000185624	0.000215323	8.08934e-05	0.000580434	9.85234e-05	0.000289395	0.00122056	0.00158796	0.00231733	0.000823954
HP_261	Adenylthiomethylpentose	2.566	0.001493	0.00340351	0.00134265	0.00305029	0.039323	0.0213566	0.0095568	0.0207805	0.00197521	0.00509365	0.00309811	0.00309384	0.00183685	0.00170508	0.0370011	0.0103103	0.0204718	0.0114036
HP_262	ADP-glucose	9.459	8.56821e-05	7.9974e-05	9.06821e-05	0.000112075	0.000105644	0.000144375	6.23636e-05	3.07792e-05	7.57615e-05	5.97821e-05	2.99035e-05	4.90638e-05	3.8854e-05	1.50492e-05	7.00056e-05	7.47297e-05	9.62692e-05	4.36841e-05
HP_263	apronalide	9.242	0.000227191	0.000143814	0.000167567	0.000217915	0.000242022	0.000532822	0.000299731	0.000203764	0.000134443	0.000118701	0.000179398	0.000106868	6.47062e-05	7.94619e-05	0.000239138	0.00024771	0.000394367	0.000235083
HP_264	Arachidonic acid ethyl ester	1.104	0.00679194	0.0101579	0.00914704	0.0193601	0.00197858	0.000503635	0.000339022	0.000346329	0.00173234	0.000715522	0.00079667	0.000276687	0.000761023	9.36793e-05	0.00190434	0.000584958	0.000713018	0.000533058
HP_265	Arachidonic acid ethyl ester	5.512	0.000330231	0.000396152	0.000404189	0.000376123	0.000126285	0.000185206	3.32352e-05	5.06721e-05	0.000501707	0.000222025	0.000102427	0.000198585	0.00013801	2.61067e-05	8.53373e-05	0.000111441	9.00772e-05	8.28425e-05
HP_266	Arachidonoyl PAF C-16	4.085	0.0214945	0.0372739	0.0264389	0.0354165	0.00470892	0.000866972	0.00240026	0.00497114	0.0136228	0.0157165	0.00377908	0.00448093	0.0122615	0.0054648	0.00243698	0.00121011	0.00147167	0.00494312
HP_267	Arachidoyl Ethanolamide	0.963	0.0744737	0.0709167	0.0503414	0.18533	0.0144397	0.00312953	0.00368204	0.0104007	0.0497066	0.535568	0.029308	0.0262987	0.0429797	0.0179156	0.00558272	0.00786831	0.00917243	0.00683509
HP_268	Arachidoyl Ethanolamide	2.431	0.0411936	0.0344861	0.020303	0.022533	0.0227125	0.00597539	0.00484437	0.00578128	0.0180611	0.0289956	0.00553386	0.011824	0.021726	0.0114181	0.00565525	0.00654635	0.00689057	0.00462795
HP_269	Argininosuccinic acid	9.556	0.000225434	0.000207155	0.000227068	0.000313847	0.00203893	0.0012773	0.0002779	0.000268871	0.000211287	0.000133856	4.68962e-05	0.000135299	9.87062e-05	4.14505e-05	0.000641825	0.000248792	0.00053765	0.000478183
HP_270	asp-ser	9.318	0.000191479	0.000122357	0.000173723	0.000234718	0.000145169	0.000201862	0.000124004	0.000386791	0.000115661	0.000130586	5.36863e-05	9.63613e-05	5.28302e-05	3.15378e-05	8.34724e-05	9.24775e-05	0.000168419	0.000383121
HP_271	Asparagine	8.613	0.000440591	0.000556859	0.000587018	0.000778435	0.00996641	0.0102541	0.00544005	0.00813194	0.00044224	0.000595249	0.000242639	0.000361562	0.000324049	0.000291326	0.00601919	0.00268905	0.00532202	0.00815894
HP_272	Aspartyl-L-proline	9.167	0.00012281	8.76196e-05	0.000116279	0.000154924	0.000118859	0.000138661	0.000197226	0.000150671	9.75372e-05	9.12804e-05	8.99218e-05	5.72302e-05	0.000111849	5.14577e-05	0.000113155	6.67432e-05	0.000107319	0.000253665
HP_273	beta-Alanyl-L-arginine	9.469	0.000208762	0.000101206	0.000795207	0.000737795	0.000245695	0.000422578	0.000610564	0.000277772	0.000252546	0.000519367	0.000323962	0.000572329	0.000165761	0.000194353	0.000663244	0.00050515	0.000230508	0.000488339
HP_274	Betaine	6.432	0.0204773	0.0328645	0.0220553	0.0238085	0.065031	0.0725373	0.0607073	0.0527187	0.00893971	0.0120265	0.0165762	0.00746959	0.0112797	0.0087167	0.0546292	0.0369362	0.103515	0.0662946
HP_275	Betaine	6.517	0.0054145	0.0234278	0.00212833	0.00071764	0.0588912	0.06422	0.0546149	0.0477182	0.00611188	0.0175603	0.0019072	0.00467309	0.00867312	0.00554048	0.0495184	0.0332119	0.0908291	0.0630302
HP_276	butyrylcarnitine	5.964	0.00422375	0.00538536	0.00436438	0.00480184	0.00225938	0.000573222	0.000726479	0.000203343	0.00162006	0.00196922	0.00186691	0.00162877	0.00107077	0.000636902	0.000913189	0.000147704	0.000828465	0.000699279
HP_277	butyrylcholine	6.514	5.97279e-05	6.30647e-05	8.45348e-05	8.26962e-05	1.81988e-05	7.97172e-05	2.38126e-05	2.20248e-05	0.000107414	4.80761e-05	2.8113e-05	4.02126e-05	2.461e-05	3.22441e-05	1.3061e-05	8.51416e-05	1.03014e-05	1.88668e-05
HP_278	C12-Carnitine	4.903	0.00109241	0.000917703	0.000408787	0.00044002	2.09338e-05	2.96125e-05	3.17601e-05	3.12895e-05	0.000216013	0.000495302	9.55449e-05	0.000161123	0.00010466	0.000161131	1.41587e-05	3.18416e-05	3.97e-05	7.439e-05
HP_279	C14-Carnitine	4.848	0.00166999	0.00222218	0.00133441	0.000870379	0.000126002	9.60437e-05	6.33679e-05	0.000111009	0.000711852	0.00141623	0.000401737	0.000666747	0.000570362	0.000440166	7.37753e-05	5.7381e-05	0.000141381	0.000129738
HP_280	C14-Carnitine	1.328	0.000642247	0.00546164	0.00928471	0.000670529	0.00436241	0.000113304	0.000174783	0.00151873	0.000875307	0.0079105	0.00298824	0.00600061	0.00343986	0.000846071	0.0029166	0.000192854	0.00139871	0.00370499
HP_281	C14-Dihydroceramide	1.098	0.0170913	0.00701941	0.0228866	0.0623632	0.00154497	0.000322556	0.00107798	0.00858606	0.0176868	0.019016	0.0049864	0.0158791	0.0220068	0.00411964	0.000851059	0.000674372	0.00122287	0.00790872
HP_282	C14 Ceramide	0.979	0.00694798	0.0146971	0.00765761	0.0161309	0.000848812	0.000141497	0.000215122	0.00041519	0.0115296	0.0041665	0.00215133	0.00184407	0.00314348	0.00245816	0.00036609	0.000257223	0.000126123	0.000374213
HP_283	C16-Dihydroceramide	1.093	0.0106736	0.00679776	0.0152486	0.0463155	0.000893766	0.000236927	0.000285139	0.00301389	0.007834	0.0130653	0.00325682	0.0144897	0.0147377	0.00108278	0.000249995	0.000531365	0.000494101	0.00365736
HP_284	C17 Sphingomyelin (d18:1/17:0)	4.807	0.000366073	0.000412169	0.000375084	0.000277648	8.61044e-05	1.63999e-05	6.15217e-05	0.000111483	0.00025997	0.000686853	0.000242807	0.000282683	0.00043279	0.000213479	2.17322e-05	2.08463e-05	5.00643e-05	7.40835e-05
HP_285	C18-Carnitine	4.767	0.00279168	0.00560838	0.00275777	0.00287748	0.000127767	9.36483e-05	0.000144607	0.000197798	0.00139647	0.00330904	0.000991197	0.00130934	0.00181665	0.0010325	5.14424e-05	7.22277e-05	0.000146805	0.000275825
HP_286	CDP-ethanolamine	9.332	0.000177205	0.000138655	0.000161079	0.000232048	0.00438058	0.00422763	0.00186975	0.00244835	0.000168633	0.000699545	0.00145113	0.00115282	0.000680471	0.000908856	0.00223872	0.00211084	0.00338465	0.00139997
HP_287	Ceramide (d18:1/16:0)	0.969	0.0538867	0.070514	0.0594854	0.124775	0.0102792	0.00183133	0.00411109	0.00597245	0.0674106	0.0270873	0.0118177	0.0175954	0.0153359	0.00619996	0.00451933	0.00414021	0.00281762	0.0140506
HP_288	Ceramide (d18:1/16:0)	2.063	0.00535457	0.00827633	0.00603937	0.00851948	0.00329811	0.000543838	0.000916912	0.00293734	0.0044719	0.00261976	0.000857384	0.000986782	0.00137048	0.00117448	0.00115951	0.000527485	0.00092349	0.00157443
HP_289	Cholesta-1,4,24-trien-3-one	0.953	0.000382303	0.000378712	0.000524764	0.000471647	0.000374029	5.18092e-05	4.35253e-05	0.000133989	0.000303124	0.000465608	0.000110909	0.000176107	0.000157989	0.000112405	6.25707e-05	8.0972e-05	5.92222e-05	0.000150666
HP_290	Choline	5.803	2.16334	2.28176	1.94913	1.93426	0.330283	0.168461	0.127863	0.150825	1.93102	0.570249	0.441055	0.571862	0.625517	0.531061	0.111191	0.08677	0.114086	0.198112
HP_291	Choline	5.631	0.00815788	0.0069235	0.00882824	0.0177576	0.00183795	0.000174689	0.00175751	0.000953892	0.0110001	0.00482113	0.00225675	0.0140194	0.00297677	0.000971279	0.00555864	1.68099e-05	0.000902062	0.00152015
HP_292	Choline	8.397	0.000584403	0.000667862	0.000546348	0.00066933	0.000419285	0.000459836	0.000874135	0.000548484	0.000455341	0.000183376	0.000259913	0.000265425	0.000320792	0.000241565	0.000553538	0.000504387	0.000487997	0.000892124
HP_293	CMP-2-aminoethylphosphonate	9.179	0.000135862	0.000127495	0.000171247	0.00024211	0.000270474	0.000476208	8.34779e-05	8.20601e-05	0.000113115	0.000143458	5.68258e-05	7.70664e-05	6.93348e-05	2.77512e-05	0.000113087	0.000131366	0.000250236	6.54594e-05
HP_294	CMP-Neu5Ac	9.317	9.79145e-05	6.34062e-05	8.82668e-05	0.000117404	0.000120721	0.000185611	1.59563e-05	1.62057e-05	7.56287e-05	6.81074e-05	2.79952e-05	4.93686e-05	2.66128e-05	1.6398e-05	3.05847e-05	3.07354e-05	0.000118789	2.11524e-05
HP_295	CMP-NeuGc	9.438	0.000168422	0.000150457	0.000172882	0.000217732	0.000355011	0.000448821	0.000312817	0.000246344	0.000147216	0.000114856	0.000118365	0.000121696	7.16976e-05	6.18942e-05	0.000353873	0.000343676	0.000376823	0.000174069
HP_296	Creatine	7.89	0.0195691	0.0360227	0.0329479	0.0325281	0.010881	0.00645682	0.00975815	0.00809036	0.0223969	0.0109432	0.0133114	0.00934328	0.00883154	0.00895433	0.0150781	0.0164031	0.0163202	0.0336327
HP_297	Creatine	7.943	0.0178618	0.035124	0.0323147	0.0327929	0.00934196	0.0118419	0.0192207	0.00690868	0.0038255	0.011127	0.0131559	0.00888219	0.00807891	0.00496486	0.0116721	0.0132761	0.0133725	0.0320069
HP_298	Creatinine	4.674	0.000509364	0.00429731	0.000482529	0.00280789	0.0024713	0.00245178	0.0036326	0.00466727	0.000899953	0.000484785	0.000533021	0.000686809	0.00137898	0.00140034	0.00154724	0.000953636	0.00334035	0.00307226
HP_299	Creatinine	7.931	0.00158642	0.00129452	0.00282716	0.00303609	0.000715737	0.000732522	0.000822466	0.000701715	0.00168736	0.00183681	0.000636548	0.00102345	0.000896169	0.000271156	0.000541469	0.000488202	0.000716263	0.00118672
HP_300	Cyclic ADP-ribose	9.222	0.000293087	0.000183821	0.00026511	0.000350347	0.000210327	0.000289165	0.000149332	0.000235944	0.00021085	0.00015553	6.17442e-05	0.000174107	8.16139e-05	3.73935e-05	0.000104478	0.000101081	0.000218064	0.000107439
HP_301	Cytidine	5.993	0.00069117	0.00184018	0.00157065	0.00166879	0.00292381	0.0108624	0.000991984	0.000766069	0.000717893	0.00047478	0.000730528	0.000625139	0.000612876	0.000417938	0.00164933	0.00317659	0.00743497	0.000753662
HP_302	Cytidine	5.907	8.24181e-05	6.23159e-05	6.54726e-05	0.00044258	0.00134354	0.0039718	0.000373004	0.000298552	0.000114845	4.87377e-05	0.000214959	2.49626e-05	0.000219365	0.000116133	0.000651031	0.00114697	0.00280239	1.45334e-05
HP_303	Cytidine 5'-diphosphocholine	9.276	0.000136705	0.000263948	0.000169017	0.000200569	0.00233208	0.00431303	0.000630195	0.000951099	0.000132921	0.000323996	0.00104423	0.00059478	0.000401935	0.000496782	0.00152473	0.00207203	0.00301763	0.000520191
HP_304	Cytidine 5'-monophosphate (hydrate)	9.128	0.000218132	0.000149793	0.000215553	0.00025206	0.00201115	0.00281597	0.00134342	0.00210708	0.000184297	0.000699633	0.00111772	0.000895925	0.000269387	0.000191363	0.00109841	0.000637118	0.00106147	0.00114963
HP_305	Cytidine 5'-monophosphate (hydrate)	9.331	0.000194656	0.000126823	0.00017584	0.000252911	0.00358745	0.00330604	0.00145531	0.00216765	0.000164867	0.000751095	0.00118116	0.000958777	0.000572931	0.000763572	0.00192125	0.00194129	0.00268576	0.00119886
HP_306	Cytosine	5.989	0.000593164	0.00111046	0.000409325	0.000436226	0.0019994	0.0075166	0.000594135	0.000322126	0.000681088	0.000521353	0.000262926	0.000485312	0.000435156	0.000201715	0.00078379	0.00235469	0.00533371	0.00067033
HP_307	Cytosine	9.332	0.000244754	0.000167077	0.000157586	0.000265175	0.00126728	0.00129586	0.000548168	0.000561478	0.000209705	0.000245004	0.000461272	0.000261849	0.000161142	0.000298812	0.000671305	0.000572559	0.000949844	0.000362311
HP_308	Cytosine	9.158	0.000166594	0.000104405	0.000340228	0.000291735	0.000330369	0.000730198	0.000133065	9.35159e-05	0.000124742	0.000209325	0.000112563	0.000110402	0.000132889	3.86996e-05	0.000184936	0.000256271	0.000298197	9.39168e-05
HP_309	D-(+)-Maltose	8.24	0.00109364	0.00119394	0.00160512	0.00186914	0.000265461	0.000229537	0.000287602	0.000551137	0.00099784	0.00131246	0.000442996	0.000680687	0.00107811	0.000232408	0.000306292	0.000312672	0.000149647	0.00042633
HP_310	D-(+)-Proline	7.1	0.0124327	0.0202543	0.0113897	0.00788785	0.0448713	0.124488	0.0543453	0.11857	0.0142293	0.00485373	0.0152785	0.00471396	0.0118529	0.0158057	0.0602271	0.0475863	0.0749761	0.0502688
HP_311	D-(+)-Proline	9.527	0.000746407	0.0015494	0.000577645	0.00208536	0.00129586	0.00125684	0.00142889	0.00150539	0.00121733	0.000497141	0.000295992	0.000657208	0.000622617	8.05751e-05	0.00101996	0.000825975	0.000989308	0.0023892
HP_312	D-Carnitine	7.83	0.0989063	0.0249522	0.0867392	0.0614079	0.0147904	0.0125796	0.0383217	0.00427419	0.068959	0.0512909	0.0426636	0.0392317	0.0287121	0.0390868	0.0157514	0.00907951	0.0227747	0.0256882
HP_313	D-PANTOTHENIC ACID	6.226	0.00110102	0.00160949	0.00178038	0.00143919	0.00786823	0.0050391	0.0119112	0.00524795	0.00120253	0.000934548	0.000466051	0.000718803	0.000619057	0.000498317	0.00897828	0.00466811	0.00712467	0.00886757
HP_314	D-Serine	8.538	9.97708e-05	8.98765e-05	8.53544e-05	0.000162745	0.000337023	0.000312862	0.000260561	0.000542389	8.13977e-05	7.77784e-05	2.53856e-05	5.75018e-05	4.44895e-05	1.73332e-05	0.000273575	9.37807e-05	0.000211601	0.000467614
HP_315	dehydroalanine	9.085	0.000119357	9.58222e-05	0.000127862	0.00013466	0.000664327	0.00153044	0.000939983	0.000426827	9.40962e-05	0.000114539	6.94695e-05	7.56022e-05	5.00557e-05	3.70739e-05	0.000626622	0.000956928	0.00141599	0.000513199
HP_316	Diethanolamine	6.501	0.000848631	0.000436108	0.00023817	0.000932021	0.00159941	0.000285842	0.000118687	0.000118938	0.000162866	0.00035047	4.09838e-05	4.68381e-05	2.30487e-05	0.000139117	0.000254958	0.000679989	0.000439532	0.00199738
HP_317	Diethanolamine	6.744	0.0145443	0.0231961	0.0128445	0.013598	0.00207194	0.00462817	0.000842125	0.00944759	0.00803375	0.0116574	0.00652947	0.00851826	0.00439508	0.00337883	0.0021989	0.00247888	0.00128319	0.00286224
HP_318	Dihomo-γ-linolenic acid ethyl ester	4.954	0.00147099	0.00145345	0.00102969	0.00188429	0.00128992	0.000182636	0.000185268	0.000303029	0.000920789	0.0013157	0.000300024	0.000399681	0.000718506	0.000296256	0.000242707	0.000237804	0.000200772	0.000320921
HP_319	Dihomo-γ-linolenic acid ethyl ester	5.57	0.000144879	0.000162026	0.000254913	0.000214016	0.000565544	0.000490273	8.39897e-05	6.14905e-05	0.000152257	0.000226707	5.98236e-05	0.000113398	5.93769e-05	5.75382e-05	0.000261641	0.000257042	0.000187044	6.91265e-05
HP_320	Dihomo-γ-linolenic acid ethyl ester	5.066	0.000143107	0.000309094	8.6029e-05	0.000214419	0.00026198	0.000112105	1.74309e-05	4.70814e-05	7.95217e-05	0.000193387	2.68233e-05	0.000116539	3.49233e-05	2.37313e-05	3.17407e-05	3.01942e-05	4.69057e-05	2.6896e-05
HP_321	Dihydrothymine	8.099	0.000504962	0.00020122	0.0004481	0.000365906	0.000761613	0.0012336	0.00090381	0.000183408	0.000159165	0.000144843	0.000324913	0.000126844	0.000220317	9.23645e-05	0.000521046	0.00058653	0.000738154	0.000637317
HP_322	Dioleoylphosphatidylcholine	1.127	0.271091	0.211295	0.266414	0.44631	0.0945535	0.0359396	0.030955	0.0500979	0.229089	0.196174	0.0785858	0.113866	0.141038	0.0449268	0.0691926	0.0478595	0.0336692	0.0498524
HP_323	Dioleoylphosphatidylethanolamine	1.146	0.0667416	0.0829125	0.104677	0.13499	0.0209314	0.00834415	0.00819074	0.0147177	0.056929	0.0653166	0.0257115	0.0402606	0.0370536	0.0104818	0.0158854	0.011537	0.00937724	0.0162882
HP_324	Dioleoylphosphatidylethanolamine	4.571	0.0150142	0.0192133	0.0170785	0.0244679	0.011748	0.00393358	0.00187359	0.00453807	0.0122286	0.0187381	0.00466068	0.0106677	0.015656	0.00355975	0.00325956	0.00263091	0.00240045	0.00267584
HP_325	Dioleoylphosphatidylserine	4.984	0.00421065	0.00392586	0.00534223	0.00643667	0.003064	0.000807909	0.000995415	0.00138667	0.0050935	0.00364143	0.00124862	0.00250823	0.00245837	0.000911605	0.00100962	0.000796797	0.000885708	0.00149666
HP_326	Dioleoylphosphatidylserine	1.267	0.00602776	0.01177	0.00809484	0.0149491	0.00223617	0.00134907	0.00219211	0.00121538	0.00512777	0.00477443	0.000365718	0.00388738	0.00400723	0.00156006	0.000428744	0.00123371	0.000434102	0.00221549
HP_327	Distearoylphosphatidylethanolamine	4.339	0.000274485	0.000640568	0.000342748	0.000488054	0.00266664	0.000226739	0.000806227	0.0012868	0.000225506	0.00048465	0.000192842	0.000259307	0.000157544	5.7611e-05	0.000295737	0.000302591	0.000610294	0.000608013
HP_328	DL-Alanine	8.174	0.000599167	0.000433977	0.000792325	0.00113965	0.00246298	0.00301668	0.00052328	0.00132898	0.000733391	0.000931758	0.000120947	0.000488011	0.000445339	0.000150481	0.00158433	0.00133908	0.00293679	0.00257458
HP_329	DL-Alanine	7.859	0.000610235	0.0010173	0.000551199	0.000899809	0.00116666	0.00143585	0.00120046	0.00401895	0.000269883	0.000513242	0.000449554	0.000338777	0.000474779	0.000275526	0.00101613	0.000619686	0.000891285	0.00206269
HP_330	DL-Arginine	9.433	0.00544513	0.0114111	0.00513007	0.00714466	0.0589484	0.0372087	0.0337549	0.0408998	0.00588071	0.00990547	0.0105098	0.00825135	0.00767807	0.00669133	0.0599837	0.0301451	0.0266871	0.046714
HP_331	DL-Dipalmitoylphosphatidylcholine	1.129	0.296507	0.32413	0.352011	0.441278	0.0661182	0.0222516	0.0439523	0.0435285	0.298848	0.3263	0.135894	0.17087	0.141656	0.0593792	0.0549162	0.0359831	0.0430741	0.0539299
HP_332	DL-Dipalmitoylphosphatidylcholine	4.378	0.130814	0.168015	0.200938	0.262806	0.0551335	0.010001	0.0247218	0.0314015	0.103933	0.190196	0.0658911	0.109189	0.102187	0.0425403	0.0173741	0.0134536	0.0236844	0.0276626
HP_333	DL-Dipalmitoylphosphatidylcholine	4.392	0.131512	0.168591	0.202263	0.264643	0.055624	0.00998165	0.0247579	0.0313876	0.104428	0.193067	0.0671928	0.109988	0.102618	0.0426552	0.0173689	0.0134454	0.0236337	0.0277731
HP_334	DL-Dipalmitoylphosphatidylcholine	1.129	0.271313	0.18465	0.344781	0.403157	0.0521061	0.019373	0.0406206	0.0399061	0.28582	0.29935	0.0777123	0.159378	0.133802	0.0462953	0.0486907	0.0296568	0.0396891	0.0471206
HP_335	DL-Glutamine	8.457	0.000631707	0.0029782	0.00140288	0.00365189	0.038089	0.00475759	0.0217076	0.017756	0.00130564	0.000473196	0.0022793	0.000961177	0.00255042	0.00191279	0.012912	0.00241094	0.00853288	0.018522
HP_336	DL-Homoserine	8.097	0.000206946	0.000185282	0.000182344	0.000281938	0.000433746	0.0013287	0.000665239	0.0010433	0.000186522	0.000146071	0.000250317	0.000108305	0.000107964	0.000210279	0.000577247	0.000403323	0.000683241	0.000720781
HP_337	DMPC	4.507	0.000212194	0.000226537	0.00035742	0.000299479	0.00450931	0.00128701	0.000338287	0.000585122	0.000182308	0.000466387	5.79357e-05	0.000117359	0.000307312	0.00013702	0.000853652	0.000608712	0.000841464	0.000355624
HP_338	Estriol 3-sulfate 16-glucuronide	7.324	0.00173835	0.00881406	0.0123583	0.0133216	0.00221864	9.83049e-05	0.000320095	0.000107597	0.000687165	0.00719418	0.000518219	0.00404814	0.00474101	2.69208e-05	0.000179963	0.000133035	0.000723326	0.00199457
HP_339	Estriol 3-sulfate 16-glucuronide	7.537	0.00140757	0.00127459	0.000597733	0.00438394	0.0012326	0.000137504	0.000113938	8.69187e-05	0.000855701	0.000319012	8.37664e-05	0.00209922	0.000196269	0.000240962	3.25206e-05	3.38191e-05	9.67403e-05	0.00106906
HP_340	FAD	8.992	9.89433e-05	0.000105756	0.000115703	0.000117656	3.56454e-05	7.95938e-05	6.19569e-05	4.62833e-05	8.92118e-05	6.43308e-05	2.51308e-05	4.52313e-05	3.67446e-05	2.01871e-05	6.21036e-05	7.10054e-05	8.28219e-05	3.30926e-05
HP_341	GDP-alpha-D-mannose	9.598	8.65509e-05	7.2835e-05	8.03724e-05	0.000105982	8.54732e-05	3.42449e-05	4.41213e-05	3.79141e-05	6.55445e-05	6.21485e-05	3.35586e-05	2.95617e-05	3.28456e-05	1.91708e-05	5.52041e-05	3.91411e-05	4.32462e-05	5.10461e-05
HP_342	Glu-Gly	9.198	0.000100463	8.16549e-05	0.00010698	0.000150318	4.84906e-05	9.96143e-05	7.64749e-05	0.000715627	8.67538e-05	8.79035e-05	7.46387e-05	6.90811e-05	7.39425e-05	4.23092e-05	3.70958e-05	3.88394e-05	9.05317e-05	0.000577259
HP_343	glu-ser	9.259	0.000838701	0.000646757	0.000620823	0.000977174	0.000863851	0.000403081	0.000763892	0.000356139	0.000731606	0.000896836	0.00103297	0.000904609	0.000561111	0.000353096	0.000828533	0.000392425	0.000247543	0.000363196
HP_344	Glycerophosphoglycerol	8.163	0.000282891	0.000248127	0.000269707	0.000502361	0.000614866	0.000111534	7.16143e-05	3.77608e-05	0.000261063	0.000399072	6.51229e-05	0.000420304	0.000115063	5.51119e-05	0.000247382	0.000222547	9.71688e-05	0.000145784
HP_345	Glycerylphosphorylethanolamine	8.617	0.00193204	0.00221639	0.00217848	0.0015308	0.0130359	0.00934899	0.00264038	0.00378525	0.00177602	0.00477949	0.0049037	0.00645082	0.00424138	0.00402751	0.00364821	0.00261015	0.00456305	0.00444973
HP_346	glycidyl oleate	0.892	0.000641151	0.000645662	0.000507141	0.00166589	0.000257527	0.000100205	0.000136942	0.000350419	0.000738443	0.000514714	0.000175149	0.000324805	0.000444365	0.000193094	0.000193748	0.000177134	9.11301e-05	0.000282016
HP_347	Glycoursodeoxycholic acid 3-sulfate	1.054	0.103263	0.0436097	0.0045533	0.0942588	0.00996288	0.000214535	0.00409633	0.00776671	0.0842268	0.0235231	0.00221685	0.00901542	0.00627469	0.0116894	0.00120788	0.00850098	0.000149097	0.00531518
HP_348	Guanine	5.794	0.0011856	0.00296213	0.00147311	0.00189599	0.00148118	0.00464351	0.000453334	0.000499346	0.00111061	0.000390205	0.00115788	0.000575894	0.00108204	0.000626685	0.000734528	0.00143038	0.00367307	0.00063197
HP_349	Guanine	6.449	0.000186164	0.000820577	0.000556666	0.000624016	0.000176207	0.000599177	0.000182538	6.42856e-05	0.000217885	0.000102603	0.000583308	0.000254099	0.000480723	0.00021369	0.000315342	0.000503585	0.000501159	8.50978e-05
HP_350	Guanosine 5'-diphosphate (GDP)	9.452	9.27151e-05	8.78277e-05	0.000106295	0.0001239	0.000165429	0.00027205	0.000131667	5.01928e-05	8.27284e-05	6.52584e-05	3.07334e-05	4.98587e-05	4.25663e-05	3.05587e-05	0.000100131	0.000129578	0.000149521	0.000102243
HP_351	Hexanoylcarnitine	5.424	0.00744694	0.00541294	0.00492873	0.00362996	0.000299877	0.000177489	0.000305239	0.000157714	0.00314183	0.00196604	0.000735703	0.00107481	0.000618889	0.000692924	0.000210742	8.37276e-05	0.000328587	0.00043115
HP_352	HYDROXYPALMITOYL SPHINGANINE	1.127	0.00127052	0.00121514	0.00351211	0.00704129	0.000581492	0.000147647	0.000303645	0.000956791	0.00260473	0.00220733	0.000408511	0.00330188	0.0034599	0.000697023	0.000163902	0.000128071	0.000324117	0.00103321
HP_353	Hypoxanthine	5.635	0.0153988	0.034968	0.0255306	0.0201547	0.00382876	0.00629959	0.00372398	0.0021349	0.0158272	0.00214574	0.0129527	0.00519109	0.0105279	0.00426953	0.00592054	0.0080596	0.00792737	0.00408634
HP_354	Hypoxanthine	8.971	0.000176185	0.000175242	0.000193158	0.000245594	0.00126829	0.00161933	0.000189429	0.000162692	0.000164053	0.000151066	0.000187056	8.38901e-05	0.00019784	2.42755e-05	0.000264086	0.000904003	0.00179322	0.000132869
HP_355	Hypoxanthine	4.835	0.00762351	0.0371271	0.01806	0.0286285	0.0195812	0.0299175	0.00509842	0.00490716	0.0112187	0.00268221	0.00671559	0.0086389	0.013654	0.00303508	0.0080829	0.0128197	0.0285594	0.00814803
HP_356	icas#10	1.283	0.000419386	0.000329042	0.000596344	0.00129847	0.000339711	0.000183012	0.00121689	0.000456682	0.000919425	0.000306148	0.000139533	0.000468743	0.000212725	0.000187195	0.000336204	0.000121251	0.000173274	0.000645579
HP_357	icas#19	1.215	0.00487301	0.00348401	0.00317653	0.00385928	0.00118278	0.000896045	0.00115775	0.00203059	0.00205267	0.00204606	0.00142345	0.000931214	0.00163884	0.00175073	0.00162057	0.000993579	0.00108954	0.000972064
HP_358	Inosine	5.635	0.00678166	0.0124017	0.012241	0.00881865	0.00171929	0.0017443	0.000828334	0.000527618	0.00579859	0.00156187	0.0071768	0.00312653	0.00617335	0.00136227	0.00156831	0.00233172	0.00260144	0.00142083
HP_359	L-(+)-Citrulline	8.664	0.000684068	0.00153141	0.000788415	0.000653073	0.000662214	0.00236184	0.000299191	0.000240434	0.000458921	0.000442917	0.000272271	0.000220288	0.000248497	6.04768e-05	0.000252846	0.000148881	0.000121442	0.000600585
HP_360	L-alpha-Glutamyl-L-glutamine	9.234	9.36285e-05	6.04117e-05	8.39615e-05	0.000106535	0.000405382	7.09511e-05	0.000122723	7.54619e-05	6.7358e-05	4.77899e-05	2.61783e-05	3.23982e-05	2.58094e-05	1.14754e-05	5.29973e-05	2.07885e-05	0.000100231	6.30162e-05
HP_361	L-alpha-Glycerylphosphorylcholine	8.404	0.0130806	0.00954392	0.0156297	0.00911635	0.0350999	0.0338232	0.0773327	0.0365229	0.00875233	0.0167661	0.0200245	0.0237245	0.0197586	0.0177099	0.0359106	0.038951	0.0355507	0.0812372
HP_362	L-alpha-lysophosphatidylcholine	4.959	0.00040237	0.000798934	0.000458935	0.001326	0.00180302	0.000143475	0.000441328	0.000349523	0.000663652	0.000484439	9.67599e-05	0.000235606	0.000689705	0.000235459	0.000432785	0.00039033	0.000758832	0.000568534
HP_363	L-Aspartic acid	9.094	0.000755782	0.000764165	0.000643999	0.000777757	0.00864557	0.0173937	0.0112646	0.00658731	0.000473281	0.00133175	0.00106989	0.000779672	0.000613588	0.000810859	0.00867748	0.010771	0.0156033	0.00814826
HP_364	L-Cystine	9.621	0.00033188	0.000314015	0.000310859	0.000488388	0.000652318	0.00159914	0.00045316	0.000182296	0.000284029	0.000251544	9.91729e-05	0.000282095	0.000244349	0.000210232	0.00128239	0.00108209	0.000873706	0.000306705
HP_365	L-Glutamic acid	8.935	0.00147067	0.00538333	0.00320217	0.0038811	0.0829512	0.133909	0.120729	0.102492	0.00276389	0.00236318	0.00917027	0.00426284	0.0058213	0.00535239	0.0879385	0.071038	0.136308	0.0826145
HP_366	L-Isoleucine	6.518	0.00119234	0.00302567	0.00155936	0.00215839	0.00158716	0.000950007	0.000986219	0.00143677	0.0017517	0.000568809	0.000633767	0.000692303	0.00118464	0.00106559	0.000930291	0.00040264	0.00051225	0.00130106
HP_367	L-Lysinamide	6.641	0.000120606	0.000107493	0.000214087	0.000196861	1.83982e-05	1.03035e-05	1.23101e-05	0.000913733	0.000131447	0.000146675	2.4684e-05	9.27881e-05	2.96791e-05	2.33277e-05	9.16975e-06	2.0313e-05	1.04063e-05	2.29448e-05
HP_368	L-Prolinamide	3.967	0.00937694	0.00208861	0.0047551	0.0102399	0.00294702	0.000993057	0.00177624	0.00229403	0.0453305	0.015387	0.000786553	0.0227286	0.00710591	0.00316562	0.0142362	0.000228331	0.00184556	0.00305471
HP_369	L-Pyroglutamic acid	8.942	0.000433089	0.00114953	0.000906073	0.000826616	0.0157093	0.0256464	0.0220667	0.0200427	0.000843097	0.000611939	0.00258267	0.000910827	0.00124457	0.00126688	0.0165785	0.0132792	0.0267728	0.0156568
HP_370	L-Pyroglutamic acid	8.454	0.000327762	0.00264374	0.00107435	0.00320374	0.0370737	0.00465683	0.0212614	0.0174338	0.00108695	0.000187806	0.00219262	0.000762674	0.00242213	0.00185559	0.0127622	0.00235325	0.00830621	0.0183329
HP_371	L-α-PALMITIN	1.008	0.000210768	0.00109421	0.000430174	0.00128332	0.00149982	0.000804618	0.000161936	0.000683353	0.012273	0.000680512	0.000273019	0.00015962	0.0022363	0.000717029	0.00110239	3.97905e-05	0.000378799	0.000246255
HP_372	L(+)-Ornithine	9.517	0.000426978	0.000689365	0.000309318	0.000458842	0.000429627	0.000631709	0.00043813	0.000276927	0.000272207	0.000263719	7.74566e-05	8.50813e-05	0.000142418	4.40431e-05	0.000333372	0.000340652	0.000491506	0.00117093
HP_373	LECITHIN	1.129	0.249288	0.242225	0.288842	0.441534	0.0955137	0.0405599	0.0382803	0.0582414	0.264981	0.24784	0.0826459	0.163369	0.181777	0.0934711	0.0720957	0.0368271	0.0397135	0.056851
HP_374	LECITHIN	4.29	0.100668	0.160122	0.118715	0.18006	0.0741936	0.0183216	0.0178167	0.0380791	0.0979218	0.116045	0.0326657	0.077563	0.120065	0.0519753	0.0191872	0.0154397	0.0204093	0.0328429
HP_375	Leu-arg	8.691	0.000137975	0.000161059	0.000221258	0.000213336	0.000131882	0.000332451	0.000187565	6.96797e-05	0.000249843	0.000129899	9.91014e-05	0.000102726	7.01699e-05	2.12496e-05	0.000103601	0.000135465	0.000148725	0.00011947
HP_376	Leu-Leu	5.23	0.00137043	0.00153631	0.00179644	0.00298799	0.000203445	0.000349807	0.000217725	0.000132687	0.00107072	0.000623833	0.000172005	0.000122921	0.00026872	0.000123403	0.000254389	0.000207948	0.000157658	0.000131972
HP_377	Linoleic acid-biotin	0.975	0.000839389	0.000171604	0.0124671	0.00291943	0.000544362	0.000906889	0.000981753	0.00744159	0.000988043	0.122841	0.00174958	0.00747084	0.0131751	7.52228e-05	0.000320844	0.000997646	0.00738871	0.0117062
HP_378	lys-leu	9.094	7.3327e-05	6.60623e-05	9.29287e-05	9.25456e-05	9.2162e-05	3.27179e-05	0.00016624	0.000292499	6.45589e-05	7.43431e-05	2.47249e-05	3.89774e-05	3.6068e-05	1.58451e-05	0.000152712	3.76852e-05	8.39298e-05	0.000350088
HP_379	Lyso-PAF-C16	5.006	0.000672209	0.000676677	0.000813514	0.00159575	0.00116174	0.000446181	0.000211341	0.000167167	0.000416848	0.00042623	0.000167342	0.000235625	0.000290181	0.000130978	0.000289262	0.000210638	0.000282781	0.000342115
HP_380	Lyso-PAF-C16	4.933	0.000362928	0.000341422	0.000366203	0.00141853	0.000569026	0.000403438	0.000130044	0.000125568	0.000299806	0.000234192	0.00011432	0.000116999	0.000435417	3.11167e-05	0.000511982	0.000232067	0.000203631	0.000371212
HP_381	Lysolecithin	4.985	0.012324	0.0169124	0.0164546	0.0254316	0.0178018	0.0047547	0.0032337	0.00489949	0.013112	0.00970386	0.0036888	0.00647409	0.00738518	0.00503167	0.0032315	0.00226424	0.00525916	0.00704926
HP_382	lysophosphatidylethanolamine (20:4(8Z,11Z,14Z,17Z)/0:0)	5.03	0.000242645	0.00363241	0.00263198	0.00455495	0.000719552	1.0405e-05	1.15918e-05	4.30564e-05	0.00154345	4.43779e-05	1.70178e-05	0.00170457	0.00188333	1.16318e-05	1.35097e-05	1.71484e-05	1.29885e-05	0.000529686
HP_383	lysophosphatidylethanolamine (22:6(4Z,7Z,10Z,13Z,16Z,19Z)/0:0)	4.891	0.00744923	0.00851798	0.0064368	0.00970489	0.000638933	0.000210217	0.00023563	0.000332329	0.00193668	0.00284773	0.000463356	0.00282177	0.00420349	0.000918652	0.000337205	0.000304717	0.00040589	0.000917381
HP_384	lysophosphatidylethanolamine (22:6(4Z,7Z,10Z,13Z,16Z,19Z)/0:0)	4.987	0.00324293	0.00378872	0.00292159	0.00502709	0.000334786	9.49329e-05	0.00020455	0.000234208	0.00199445	0.00284977	0.000522378	0.00100802	0.0016425	0.000667436	0.00015023	6.49368e-05	0.000141795	0.000367414
HP_385	Methyl picolinate	9.266	9.11696e-05	8.94672e-05	0.000142124	0.000131533	0.000284642	0.000493924	0.000247082	0.000277731	8.79847e-05	7.64973e-05	0.000126342	6.40052e-05	8.62086e-05	9.81809e-05	0.000275368	0.00026176	0.000343579	0.000192514
HP_386	MFCD00042876	4.412	0.0180478	0.0245112	0.00744579	0.0124562	0.0119724	0.00914356	0.00587934	0.00500752	0.00657561	0.00935154	0.00963394	0.0029715	0.0052576	0.00158975	0.00839772	0.00759384	0.0104372	0.00312516
HP_387	MFCD00066506	1.136	0.00319526	0.00243421	0.00258506	0.00545397	0.00810487	0.00469596	0.00167532	0.00256879	0.00317821	0.00290121	0.00118386	0.00222688	0.00151179	0.00105763	0.00579108	0.00108074	0.00320032	0.00193581
HP_388	MFCD00066506	4.757	0.000208563	0.000148002	0.000123196	0.000195904	0.00052422	3.34543e-05	1.9267e-05	2.53619e-05	0.000112823	9.97393e-05	5.64155e-05	8.3565e-05	5.09224e-05	2.00381e-05	2.35216e-05	2.94695e-05	2.82404e-05	6.89458e-05
HP_389	N-(9Z-hexadecenoyl)sphingosine-1-phosphocholine	4.82	0.00159278	0.00118831	0.00121222	0.00125887	0.00068891	0.00024144	0.000427597	0.000635572	0.000533697	0.000872196	0.000235158	0.000378058	0.000541134	0.000336752	0.000311852	0.000254696	0.000381649	0.000761387
HP_390	N-(hexadecanoyl)-beta-D-galactosylsphingosine	1.128	0.00936826	0.0215712	0.041792	0.038631	0.00598964	0.00183239	0.0018405	0.00478762	0.0116912	0.0102012	0.00313189	0.00595016	0.00341463	0.00181219	0.00666226	0.00268873	0.00367208	0.00390495
HP_391	N-[(13Z)-docosenoyl]sphing-4-enine-1-phosphocholine	4.774	0.00132037	0.000817555	0.00100603	0.000762128	0.000154374	2.74579e-05	0.000153793	0.000144344	0.000549502	0.00109164	0.000378818	0.000454133	0.000806237	0.000406099	7.46319e-05	7.99391e-05	9.96515e-05	0.000137461
HP_392	N-[(13Z)-docosenoyl]sphingosine	0.949	0.000775481	0.00143209	0.0020768	0.00243088	0.00052158	6.24125e-05	7.65837e-05	0.000485154	0.00167627	0.000914423	0.000547586	0.000589857	0.000425442	0.000131305	0.000204868	9.72927e-05	7.68315e-05	0.000826845
HP_393	N-[(2S,3R,4E)-1-(beta-D-erythro-Hexopyranosyloxy)-3-hydroxy-4-octadecen-2-yl]hexadecanamide	1.113	0.00887443	0.0206482	0.012218	0.03545	0.00540492	0.00176013	0.0016731	0.00444341	0.0106539	0.00909874	0.00310331	0.00529632	0.00329508	0.00174213	0.00581791	0.00246205	0.00324094	0.00361054
HP_394	N-[(4Z,8Z)-1,3-Dihydroxy-4,8-octadecadien-2-yl]hexadecanamide	0.973	0.00791838	0.0105002	0.00973338	0.01886	0.00260461	0.000533341	0.00059919	0.00100626	0.0119876	0.00267209	0.00180913	0.00169021	0.00576655	0.00314774	0.00111325	0.000593524	0.000385033	0.00131537
HP_395	N-3-oxo-butyryl-L-Homoserine lactone	9.271	0.000183805	0.00016866	0.000209193	0.000287624	0.00019714	0.000405089	0.000227832	0.000205224	0.000180081	0.000154934	0.000112212	9.35831e-05	8.43242e-05	6.26511e-05	0.000190737	0.000218639	0.000291992	0.000158418
HP_396	N-acetyl-L-2-aminoadipic acid	9.266	0.000176567	0.000161949	0.000159743	0.000260018	0.000464965	0.000813805	0.000439852	0.000456501	0.000172161	0.00018974	0.000209656	0.000156863	0.000112404	0.000123893	0.000424599	0.000449443	0.000561228	0.000299931
HP_397	N-acetyl-L-2-aminoadipic acid	9.059	0.000200972	0.000172376	0.000194577	0.000253174	6.40186e-05	0.000151055	6.82908e-05	4.57881e-05	0.0001852	0.000198438	5.90288e-05	0.000122072	8.62322e-05	3.26597e-05	4.11703e-05	7.54763e-05	0.00012792	4.75011e-05
HP_398	N-Arachidonoyl dopamine	5.134	7.62865e-05	7.58056e-05	6.7843e-05	7.25051e-05	0.000575652	0.000132318	7.63853e-06	1.22129e-05	6.49623e-05	4.08103e-05	1.62283e-05	2.94959e-05	2.63679e-05	9.4272e-06	1.20602e-05	1.26501e-05	1.98964e-05	1.89415e-05
HP_399	N-dodecanoylsphinganine	1.098	0.00197484	0.000985682	0.00155593	0.00291494	0.000685211	6.73369e-05	0.000220896	0.00163269	0.0011492	0.00125681	0.000200558	0.00189429	0.00186662	0.000257186	0.000203374	0.000246154	0.000220707	0.000872063
HP_400	N-methylethanolamine phosphate	6.809	0.00419922	0.00644862	0.00424144	0.00574077	0.00193923	0.00125101	0.00136332	0.00194333	0.00541924	0.000218355	0.00264001	0.00304844	0.00313286	0.00224617	0.00166175	0.00147096	0.00158064	0.00216346
HP_401	N-methylethanolamine phosphate	6.752	0.000134125	0.000129773	7.00885e-05	0.00681913	0.0013489	0.000560107	0.000288378	4.06844e-05	0.00979291	0.00289647	3.10106e-05	0.00287082	6.27201e-05	2.59846e-05	0.00036587	0.000103154	0.000711673	0.00145171
HP_402	N-myristoylsphingosine-1-phosphocholine	4.833	0.00035101	0.000434277	0.000407916	0.000476024	0.000399383	0.000164396	0.000242546	0.000339928	0.000192732	0.000258881	0.000107662	9.63565e-05	0.00025129	9.56118e-05	0.000153535	0.000158711	0.000203684	0.000386556
HP_403	N-PALMITOYLDIHYDROSPHINGOMYELIN	1.212	0.00423385	0.00671721	0.0121069	0.0100467	0.00400408	0.0011066	0.000605702	0.00149681	0.00313535	0.018664	0.000550859	0.0112029	0.0132736	0.00210259	0.00220392	0.00114631	0.00197438	0.00296191
HP_404	N-PALMITOYLDIHYDROSPHINGOMYELIN	4.777	0.00233123	0.00256069	0.00212663	0.00201336	0.00069634	0.000197194	0.00025248	0.000859979	0.00190036	0.00354422	0.00143498	0.00146024	0.00217598	0.0011134	0.00019795	0.00014546	0.000424273	0.000464269
HP_405	N-pentadecanoylsphingosine-1-phosphocholine	1.171	0.00206548	0.000608899	0.00399283	0.00173385	0.00108427	0.00063117	0.000496083	0.00134737	0.00119044	0.00382842	0.000500614	0.00098924	0.00123622	0.00126075	0.00203246	0.0019157	0.0018253	0.000714988
HP_406	N-pentadecanoylsphingosine-1-phosphocholine	4.822	0.000568129	0.000663876	0.000607609	0.000627801	0.000248978	8.5009e-05	0.000170663	0.000293463	0.000401798	0.000919176	0.000224267	0.000218065	0.000335377	0.000288103	0.000112683	9.86803e-05	0.000154001	0.000265336
HP_407	N-STEAROYLSPHINGOMYELIN	4.796	0.00388758	0.00758874	0.00546978	0.00487089	0.000726188	0.000135992	0.000307393	0.00130783	0.00325231	0.0135833	0.00438658	0.00560399	0.00864148	0.00368777	0.000191435	0.000221736	0.000628064	0.000601237
HP_408	N(2)-succinyl-L-ornithine	8.969	8.1021e-05	0.00010388	9.07141e-05	0.000139771	5.42295e-05	0.000149221	0.000139452	2.64317e-05	8.26151e-05	5.73552e-05	4.75098e-05	4.49295e-05	3.54233e-05	1.13793e-05	9.87438e-05	9.75132e-05	4.34209e-05	2.89886e-05
HP_409	N,N-Bis(2-hydroxyethyl)dodecanamide	1.114	0.004406	0.00210444	0.000944051	0.00304433	0.000761603	0.000258678	0.000336478	0.000357672	0.00117557	0.00290211	0.00066775	0.00235056	0.000622085	0.000399484	0.000775348	0.000106244	0.000296889	0.000419805
HP_410	N3,N4-Dimethyl-L-arginine	9.03	0.00027522	0.00133752	0.000462767	0.000696382	0.000912045	0.000262566	0.000677439	0.000877921	0.000262962	0.00112992	0.000646303	0.000750247	0.00047228	0.00071907	0.00070021	0.00047987	0.000503078	0.00107928
HP_411	N4-(beta-N-Acetyl-D-glucosaminyl)-L-asparagine	9.235	0.000204437	0.000129132	0.000156896	0.000192445	0.000140004	0.000130061	0.000157659	8.15996e-05	0.000176801	0.000203481	0.000129148	0.000134319	6.68081e-05	6.69588e-05	0.000153769	0.000128856	0.000149954	0.000188617
HP_412	N6-Me-Adenosine	6.876	0.000935433	0.00122197	0.000902217	0.000878146	0.000150596	0.000426039	0.00023434	0.000244036	0.000733025	0.000456792	0.000562508	0.000437096	0.000478539	0.000401944	0.000208961	0.000219073	0.000173445	0.000212638
HP_413	N6,N6,N6-Trimethyl-L-lysine	9.264	0.000135252	0.000110163	0.000107561	0.000170262	0.000167467	0.00015124	0.000214492	0.000160711	0.000115788	7.63789e-05	0.000174132	6.20847e-05	0.000124496	6.70036e-05	9.65625e-05	5.99701e-05	0.000152708	0.000212271
HP_414	N8-Acetylspermidine	9.177	9.52349e-05	7.21098e-05	9.46112e-05	0.000131376	0.00157773	0.000439868	0.000798968	0.00141462	6.16163e-05	7.67456e-05	0.000705326	0.000118284	6.51199e-05	0.000344998	0.00110895	0.000257897	0.000447207	0.000891841
HP_415	Nervonic ceramide	0.947	0.0062769	0.00805512	0.00315272	0.0222445	0.00059673	0.000102294	4.55797e-05	0.000487128	0.00750944	0.00148727	0.00063874	0.00213392	0.000760885	0.000243361	0.00356862	8.20849e-05	0.00156214	0.00121914
HP_416	Nicotinamide	1.725	0.277933	0.161964	0.220234	0.303849	0.220692	0.0763046	0.155954	0.103892	0.265181	0.0884327	0.0591165	0.0405107	0.145555	0.0704507	0.203253	0.15682	0.0902393	0.0638977
HP_417	Nicotinamide	1.557	0.137382	0.0894095	0.0272233	0.00721614	0.201143	0.17883	0.113977	0.0807425	0.0156219	0.0713199	0.0456633	0.035379	0.01632	0.0230792	0.197225	0.0822227	0.0961526	0.0646638
HP_418	Nicotinamide adenine dinucleotide (NAD+)	9.221	0.000187436	0.000119538	0.000169024	0.00022291	0.00487928	0.00571677	0.00265162	0.00453363	0.000137545	0.000434951	0.000445916	0.000408843	0.000240752	0.000325761	0.00225364	0.00183978	0.00407668	0.0021724
HP_419	O-[{(2R)-3-(Hexadecyloxy)-2-[(9Z)-9-pentadecenoyloxy]propoxy}(hydroxy)phosphoryl]-L-serine	4.621	0.000255668	0.00028159	0.000247532	0.000338577	0.00029519	0.000117428	3.58009e-05	9.86384e-05	0.000263237	0.000221033	7.29091e-05	0.000157814	0.000111918	7.2572e-05	7.63709e-05	6.08826e-05	4.03105e-05	7.17793e-05
HP_420	O-{[(2R)-2-(Dodecanoyloxy)-3-(pentadecanoyloxy)propoxy](hydroxy)phosphoryl}-L-serine	5.158	0.00101048	0.000560048	0.000726744	0.0010015	0.000274423	7.26208e-05	4.76761e-05	0.000243774	0.000766321	0.000651615	0.000201071	0.000386182	0.000320333	0.000176239	0.000151663	0.00014249	7.19037e-05	0.000175241
HP_421	O-{[(2R)-2-(Dodecanoyloxy)-3-(tetradecanoyloxy)propoxy](hydroxy)phosphoryl}-L-serine	5.076	0.000430453	0.000242604	0.000322224	0.000318894	8.4205e-05	3.22366e-05	4.90916e-05	8.0523e-05	0.000263435	0.000203689	6.0861e-05	0.000115596	0.000150272	4.53805e-05	7.60059e-05	5.19712e-05	3.5315e-05	6.88481e-05
HP_422	O-{[(2R)-2-(Dodecanoyloxy)-3-(tetradecanoyloxy)propoxy](hydroxy)phosphoryl}-L-serine	5.224	9.4296e-05	0.000168754	0.000178262	0.00016916	5.03975e-05	9.46732e-06	1.5293e-05	3.867e-05	0.000159233	8.52715e-05	4.1886e-05	7.70421e-05	7.01907e-05	3.02848e-05	3.55317e-05	3.40921e-05	1.26289e-05	2.92232e-05
HP_423	O-{[(2R)-2-[(9Z)-9-Hexadecenoyloxy]-3-(nonadecanoyloxy)propoxy](hydroxy)phosphoryl}-L-serine	5.021	0.000202639	0.00034403	0.000163173	0.000393657	0.000107277	4.23737e-05	2.81438e-05	7.22235e-05	0.000245364	0.000208956	4.96637e-05	0.000178578	0.000107184	6.23655e-05	2.98762e-05	3.86503e-05	2.40389e-05	7.71437e-05
HP_424	O-{[(2R)-3-(Dodecanoyloxy)-2-(heptadecanoyloxy)propoxy](hydroxy)phosphoryl}-L-serine	4.998	0.000461495	0.000279401	0.000244167	0.000497466	6.9666e-05	6.97672e-05	3.86917e-05	0.000233405	0.000239581	0.000197267	0.000110878	0.000150673	0.000106885	0.00010175	7.75492e-05	5.25628e-05	3.50237e-05	6.63654e-05
HP_425	O-{[(2R)-3-(Dodecanoyloxy)-2-(tridecanoyloxy)propoxy](hydroxy)phosphoryl}-L-serine	5.407	8.91491e-05	0.000100076	0.000187189	0.000218549	1.97727e-05	1.03073e-05	1.26166e-05	3.04947e-05	0.000161164	8.11335e-05	3.61946e-05	5.36148e-05	5.02714e-05	2.74771e-05	1.66635e-05	2.98192e-05	1.49789e-05	2.5766e-05
HP_426	O-{Hydroxy[(2R)-2-(nonadecanoyloxy)-3-(palmitoyloxy)propoxy]phosphoryl}-L-serine	5.041	0.000741614	0.00105571	0.000832446	0.000803437	0.000106493	1.86623e-05	2.34869e-05	4.03757e-05	0.000425232	0.000362261	8.07648e-05	0.000226846	0.000123147	1.82056e-05	2.08188e-05	1.62347e-05	1.45877e-05	3.99529e-05
HP_427	O-oleoylcarnitine	4.779	0.00255385	0.00567818	0.00314249	0.00317135	6.22863e-05	3.75104e-05	8.29153e-05	0.000139972	0.00131331	0.000982901	0.000919682	0.00117484	0.00134762	0.000980826	3.28592e-05	3.82371e-05	5.74096e-05	0.000222643
HP_428	Oleoyl lysophosphatidylcholine	4.971	0.000823053	0.00299816	0.00193521	0.0041506	0.0023502	0.000869876	0.000408277	0.000999397	0.00183553	0.000659286	0.000511236	0.000492825	0.00117326	0.000859299	0.00051979	0.000291335	0.000774278	0.00130348
HP_429	oxiracetam	5.273	0.000319394	0.00491945	0.000564813	0.00658678	0.000152659	2.86273e-05	7.27723e-05	8.06816e-05	0.000190768	0.000539242	0.000625261	0.00201889	0.00209186	3.8598e-05	0.000103932	9.38566e-05	4.90613e-05	0.000347922
HP_430	PAF C-18:1	4.908	0.000250881	0.000564419	0.00039779	0.000655459	0.000371306	8.9419e-05	7.2759e-05	7.80678e-05	0.000237539	0.000230736	8.01144e-05	0.000221762	0.000303906	0.000140683	7.59238e-05	6.21648e-05	0.000122694	9.3064e-05
HP_431	Palmitamide	1.171	0.00107008	0.00126751	0.000542292	0.00359433	0.000286412	0.000331567	0.000286105	0.000185494	0.00239333	0.00433244	0.000631795	0.00158752	0.000626249	0.000495642	0.000224637	0.000437029	0.000185332	0.000283889
HP_432	Palmitic Acid	1.953	0.884057	0.363887	0.326185	2.58895	0.751789	0.0688843	0.071255	0.00757023	0.0579369	0.204072	0.0848635	0.298035	0.459755	0.253039	0.339108	0.239337	0.0445329	0.182049
HP_433	Palmitic Acid	4.561	0.0125048	0.00514615	0.00589812	0.00503968	0.00329175	0.000552031	0.00080748	0.000877117	0.00357223	0.0117416	0.00182966	0.00171197	0.00243961	0.00144867	0.000698362	0.000741132	0.000448937	0.00074195
HP_434	Palmitoyl sphingomyelin	4.814	0.0531761	0.059815	0.0522989	0.0555051	0.00931	0.00280916	0.00517887	0.0157461	0.0360429	0.064464	0.019498	0.0236908	0.0392134	0.0226226	0.00473026	0.00331878	0.00465452	0.00805142
HP_435	Palmitoylcarnitine	4.803	0.00513199	0.0103829	0.00574828	0.00683526	0.000480782	0.000483004	0.000547245	0.000898453	0.00357628	0.0044382	0.00247208	0.00292274	0.00314624	0.0025323	0.000325824	0.000330239	0.00067258	0.00132552
HP_436	Panthenol	1.848	0.0630923	0.0689532	0.005358	0.00644285	0.00108074	0.00114852	0.00208664	0.00318486	0.0117054	0.00297181	0.00448019	0.002152	0.0022819	0.00293762	0.00180558	0.00147194	0.000854837	0.00215295
HP_437	PAz-PC	5.047	0.000806286	0.000925545	0.000594204	0.001252	0.000277004	7.94932e-05	3.92987e-05	0.000476975	0.00014743	0.000541882	9.08813e-05	0.000318718	0.000272905	0.000156069	0.000163509	0.000363247	6.75151e-05	0.000159302
HP_438	PC(14:0/18:3(6Z,9Z,12Z))	1.139	0.00054435	0.000381452	0.000487036	0.000952908	0.000978358	0.000282733	0.000156074	0.000261072	0.000462355	0.000426897	0.000422404	0.000253831	0.000464131	0.000157368	0.00046725	0.000286751	0.000212714	0.00027022
HP_439	PC(14:0/20:3(5Z,8Z,11Z))	1.138	0.019733	0.0243857	0.0332101	0.0558564	0.0176647	0.00445484	0.00532141	0.0072705	0.0250826	0.0311172	0.0100791	0.0224982	0.0242534	0.00918391	0.0107156	0.00794042	0.00672108	0.00988175
HP_440	PC(14:0/20:3(8Z,11Z,14Z))	4.306	0.00477027	0.00648233	0.00496632	0.0106084	0.00901706	0.0022163	0.00173581	0.00251948	0.00567131	0.00817536	0.0027008	0.00410928	0.00806424	0.00350123	0.00239694	0.00100996	0.00244948	0.00281718
HP_441	PC(14:0/20:3(8Z,11Z,14Z))	1.166	0.0117081	0.0131971	0.0267894	0.0243004	0.000850266	5.76971e-05	0.000123269	0.000492162	0.00818684	0.0150383	0.00455263	0.0178827	0.00894705	0.0016669	0.00204713	0.0016331	0.000380201	0.00483116
HP_442	PC(14:0/20:4(8Z,11Z,14Z,17Z))	4.334	0.000794334	0.00134476	0.000502776	0.00109617	0.00140469	0.000324146	7.11572e-05	0.00017082	0.000392957	0.000572903	0.000123764	0.000414619	0.000356513	0.000263625	0.000136324	0.000366276	0.000116811	0.000258969
HP_443	PC(14:0/22:5(4Z,7Z,10Z,13Z,16Z))	4.149	0.00558218	0.00790474	0.00641809	0.00869286	0.00350206	0.000786981	0.00169281	0.0029963	0.00294481	0.00560501	0.000944682	0.00346237	0.00547299	0.00284066	0.00109586	0.00121472	0.00131401	0.00386202
HP_444	PC(14:1(9Z)/14:0)	1.151	0.000793688	0.000575826	0.000671189	0.00135314	0.000512988	0.000140391	9.03007e-05	0.000159953	0.000694029	0.000488482	0.000184417	0.000361273	0.000298376	0.000188872	0.000174278	0.000162033	0.000129808	0.000155965
HP_445	PC(14:1(9Z)/16:1(9Z))	1.15	0.000562469	0.000392715	0.00160453	0.000681796	0.000309212	0.000166969	7.06514e-05	0.000219475	0.000473433	0.000311052	0.00013163	0.000230686	0.000161594	0.00014272	0.000197599	9.9596e-05	9.27928e-05	0.000166093
HP_446	PC(14:1(9Z)/20:3(8Z,11Z,14Z))	4.517	0.00109445	0.00127562	0.000762467	0.00075202	0.0011752	0.000227139	0.000196239	0.000702083	0.000625049	0.00131307	0.000328658	0.000453626	0.000938451	0.000382521	0.000201995	0.000181765	0.000289853	0.000336076
HP_447	PC(14:1(9Z)/22:2(13Z,16Z))	4.207	0.020767	0.122927	0.0488693	0.128472	0.0376042	0.00892244	0.0140505	0.0330442	0.0653414	0.0804683	0.0195956	0.0328367	0.0275025	0.0340483	0.0141614	0.0106484	0.0138243	0.0264245
HP_448	PC(14:1(9Z)/22:4(7Z,10Z,13Z,16Z))	1.126	0.00900138	0.0117536	0.0199669	0.0256254	0.00370604	0.00171469	0.00378181	0.00641104	0.00903596	0.0107995	0.00476302	0.00636964	0.0106629	0.00565914	0.00484422	0.00318424	0.00367595	0.00737993
HP_449	PC(16:0/P-18:1(11Z))	1.131	0.0101981	0.024187	0.0152761	0.0262555	0.0105708	0.00354898	0.00679853	0.00658609	0.0274877	0.0256342	0.00243516	0.01418	0.0164999	0.00481597	0.00487167	0.00579405	0.00469783	0.00338183
HP_450	PC(18:0/P-18:1(11Z))	1.128	0.0345237	0.048185	0.0696976	0.101406	0.00721145	0.00147415	0.00474086	0.00584369	0.0310965	0.0361912	0.0122272	0.0168133	0.0162634	0.00926392	0.00719559	0.00310633	0.00318901	0.00892151
HP_451	PC(18:0/P-18:1(11Z))	1.11	0.0354689	0.0467108	0.000638048	0.00136831	0.00764476	0.00156478	0.00484295	0.00569277	0.0308295	0.0363335	0.0124058	0.0163629	0.015844	0.00844832	0.00711554	0.0030696	0.00316213	0.00872043
HP_452	PC(18:1(11Z)/18:2(9Z,12Z))	1.129	0.128022	0.126359	0.202414	0.331607	0.049487	0.0179966	0.0216734	0.0470899	0.140751	0.161463	0.0547588	0.0870177	0.101742	0.059986	0.0343894	0.0232997	0.0193915	0.0340394
HP_453	PC(18:1(11Z)/18:3(6Z,9Z,12Z))	4.13	0.270174	0.305904	0.262204	0.326384	0.036945	0.00730655	0.0278645	0.0408362	0.173073	0.17258	0.0615157	0.100743	0.148025	0.0740933	0.0230342	0.0142117	0.0239078	0.0672195
HP_454	PC(18:1(11Z)/P-18:1(11Z))	1.129	0.0310699	0.0356204	0.0607488	0.0895269	0.0179012	0.00519689	0.00763204	0.0127326	0.0337876	0.0174875	0.00738642	0.0174546	0.0189361	0.0074755	0.0129591	0.0061234	0.00769757	0.0167951
HP_455	PC(18:4(6Z,9Z,12Z,15Z)/P-16:0)	4.378	0.00105438	0.00115743	0.00134263	0.00156715	0.00115841	0.00018202	0.000279721	0.000740645	0.00129625	0.0013294	0.000333769	0.000484832	0.000997842	0.000352108	0.000426873	0.00020848	0.000329634	0.000562346
HP_456	PC(20:2(11Z,14Z)/P-18:1(11Z))	1.105	0.0135491	0.0172823	0.000287005	0.000550871	0.00222366	0.000371643	0.00105523	0.00202602	0.010048	0.0124887	0.00343927	0.00672003	0.00803106	0.0021431	0.00214181	0.000946306	0.00105146	0.00267358
HP_457	PC(20:2(11Z,14Z)/P-18:1(11Z))	3.991	0.00973064	0.0144277	0.00951154	0.0188853	0.00161046	0.000236746	0.00109234	0.00195688	0.00521732	0.00575964	0.00160697	0.00276855	0.00324845	0.00193768	0.00114934	0.000620596	0.000605709	0.00157397
HP_458	PC(20:3(5Z,8Z,11Z)/P-18:1(9Z))	1.125	0.0325786	0.0465687	0.0710084	0.0993051	0.00507392	0.00109512	0.00446505	0.005737	0.0296127	0.0372112	0.0120344	0.0161376	0.0166918	0.0095113	0.00689482	0.00303992	0.00290781	0.00856029
HP_459	PC(20:3(8Z,11Z,14Z)/P-18:1(9Z))	3.99	0.0234672	0.0256545	0.0210664	0.037724	0.0024775	0.000527622	0.00165504	0.00347793	0.0111067	0.0150924	0.00420353	0.00661988	0.0110728	0.00455479	0.00190469	0.00112086	0.00114627	0.00378484
HP_460	PC(20:5(5Z,8Z,11Z,14Z,17Z)/P-16:0)	4.378	0.00391243	0.00706409	0.0067535	0.00871411	0.00360371	0.000824666	0.00129591	0.00372592	0.00654766	0.00855422	0.00320235	0.00543001	0.00570578	0.00120358	0.00112992	0.000881619	0.00144357	0.00228111
HP_461	PC(20:5(5Z,8Z,11Z,14Z,17Z)/P-18:1(11Z))	1.136	0.0175163	0.0171324	0.0202957	0.0262596	0.00510644	0.00291132	0.00344743	0.00502665	0.0140956	0.0148595	0.00614486	0.00854117	0.00903764	0.00269235	0.00495965	0.00305761	0.00323994	0.007659
HP_462	PC(o-16:1(9Z)/20:0)	4.148	0.000526997	0.000345061	0.000295773	0.000634827	0.000492224	0.00010307	4.37697e-05	0.000162078	0.000279631	0.000330889	7.79785e-05	0.000174744	0.000208253	6.20946e-05	8.4769e-05	7.88495e-05	3.58735e-05	9.00535e-05
HP_463	PC(o-18:0/18:2(9Z,12Z))	4.141	0.00165378	0.0025977	0.0017151	0.00440142	0.00196612	0.000305511	0.000125532	0.000373412	0.000748162	0.000713418	0.000205605	0.000250894	0.000563145	0.000280148	0.00032852	0.000234058	0.000184104	0.000132327
HP_464	PC(o-18:1(9Z)/18:2(9Z,12Z))	4.179	0.00158608	0.00492215	0.00284389	0.00403179	0.00127213	0.000195914	0.000202425	0.000645616	0.00151571	0.00172371	0.00034145	0.000467148	0.000579477	0.000629882	0.000296727	0.000252123	0.000322328	0.000367149
HP_465	PC(P-16:0/16:0)	1.132	0.00659711	0.00488511	0.00897565	0.0174114	0.00635091	0.00218677	0.00231326	0.00379837	0.0100372	0.0100601	0.00369084	0.005253	0.00594624	0.00237668	0.00420155	0.00260199	0.00224149	0.00649759
HP_466	PC(P-16:0/18:4(6Z,9Z,12Z,15Z))	1.129	0.0148334	0.0153416	0.0158495	0.0217213	0.00342635	4.21085e-05	0.00140935	0.00286748	0.0194252	0.0100262	0.00310606	0.00894331	0.00575864	0.00232571	0.00188616	0.00141659	0.00173173	0.00342293
HP_467	PC(P-16:0/18:4(6Z,9Z,12Z,15Z))	1.374	0.00249934	0.00388253	0.00477219	0.00607917	0.000525027	0.002625	6.06448e-05	5.43821e-05	0.00300642	0.00026967	0.00295449	0.00045513	0.00397961	0.000684338	0.00147044	0.000619252	0.00142917	0.00204231
HP_468	Phosphocreatine	9.41	0.000162509	0.000146482	0.00015329	0.000216111	0.000105518	0.000263202	0.000548545	0.00021663	0.00012767	0.000118663	3.33043e-05	8.41433e-05	0.00015752	2.53783e-05	0.000166741	0.000170905	0.000341796	0.000300469
HP_469	phosphoethanolamine	9.555	0.00410868	0.00286599	0.00125229	0.0016625	0.0273521	0.00874663	0.012344	0.0269479	0.0010682	0.00218896	0.0100113	0.00255467	0.0034969	0.00458682	0.00921848	0.00720358	0.00289786	0.0153757
HP_470	Platelet-activating factor	4.876	0.0129699	0.0216965	0.0118306	0.022812	0.0117129	0.00287055	0.00243184	0.00614996	0.0114336	0.00662504	0.00235473	0.0051765	0.0173248	0.00439876	0.00734338	0.00517049	0.00249397	0.0119
HP_471	Platelet-activating factor	4.947	0.0127667	0.0175375	0.0142884	0.0248255	0.0088648	0.00250915	0.00302946	0.00349836	0.0110803	0.00931849	0.00312099	0.00492258	0.00848067	0.00457068	0.00284332	0.00194093	0.00330945	0.0057916
HP_472	PLK	9.218	0.000147245	0.000139931	0.000131738	0.000172845	0.000384621	0.000614987	0.000513122	0.000619256	0.000122672	0.000554658	0.000863491	0.000676364	0.000444651	0.000460576	0.000326109	0.00027107	0.000770401	0.000441626
HP_473	POPC	1.128	1.01383	0.938089	1.14441	1.506	0.264593	0.109669	0.11781	0.228328	0.879353	0.630159	0.266405	0.410848	0.379788	0.268735	0.235608	0.130277	0.114966	0.252178
HP_474	POPC	4.284	0.378557	0.435683	0.386821	0.313158	0.233932	0.0585933	0.060387	0.0556879	0.220865	0.211914	0.0822147	0.10995	0.158348	0.0562712	0.0666008	0.0517358	0.0564082	0.0840449
HP_475	Pregabalin	5.239	0.00102645	0.00080297	0.000762542	0.00108322	0.000393726	0.00053419	0.000465341	5.57077e-05	0.000204894	0.000930815	0.000810351	0.000839144	0.000648293	0.00010834	0.000499538	0.000254676	0.000271722	0.000500836
HP_476	Pro-Glu	9.103	8.92682e-05	7.92925e-05	0.000103954	0.000109686	0.000207159	0.000219984	0.000249341	0.000279346	7.38748e-05	9.39929e-05	5.2171e-05	4.93272e-05	3.57313e-05	3.75075e-05	0.000149709	8.97118e-05	0.000200549	0.000497596
HP_477	Propionylcarnitine	6.374	0.031669	0.011152	0.0105331	0.00684704	0.00132091	0.00190426	0.00230967	0.00297234	0.00548996	0.00607812	0.00400975	0.00593954	0.00177109	0.00268461	0.00162857	0.00126051	0.00241011	0.00629045
HP_478	Prostaglandin E1 Alcohol	1.286	0.000694348	0.000530858	0.000872984	0.00136499	0.00019247	0.000117414	0.000158862	0.000169947	0.000672211	0.00118513	0.000356801	0.000561569	0.000716455	0.000311914	0.000353409	0.0003423	0.000148479	0.000346184
HP_479	PS(16:0/16:1(9Z))	5.018	0.000165272	0.00015637	0.000152894	0.000174706	0.000104227	8.69215e-05	3.1895e-05	3.50915e-05	0.000137862	0.000109312	3.76786e-05	7.98254e-05	5.52793e-05	2.03479e-05	2.98295e-05	3.52652e-05	2.83375e-05	4.10525e-05
HP_480	PS(16:1(9Z)/18:1(9Z))	4.991	0.000199832	0.000282491	0.000179834	0.000220476	0.000465157	0.000110138	4.3833e-05	8.21616e-05	0.000171354	0.000130304	4.79978e-05	0.000103052	7.79898e-05	6.87804e-05	0.000106327	8.0977e-05	5.71861e-05	7.40163e-05
HP_481	PS(18:2(9Z,12Z)/18:2(9Z,12Z))	4.976	0.000237753	0.000251597	0.000277189	0.000620362	0.000107048	0.00013525	0.000144111	0.000303755	0.000164815	0.000244004	0.000161352	0.000285173	0.000675452	0.000124076	0.000242466	0.000167182	0.000165855	0.000260606
HP_482	Pseudouridine 5'-phosphate	8.852	0.000683641	0.000492065	0.000577104	0.000992152	0.000979427	0.00422472	0.000249948	0.000303385	0.000717526	0.00045529	0.000259782	0.000279943	0.000251092	0.000144847	0.000458402	0.000774284	0.00109667	0.000259317
HP_483	PYRIDOXAMINE	6.216	0.00210897	0.00253482	0.00353488	0.00313863	0.00160849	0.00143358	0.00173764	0.00110399	0.00212316	0.00347541	0.00210303	0.00300069	0.00240967	0.0014263	0.000307609	0.00110267	0.0015002	0.00179274
HP_484	Pyridoxine	2.608	0.00297764	0.0032642	0.00232835	0.00380935	0.00262005	0.0004744	0.000434782	0.000596377	0.00236978	0.00221269	0.000716861	0.00138818	0.00122986	0.000624768	0.000553905	0.000383169	0.0002907	0.000592932
HP_485	S-Adenosylmethionine	9.698	0.000242021	0.000234591	0.000225711	0.000375786	0.00678447	0.00435826	0.00357009	0.00415057	0.000213492	0.000609474	0.0011102	0.000431706	0.000713739	0.000548136	0.00366656	0.00212738	0.00552368	0.0036795
HP_486	S(8)-acetyldihydrolipoamide	9.688	0.000260189	0.000256346	0.000246371	0.000344365	0.000417208	0.000522316	0.000340671	0.000326474	0.000233308	0.000203448	6.64596e-05	0.000139988	0.000104273	4.24588e-05	0.000254457	0.000197595	0.000681477	0.000297665
HP_487	sphinganine	1.363	0.147684	0.0651866	0.257241	0.204675	0.0443739	0.0138481	0.0219907	0.10377	0.0881818	0.096903	0.0873384	0.055698	0.00394359	0.0516076	0.0385729	0.0197678	0.0167971	0.0422963
HP_488	sphinganine	2.627	0.184908	0.252539	0.160346	0.289132	0.284379	0.0484683	0.0311977	0.0674887	0.092565	0.222832	0.0509834	0.0886014	0.115417	0.109269	0.110663	0.0391224	0.0508515	0.0552897
HP_489	sphinganine	4.632	0.00161489	0.00255642	0.00158227	0.00115131	0.000503196	0.00028155	0.000184682	0.000365029	0.000807091	0.000837484	0.000479986	0.000469629	0.000693736	0.00037452	0.00026527	0.000250619	0.000201009	0.000184611
HP_490	Stachydrine	9.316	0.000220996	0.00015687	0.000200003	0.000381819	0.000229596	0.000153626	0.00026406	0.000312501	0.000251416	0.000162527	0.000177349	0.000112263	0.000114265	6.09277e-05	0.000249691	0.000200041	0.000199484	0.000512202
HP_491	Stearoyl glutamic acid	0.987	0.000551266	0.00049292	0.000558379	0.00160307	0.000660676	0.000160899	0.000150716	0.000154677	0.000677913	0.000381604	0.000161423	0.000186414	0.000239809	0.000171783	0.000171839	7.44196e-05	0.000106307	0.000157868
HP_492	Succinyladenosine	8.715	0.000101421	8.42359e-05	9.22798e-05	0.000112498	6.71126e-05	0.000754595	2.18599e-05	1.50958e-05	8.10361e-05	6.84439e-05	6.67015e-05	5.251e-05	3.98494e-05	3.7534e-05	6.2382e-05	0.000120592	0.000123797	2.5063e-05
HP_493	Taurine	7.17	0.0661374	0.101081	0.0524754	0.0653837	0.0803122	0.0656382	0.0653806	0.0329787	0.0497045	0.041753	0.0458775	0.0323956	0.0270755	0.032498	0.0619247	0.045511	0.0988984	0.0473553
HP_494	Thiamine	6.544	0.000705908	0.0020457	0.000878163	0.00185594	0.00073189	0.00130057	0.000249787	0.000342779	0.0014085	0.000160767	0.000519933	0.000324018	0.000824825	0.00092183	0.000407311	0.000380345	0.000819558	0.000189473
HP_495	Triethanolamine	6.282	0.049705	0.026257	0.038611	0.0124256	0.00732601	0.00216239	0.00382555	0.00215884	0.0206099	0.0103909	0.00800667	0.0166267	0.00339933	0.00528716	0.00736806	0.00137488	0.00220801	0.0011694
HP_496	Ubiquinone 9	0.869	0.00242762	0.00152906	0.00057772	0.00301008	8.68009e-05	4.15067e-05	4.67708e-05	5.86534e-05	0.00182244	0.000798396	0.000147552	0.0004908	0.000975325	5.39459e-05	6.27121e-05	4.19316e-05	3.04557e-05	0.000111201
HP_497	UDP-N-acetyl-alpha-D-muramic acid	9.274	8.88975e-05	7.90077e-05	9.92889e-05	0.000128241	0.000234819	3.02542e-05	1.32603e-05	3.14568e-05	8.47651e-05	5.15614e-05	3.22728e-05	4.22615e-05	3.95497e-05	1.39225e-05	1.81089e-05	1.69317e-05	1.99876e-05	6.395e-05
HP_498	UDP-N-acetylglucosamine	9.267	0.000220505	0.000225554	0.000193713	0.000301367	0.00347871	0.0050637	0.0030845	0.00369747	0.00019042	0.000850947	0.00167018	0.000711748	0.000507059	0.000972295	0.0032288	0.00283589	0.00361878	0.00222286
HP_499	uridine 5′-diphosphate	9.4	0.000351624	0.000317483	0.000322492	0.000462838	0.00240222	0.00412947	0.00154757	0.00167932	0.000279463	0.000255639	0.000352182	0.000290546	0.000192647	0.000190313	0.00192744	0.00159946	0.00227713	0.00121565
HP_500	uridine 5′-diphosphate	9.65	0.000115285	0.000112329	0.000107853	0.000151647	0.000225958	0.000295472	9.49188e-05	9.53036e-05	0.000102091	6.29716e-05	3.29923e-05	6.11696e-05	4.58632e-05	2.26848e-05	0.000115802	9.53199e-05	0.000246557	9.88323e-05
HP_501	Uridine diphosphate glucose	9.397	0.000354175	0.000290612	0.000324682	0.00046519	0.00150699	0.00158218	0.000938938	0.00111998	0.000311953	0.000257805	0.000137599	0.00022898	0.00013877	0.000135004	0.00132982	0.000757427	0.000971984	0.000825501
HP_502	Val-lys	9.231	0.000130583	0.000293921	0.000144949	0.000152687	0.000668687	0.000407001	0.000615448	0.000815286	0.000166882	0.00107064	0.00130746	0.00109902	0.000663639	0.000652776	0.0005058	0.000342283	0.000585369	0.000787191
HP_503	Υ-Aminobutyric acid (GABA)	8.163	0.000725785	0.0012643	0.000912745	0.0015999	0.00360953	0.0044163	0.00679598	0.00362738	0.00110235	0.000676065	0.000379545	0.000506328	0.000556884	0.000223422	0.0040525	0.00248039	0.00558135	0.00647621
HP_504	Υ-L-Glutamyl-L-glutamic acid	9.418	0.0001924	0.000173582	0.000173331	0.000243073	0.00060134	0.000807716	0.000146021	0.00010022	0.000142078	9.05333e-05	0.000164672	0.000111394	7.83555e-05	6.49879e-05	0.000115099	0.000109388	0.000775079	0.00014278
HP_505	#N/A	0.903	0.00119118	0.00108094	0.0019636	0.00270239	0.00217847	0.00014426	0.000135321	0.000337277	0.00327815	0.00275627	0.00101491	0.00130794	0.00256103	0.000594237	0.000334563	0.00033544	0.000176225	0.000277371
HP_506	#N/A	11.789	0.0028182	0.00249274	0.00140785	0.00322108	0.00052174	0.000251675	0.000302862	0.000431866	0.00146715	0.00202301	0.000456884	0.00157362	0.00087665	0.000323848	0.000489203	0.000225584	0.000246333	0.000666972
HP_507	#N/A	1.06	0.0175277	0.0061377	0.00512294	0.0142912	0.00125178	0.000503974	0.00120198	0.00253303	0.0150532	0.00742089	0.00163451	0.00400386	0.00267035	0.00218571	0.000557955	0.0012736	0.000545656	0.00193222
HP_508	#N/A	9.506	0.000264006	0.000209195	0.000209922	0.000291931	0.00151319	0.00232421	0.00241762	0.000106311	0.000311715	0.000303709	0.000537725	0.000464138	0.000395804	0.000359621	0.00138285	0.00133496	0.00226339	0.000454383
HP_509	#N/A	1.059	0.76215	0.428761	0.337293	0.7862	0.0919432	0.0280548	0.0675139	0.114692	0.676441	0.394789	0.091336	0.279895	0.177156	0.1125	0.0418264	0.0825853	0.0269963	0.109232
HP_510	#N/A	0.912	0.00932819	0.00986269	0.00732618	0.0085413	0.00246321	0.000882297	0.000344463	0.00288872	0.00851791	0.00298869	0.00256119	0.00190596	0.00601942	0.00204803	0.000922054	0.00384188	0.000660443	0.00105513
HP_511	#N/A	1.064	0.416699	0.292573	0.202281	0.495919	0.0543362	0.01929	0.0402737	0.0623337	0.380342	0.221002	0.0532125	0.178674	0.107428	0.0614511	0.0257623	0.0499401	0.0165515	0.07461
HP_512	#N/A	1.511	0.0879525	0.0661009	0.000305763	0.233937	0.000224622	0.000900926	0.000388449	0.00178879	0.0179459	0.00037399	0.00118269	0.000284083	0.0109887	0.000868577	0.000221957	0.00118894	0.000119596	0.000355814
HP_513	#N/A	1.435	0.00256551	0.0015246	0.00121508	0.0030355	0.000351736	0.000253998	0.000208121	0.000383778	0.00123842	0.00129276	0.000422424	0.00106989	0.000393181	0.000179457	0.000211508	0.000515556	0.000191037	0.000418011
HP_514	#N/A	1.007	0.0257551	0.277938	0.00693126	0.0120738	0.03191	0.000923416	0.0014714	0.000957882	0.00978789	0.00990326	0.00242208	0.00699018	0.00260417	0.000964555	0.00145608	0.00143045	0.0114514	0.00284676
HP_515	#N/A	7.219	0.00675977	0.000410637	0.00301623	0.0025826	0.00297816	0.00305646	0.00232232	0.00300215	0.0046132	0.00204371	0.000135304	0.00599562	0.000229527	0.00349999	0.00231972	0.00187174	0.00571031	0.00496067
HP_516	#N/A	7.34	0.00495961	0.00524089	0.000339036	0.000702459	0.00132179	0.00364411	0.00377159	0.00321978	0.000514976	0.00113492	0.0056346	0.000608873	0.00420213	0.0029464	0.00399288	0.00363745	0.00326334	0.000253781
HP_517	#N/A	8.159	0.00034873	0.00081602	0.00074469	0.000924613	0.0029167	0.00257203	0.00496	0.00290208	0.000721107	0.000248482	0.000328742	0.000250775	0.000180859	0.000115961	0.00291988	0.00182088	0.00394994	0.00503787
HP_518	#N/A	0.901	0.0003044	0.000270905	0.000259248	0.000382155	0.00206061	0.000131223	0.000222782	0.00240058	0.000259604	0.000222841	8.85548e-05	0.000175193	0.000146507	4.18484e-05	0.000851189	0.00108422	0.000178192	0.000881303
HP_519	#N/A	10.323	0.000485358	0.000423498	0.000423453	0.000582767	0.00365005	0.0115161	0.00359244	0.0029727	0.000400736	0.000383685	0.00136005	0.000300328	0.000189846	0.000456061	0.00220335	0.00212426	0.0068296	0.000813303
HP_520	#N/A	5.781	0.0231494	0.0113928	0.0178231	0.014315	0.0036219	0.00198585	0.00287408	0.00463352	0.0108187	0.0122782	0.00384027	0.00493296	0.0113836	0.00365454	0.00387113	0.0032724	0.00195278	0.00387536
HP_521	#N/A	6.567	0.00164796	0.00293674	0.00056886	0.000460898	9.69205e-05	0.000459685	8.94052e-05	0.000942982	0.00116176	0.000547972	0.000406693	0.000300541	9.11919e-05	0.0002347	0.000110656	0.000329655	7.118e-05	0.000103705
HP_522	#N/A	7.414	0.000234716	0.000194346	0.000204457	0.000320398	0.000213716	0.00012719	0.000160043	0.00026362	0.000158619	0.000168949	4.44958e-05	0.000113669	7.40311e-05	4.15864e-05	0.000131898	7.22645e-05	0.000231733	0.000281143
HP_523	#N/A	9.259	9.86006e-05	9.2146e-05	0.000116622	0.000130026	0.000533086	0.000223016	0.00024744	2.98178e-05	0.000220312	7.44561e-05	0.000166953	7.3644e-05	0.000168012	7.94816e-05	0.000408327	0.000303519	0.000282973	9.37406e-05
HP_524	#N/A	7.522	0.000156198	0.000294778	0.000157996	0.000283026	3.39482e-06	2.90122e-05	2.51047e-05	3.70952e-06	0.000196231	0.00012375	6.87952e-05	0.000121369	0.000193828	3.12861e-05	4.77613e-06	4.40002e-06	3.78868e-05	3.86623e-05
HP_525	#N/A	8.934	0.000298683	0.000234719	0.0002331	0.000406464	0.000278002	4.86407e-05	0.000100546	0.000411327	0.000272598	0.000249826	7.14627e-05	0.000139196	0.000139153	6.68826e-05	0.00020134	0.000115351	2.65304e-05	0.000316501
HP_526	#N/A	1.059	22.1935	15.2821	11.1239	25.6882	3.02664	0.987527	2.01569	3.5414	19.9979	12.784	2.97497	8.8155	5.72025	3.38988	1.48923	2.68567	0.906312	3.64782
HP_527	#N/A	8.942	0.000410116	0.000651776	0.000349296	0.000561185	0.0010319	0.000368504	0.000570839	0.00110199	0.000383407	0.00037174	0.00059581	0.00042066	0.0004047	0.000484868	0.000776977	0.000520333	0.000397164	0.000901701
HP_528	#N/A	1.092	0.00115467	0.0011948	0.000845509	0.00268223	0.000508173	0.000104542	0.000314687	0.000304568	0.00118425	0.000574403	0.000436037	0.000617402	0.000330139	0.000145951	0.000351833	0.000235386	0.000171106	0.00087572
HP_529	#N/A	8.456	0.000211036	0.000227757	0.000224206	0.000271872	0.000513169	2.73616e-05	0.000157972	0.000312904	0.000202619	0.000160642	5.3836e-05	0.000131248	7.87272e-05	3.27126e-05	0.000199303	3.0148e-05	8.68137e-05	0.00026108
HP_530	#N/A	4.985	0.0118029	0.02465	0.0145838	0.0224932	0.0133768	0.00457342	0.00362852	0.00521003	0.0136272	0.00943439	0.00392317	0.0068298	0.00701334	0.00466038	0.00335357	0.00246243	0.00474816	0.00710599
HP_531	#N/A	8.045	9.07093e-05	0.000470587	0.000265389	0.000711445	1.43594e-05	1.84067e-05	1.61132e-05	3.22471e-05	0.000503021	0.000136068	0.000192482	0.000582092	0.000414804	9.72023e-05	3.0186e-05	2.01581e-05	1.55644e-05	4.49179e-05
HP_532	#N/A	8.386	0.000117354	0.000124263	0.000137365	0.000160229	0.000118944	8.26517e-05	0.000118767	0.000120283	0.000112811	0.000112618	4.07982e-05	0.00011167	0.000123284	8.24142e-05	0.000135509	0.000133518	9.54659e-05	0.000116342
HP_533	#N/A	7.336	0.00770611	0.00754144	0.000283338	0.0791394	0.0088321	0.000895715	0.000939821	0.000831026	0.00415775	0.0484112	0.000990832	0.0168772	0.00208459	0.000933085	0.000680663	0.000475249	0.000690785	0.0115318
HP_534	#N/A	0.914	0.150459	0.0666745	0.0505855	0.0205649	0.0143389	0.00459036	0.0119042	0.0233336	0.124426	0.0688081	0.014724	0.0405502	0.00334967	0.00434484	0.00672552	0.0139456	0.00440425	0.0027678
HP_535	#N/A	8.113	0.000434255	0.000825974	0.00184378	0.00174609	0.00146202	0.000748604	0.000564419	0.00125772	0.000769481	0.000895742	0.000452667	0.000402474	0.000669058	9.19566e-05	0.000534707	0.000391764	0.000645207	0.00161234
HP_536	#N/A	1.06	0.17246	0.0854219	0.045711	0.117627	0.0134161	0.00343317	0.00876747	0.0198643	0.0958826	0.0490315	0.01176	0.0446111	0.0267907	0.00219933	0.00588274	0.0116568	0.00361977	0.016173
HP_537	#N/A	1.147	0.00241466	0.00417356	0.00597728	0.007576	0.00113018	0.000434076	0.00055016	0.00105284	0.00574051	0.00444372	0.00125121	0.00274892	0.00333387	0.000711902	0.00137816	0.000875328	0.0005842	0.00102731
HP_538	#N/A	1.478	0.00589297	0.00347348	0.00315582	0.00319329	0.0004067	0.000276149	0.000363763	0.000645488	0.00321926	0.00253987	0.000705491	0.00117423	0.00157406	0.000265431	0.000572112	0.000801508	0.000204583	0.000480771
HP_539	#N/A	6.801	0.00015008	0.000162684	0.000404333	0.000894661	0.000684544	0.000397111	0.000288637	0.000330005	0.000174857	0.000211128	8.53525e-05	0.000345132	0.000209953	5.72338e-05	0.000411479	0.000333762	0.000409282	0.00038215
HP_540	#N/A	5.592	0.00193229	0.000893877	0.00128766	0.00314802	0.000270131	6.18822e-05	3.67411e-05	0.000218984	0.00263628	0.00153047	0.000312221	0.00148357	0.000738806	0.000379444	3.83397e-05	6.03181e-05	5.12908e-05	0.00043678
HP_541	#N/A	7.557	1.37321e-05	1.14643e-05	1.26857e-05	4.77863e-05	2.14395e-05	3.9998e-05	7.27406e-05	3.22111e-05	1.16563e-05	0.000362352	5.89903e-06	1.63449e-05	0.00345148	0.000757291	2.55455e-05	1.4531e-05	5.84081e-05	5.38682e-06
HP_542	#N/A	8.952	0.000240002	0.000219093	0.000198522	0.000279232	7.6008e-05	9.24156e-05	0.000105111	3.00623e-05	0.000198148	0.000164658	3.11047e-05	0.000148492	9.94232e-05	1.81949e-05	5.87058e-05	4.48732e-05	0.000115634	5.84425e-05
HP_543	#N/A	1.059	0.124981	0.0723614	0.0562856	0.154861	0.0148295	0.00484709	0.0105922	0.0200244	0.0923202	0.0620793	0.0165511	0.0416323	0.0295995	0.0189762	0.00644911	0.0135406	0.00469861	0.0203732
HP_544	#N/A	1.083	0.0912382	0.0209735	0.0301145	0.0351202	0.0114436	0.00193085	0.0015578	0.0032188	0.0251339	0.0381193	0.00768288	0.01876	0.0128911	0.00216338	0.00659937	0.00183607	0.00212329	0.00483773
HP_545	#N/A	9.421	0.000675726	0.00215949	0.000384683	0.000454449	0.0105206	0.00742559	0.00360197	0.00734895	0.000573414	0.00111949	0.00137694	0.00168236	0.000998644	0.0011648	0.0103323	0.00705688	0.00466587	0.00608256
HP_546	#N/A	7.381	0.00446572	0.000850067	0.133799	0.0487905	0.0108414	0.000301407	0.0529489	0.000233521	0.00135081	0.0278487	0.00133687	0.0158063	0.134321	0.00169163	0.000664939	0.050678	0.0573237	0.00854909
HP_547	#N/A	9.115	0.000408253	0.000341632	0.000484137	0.000594289	0.000716686	0.00514114	0.0043773	0.000210824	0.000400063	0.000438538	0.000986164	0.000254359	0.000449588	0.000774637	0.00275613	0.00318174	0.00583294	0.000245736
HP_548	#N/A	7.249	0.0034607	0.00221884	0.00195285	0.000765631	0.00128383	0.00213678	0.00165832	0.00411811	0.00268463	0.00041206	0.00238029	0.00341603	0.00134061	0.00237902	0.00176267	0.00150858	0.00276594	0.00212997
HP_549	#N/A	0.914	0.0191489	0.00564102	0.00452773	0.0176414	0.00135633	0.000166327	0.000692553	0.00338647	0.0107623	0.00707729	0.00129569	0.00410438	0.00296929	0.00359802	0.000450961	0.000639466	0.000374711	0.00215744
HP_550	#N/A	5.001	0.0069058	0.00918069	0.00770842	0.0105438	0.0062482	0.00277745	0.00119721	0.00176195	0.00862677	0.00806646	0.00210846	0.00333225	0.00447174	0.00171017	0.0023446	0.00181261	0.000661114	0.00271639
HP_551	#N/A	1.074	0.0033687	0.00196928	0.00180389	0.00486562	0.000459245	0.000212892	0.000347106	0.000732017	0.00285635	0.00217551	0.000639549	0.00151883	0.00106421	0.000612458	0.000277555	0.000396015	0.00015288	0.000604147
HP_552	#N/A	9.38	0.000486437	0.000551572	0.000430833	0.00017973	0.00181973	0.000831893	0.00112974	0.000166127	0.000924654	0.00102048	0.00081853	0.00115457	0.00105597	0.000478078	0.00148308	0.00145716	0.0011712	0.000578452
HP_553	#N/A	4.704	0.00396264	0.00546142	0.0034472	0.00530625	0.00196176	0.000526235	0.000448257	0.000799295	0.00272286	0.00296363	0.0013817	0.00220619	0.00226443	0.000557741	0.00189703	0.000677786	0.000312055	0.000868604
HP_554	#N/A	5.775	0.00563585	0.00423272	0.00624602	0.00668525	0.000982405	0.000553118	0.000711301	0.00176931	0.003872	0.00388453	0.00176939	0.00253887	0.00237026	0.000743687	0.00145926	0.000682576	0.000497306	0.000926532
HP_555	#N/A	5.844	0.00550278	0.00185824	0.000702622	0.00268419	0.000613354	0.00023197	0.00019674	8.44336e-05	0.00390592	0.00228768	0.000243563	0.000733165	0.000247111	0.00118136	5.03892e-05	0.000134624	0.000221049	0.00107975
HP_556	#N/A	8.481	7.79438e-05	7.80397e-05	8.34756e-05	0.000114475	0.000719715	1.82731e-05	0.00018112	0.000186259	7.036e-05	5.95797e-05	2.42643e-05	4.66774e-05	3.27531e-05	1.45884e-05	0.000138331	1.1889e-05	6.33864e-05	7.43629e-05
HP_557	#N/A	0.889	0.000404418	0.000260695	0.000310297	0.000320743	7.1131e-05	2.44775e-05	3.33302e-05	7.19352e-05	0.000282887	0.000157595	6.20851e-05	0.000252478	9.7591e-05	3.23127e-05	4.95783e-05	4.22075e-05	2.38851e-05	9.21681e-05
HP_558	#N/A	7.377	0.037015	0.037226	0.0237642	0.0394641	0.00324682	0.00406015	0.00360787	0.0062116	0.024075	0.0225865	0.00696509	0.0194106	0.00577429	0.00438728	0.00158465	0.00403588	0.00333275	0.00410497
HP_559	#N/A	0.9	0.0652253	0.030995	0.0804014	0.0363952	0.00656421	0.000307699	0.008431	0.00960301	0.0246142	0.0747043	0.0243902	0.0270988	0.0236632	0.0066289	0.00205255	0.000487047	0.00209287	0.0254222
HP_560	#N/A	1.061	0.0974657	0.0511293	0.0360116	0.0892738	0.0126258	0.00289024	0.0074835	0.0155382	0.0732407	0.0408592	0.00925663	0.0302542	0.0202935	0.0146707	0.00448618	0.00914737	0.00255583	0.0112256
HP_561	#N/A	1.06	0.0321521	0.0431078	0.0231194	0.0492026	0.0157616	0.00373576	0.00402137	0.0100651	0.0288893	0.0260213	0.00642064	0.0287897	0.0123193	0.00941438	0.00774415	0.00642936	0.00610025	0.00716433
HP_562	#N/A	7.258	0.000461491	0.00362242	0.00310523	0.0677309	0.00663608	0.000737247	0.000744975	0.000202204	0.00461662	0.0417737	0.000105423	0.0165974	0.00195799	0.00102018	0.000413836	0.00024493	0.000378935	0.000187426
HP_563	#N/A	7.58	0.00823491	0.0144984	0.0158648	0.0309488	0.00194514	2.94947e-06	0.00353906	0.00173242	0.0108157	0.00807111	0.0160558	0.0247662	0.0100262	0.00423264	0.012599	2.16405e-05	0.00260373	0.00820343
HP_564	#N/A	1.207	0.0404261	0.0244849	0.00872031	0.0326846	0.00251938	0.00261866	0.00583482	0.00461742	0.0315426	0.00864988	0.00689306	0.00909546	0.0118331	0.00423034	0.00161409	0.00554736	0.00114276	0.00408288
HP_565	#N/A	7.544	0.00340979	0.00806085	0.0104373	0.00763579	0.000880761	0.000883144	0.00206559	0.000454103	0.00291482	0.00742817	0.00719007	0.0186032	0.00457607	0.00197037	0.00111775	0.000556706	0.00145136	0.0010049
HP_566	#N/A	8.067	0.000339106	0.000683806	0.000711589	0.000905197	0.000571541	0.00159074	0.000777803	0.00112538	0.000482946	0.000235065	0.000474469	0.000171561	0.000324825	0.000250114	0.000589182	0.000587806	0.000970364	0.000517645
HP_567	#N/A	1.167	0.0104377	0.00474525	0.00601297	0.0102633	0.00137721	0.000641787	0.00116312	0.00172124	0.0150791	0.00436536	0.00210751	0.000841256	0.00279448	0.00180684	0.000786524	0.00233541	0.000590585	0.00118292
HP_568	#N/A	1.211	0.0119016	0.00878668	0.00453975	0.0112575	0.00105337	0.000692851	0.00135582	0.00145065	0.00954928	0.0032543	0.00165209	0.00299975	0.00286947	0.00164598	0.00055017	0.001571	0.000370311	0.00108753
HP_569	#N/A	8.464	0.000207845	0.000230787	0.000219748	0.000300084	0.00102816	4.5438e-05	0.000249812	0.000234081	0.000200089	0.000181435	6.46425e-05	0.000129307	8.85906e-05	3.83163e-05	0.000182338	3.55444e-05	8.46197e-05	0.000132597
HP_570	#N/A	7.455	0.0030463	0.00707369	0.00569272	0.00458391	0.000161091	0.000293217	0.000728827	0.000239123	0.00298305	0.00203962	0.00294823	0.00122924	0.00404565	0.00108215	0.000294281	0.000200195	0.000603107	0.000610247
HP_571	#N/A	1.565	0.00099458	0.00584836	0.000223654	0.000628206	0.000145213	7.56771e-05	6.72929e-05	0.00010645	0.000413837	0.000342764	0.000283606	0.0258328	0.000911395	4.15295e-05	0.000193335	0.000131861	3.6429e-05	0.00073649
HP_572	#N/A	8.382	0.000106703	9.40623e-05	8.91033e-05	0.000119191	0.00034035	0.000443587	0.00215704	0.000350516	6.9299e-05	6.30522e-05	5.97504e-05	0.00011329	5.67221e-05	8.81632e-05	0.00046604	0.000408958	0.000491996	0.00139719
HP_573	#N/A	1.503	0.00130599	0.00242225	0.00269074	0.00173366	7.10204e-05	5.8568e-05	5.41776e-05	8.8306e-05	0.0023103	0.000398213	0.000136228	0.000157945	0.000320113	0.000113318	8.94684e-05	0.000120171	7.31592e-05	0.000110711
HP_574	#N/A	8.613	0.000200543	0.000183418	0.000209446	0.000264649	0.000212928	0.000218053	0.000141744	0.000372313	0.000185245	0.000139526	4.81786e-05	0.000122666	9.71423e-05	3.29198e-05	0.000229087	4.09363e-05	0.00012483	0.000366144
HP_575	#N/A	10.68	0.000338147	0.000385071	0.000245496	0.000760299	0.000329406	0.000266504	0.000169625	0.000340356	0.000330664	0.000168661	0.000112624	0.000611005	0.000379327	0.000236852	0.000238756	0.000610346	0.000479087	5.9483e-05
HP_576	#N/A	7.53	2.83331e-05	6.50123e-05	4.36129e-05	3.35336e-05	4.3874e-05	7.79131e-05	0.000206906	2.56914e-05	0.00103667	4.9497e-05	1.49266e-05	1.10852e-05	0.00204418	0.000459281	3.28161e-05	7.12177e-06	0.000106459	1.24404e-05
HP_577	#N/A	7.028	0.000619688	0.00140083	0.000762246	0.000393899	0.000330273	0.000342303	0.00038737	0.000656116	0.00148684	0.00135709	0.00112497	0.000612958	0.00124288	0.000472248	0.000388857	0.00049263	0.000293683	0.000639276
HP_578	#N/A	7.562	0.000447489	0.00228232	0.00141981	0.00198772	6.90205e-05	3.53997e-05	9.38396e-05	3.5667e-05	0.000455618	0.00157306	0.000974009	0.00304607	0.00070802	0.000279318	8.60979e-05	5.44816e-05	9.01519e-05	0.000190427
HP_579	#N/A	6.613	0.0016423	0.00203962	0.0013902	0.00228343	0.000618421	0.000482354	0.000375192	0.000526731	0.00075391	0.00102388	0.000774434	0.00109623	0.00141606	0.00038869	0.000870098	0.000503265	0.000313512	0.000315211
HP_580	#N/A	6.648	0.000295319	0.000217828	0.00021109	0.000484595	0.000147237	0.000103496	0.000150079	7.01663e-05	0.000205109	0.000125292	6.66886e-05	0.00010865	0.000182438	9.34655e-05	0.000187047	0.000131729	5.4417e-05	7.71083e-05
HP_581	#N/A	7.472	0.00124547	0.00115576	0.00112834	0.00274626	0.00116948	0.000140052	0.000114896	0.000249884	0.000827809	0.000990479	0.000166337	0.000663482	0.000371387	0.000148681	0.000223064	7.38023e-05	0.00015244	0.000619472
HP_582	#N/A	5.041	5.17998e-05	5.7374e-05	6.17359e-05	7.03093e-05	5.06257e-05	4.36638e-05	1.26937e-05	2.15593e-05	5.8925e-05	5.46641e-05	2.41277e-05	3.0478e-05	3.80238e-05	1.34668e-05	8.11558e-06	1.05576e-05	2.69478e-05	1.88408e-05
HP_583	#N/A	3.565	0.613505	0.326103	0.0185331	0.248104	0.0752285	0.00730926	0.0166233	0.020795	0.330617	0.157156	0.0862616	0.128112	0.120183	0.131498	0.0429015	0.0111615	0.0124638	0.00975559
HP_584	#N/A	0.979	0.0104928	0.00931538	0.00855778	0.0158378	0.00307763	0.000805347	0.00162934	0.00331139	0.0113894	0.00611689	0.0066181	0.00478457	0.0107063	0.0359428	0.00189844	0.0259681	0.000674062	0.0139929
HP_585	#N/A	0.965	0.0853278	0.0798017	0.057699	0.201832	0.0162352	0.00401707	0.00409193	0.0115579	0.0560038	0.605271	0.0318821	0.0289892	0.046078	0.0203303	0.00623761	0.00843329	0.0099668	0.00787057
HP_586	#N/A	7.536	0.000172248	0.00698242	0.170028	0.789493	0.0406013	0.00814382	0.00874766	0.00857895	0.000336671	0.0976097	0.00120509	0.326968	0.00479523	0.0317002	0.0173596	0.147351	0.00925428	0.0105044
HP_587	#N/A	1.136	0.0432108	0.0371715	0.0344492	0.0632907	0.0398203	0.00501634	0.0148602	0.0241017	0.0444245	0.0494872	0.0154471	0.0284084	0.0313692	0.0139943	0.0338818	0.0215851	0.0280408	0.01749
HP_588	#N/A	1.269	0.0604707	0.0038332	0.0465737	0.0382473	0.00474157	0.00429992	0.00361111	0.00418179	0.0273025	0.0241406	0.00408309	0.0254636	0.0285111	0.0159185	0.00522593	0.00794134	0.00284052	0.00213968
HP_589	#N/A	1.059	0.106967	0.030601	0.00461234	0.130013	0.00219529	0.000222288	0.00575513	0.0167199	0.103978	0.0295786	0.00439003	0.021183	0.0107603	0.0172422	0.00095837	0.0106253	0.000285304	0.00726813
HP_590	#N/A	8.467	0.00897395	0.0191166	0.00392132	0.00768814	0.00539244	0.00440432	0.00323294	0.00439674	0.00730935	0.0100707	0.00344119	0.00301	0.00506931	0.00309279	0.00242191	0.00250537	0.00257237	0.00392317
HP_591	#N/A	0.843	0.00703534	0.0125101	0.0104386	0.0144684	0.000222775	8.47223e-05	0.000130134	0.000245684	0.010379	0.0343729	0.018107	0.0287745	0.0174419	0.0197901	0.000124325	9.94708e-05	7.63384e-05	0.000176488
HP_592	#N/A	1.227	0.0328514	0.0140323	0.042666	0.00387084	0.00561682	7.48126e-05	0.00158327	0.00196571	0.0137203	0.0194664	0.0134126	0.0409041	0.00357687	0.00462843	0.00409462	0.000164375	0.00100767	0.00190237
HP_593	#N/A	1.035	0.0480479	0.0238068	0.0158378	0.0536553	0.00300555	0.000639449	0.00311996	0.00821927	0.0474106	0.0230231	0.00649315	0.0187942	0.016024	0.00887648	0.000902898	0.00187709	0.00139876	0.00530579
HP_594	#N/A	1.059	0.0640988	0.0322719	0.02529	0.0639807	0.006561	0.00219127	0.00415658	0.009536	0.0409538	0.0289731	0.0072153	0.016798	0.0131353	0.0086767	0.00369816	0.00526678	0.00194824	0.00757199
HP_595	#N/A	4.836	0.00357745	0.00419825	0.00229067	0.00323828	0.00178702	0.000783212	0.000654003	0.00101249	0.00215056	0.00245915	0.000643252	0.00114885	0.00158729	0.000766232	0.00059541	0.000409445	0.00070953	0.00092571
HP_596	#N/A	7.473	0.112775	0.0693212	0.0695412	0.112124	0.00540762	0.00104916	0.00305653	0.00364621	0.0127135	0.0325745	0.0371017	0.0488384	0.0361488	7.35696e-05	0.00472587	0.00369791	0.00200012	0.00844372
HP_597	#N/A	6.081	0.000610201	0.000389273	9.2506e-05	0.000356534	0.000265349	4.97823e-05	4.76844e-05	0.000748185	0.000285634	0.000450947	0.000109747	0.000262692	0.000212281	9.69285e-05	9.42167e-05	0.000109446	4.68651e-05	0.000152144
HP_598	#N/A	9.266	0.000232322	0.000169457	0.000212299	0.000276962	0.00140985	0.000352982	0.000574354	0.000879726	0.000184075	0.000150205	6.68262e-05	0.000113654	8.46741e-05	2.73626e-05	0.00102737	0.000123986	0.000921435	0.000842529
HP_599	#N/A	3.199	0.0806273	0.0535798	0.0684219	0.0134165	0.00884925	0.000410154	0.00279277	0.00622086	0.0146928	0.051756	0.0209277	0.0404659	0.0203549	0.00781474	0.00446707	0.000698408	0.00134099	0.00613488
HP_600	#N/A	1.195	0.00147026	0.000975455	0.000844643	0.0013566	0.000408381	0.000169128	0.000373949	0.000775149	0.00110354	0.000841886	0.000400961	0.000507021	0.000477372	0.000352021	0.000291906	0.000405658	0.000147015	0.000252572
HP_601	#N/A	0.939	0.0169999	0.0148978	0.0153861	0.019681	0.00362804	0.00167319	0.0017939	0.00378234	0.0135475	0.0185308	0.00335067	0.00659075	0.00703526	0.00515975	0.00312046	0.00264494	0.00228154	0.00311455
HP_602	#N/A	6.355	0.00115894	0.00161397	0.00117024	0.00118622	0.00036172	0.00153899	0.000407822	7.2017e-05	0.000906033	0.000159051	0.00151317	0.000399881	0.000956997	0.00183124	0.000894474	0.00161069	0.00185683	0.000198887
HP_603	#N/A	4.366	0.0645036	0.0746266	0.0667321	0.0926668	0.0177681	0.00433705	0.00900286	0.0142352	0.0508657	0.0691559	0.0234707	0.0368402	0.040755	0.0201051	0.00621749	0.00556322	0.00756709	0.0133174
HP_604	#N/A	5.541	0.00817391	0.00893474	0.00855717	0.0142979	0.00235675	0.000665253	0.000578414	0.00396284	0.0048136	0.00847476	0.00125388	0.00515062	0.0032032	0.00227817	0.00108422	0.000539023	0.000589279	0.00195199
HP_605	#N/A	0.916	0.0041048	0.00392519	0.00299634	0.0123138	0.00308525	0.000136221	0.000241788	0.000945035	0.0103688	0.00205682	0.000859475	0.00244554	0.00456243	0.00500288	0.00107026	0.000132258	0.000308826	0.000549462
HP_606	#N/A	1.131	0.00079261	0.00042942	0.000609963	0.00120935	0.00199797	0.000797524	0.000318278	0.000385087	0.00060084	0.000608698	0.000165354	0.000339678	0.000333218	0.000149913	0.00112089	0.000717584	0.000653726	0.000329827
HP_607	#N/A	9.421	0.000358339	0.000566687	0.000263813	0.000419858	0.00125811	0.00141883	0.00119326	0.00121346	0.00028297	0.000400486	0.000208402	0.000252321	0.000299063	0.000133846	0.00177569	0.000701674	0.000799702	0.00133922
HP_608	#N/A	4.824	0.00333447	0.00473981	0.00224151	0.00320257	0.000705004	0.000269769	0.000438319	0.000570483	0.00158573	0.0018101	0.00049926	0.000867422	0.00137928	0.000491462	0.000398336	0.00024626	0.000292833	0.000667518
HP_609	#N/A	5.649	0.000321081	0.000218098	5.04377e-05	0.00048125	0.0012172	0.00018752	8.00293e-05	0.0010043	0.0110874	0.000286731	6.26557e-05	3.18988e-05	0.000153669	0.00134118	0.000154234	8.18606e-05	8.57236e-05	0.000727815
HP_610	#N/A	6.504	0.00144449	0.00213634	0.000757393	0.00301364	0.000602213	0.000407015	0.000421821	0.000796122	0.000578969	0.00111151	0.00037904	0.00100775	0.000434013	0.000328477	0.000429067	0.000247136	0.000242553	0.000430278
HP_611	#N/A	0.933	0.0125616	0.00456867	0.00207352	0.00866121	0.000546944	3.77775e-05	0.000500064	0.00191404	0.008737	0.00432854	0.000818422	0.00353037	0.00215683	0.00199099	0.000192663	0.000193287	0.000107835	0.00103495
HP_612	#N/A	7.413	0.00132706	0.00820708	0.00730532	0.0104722	0.0016405	7.70057e-05	6.60452e-05	6.96262e-05	0.000372625	0.00615776	0.000672395	0.0035587	0.00333809	8.56369e-05	7.70978e-05	1.98437e-05	0.000434216	0.00179497
HP_613	#N/A	0.948	0.00521098	0.00395112	0.00129184	0.00393063	0.000673046	0.000419316	0.000463815	0.00107897	0.00535415	0.00169165	0.000543424	0.00139235	0.00128579	0.000933433	0.000982898	0.000683086	0.00133996	0.0011037
HP_614	#N/A	7.034	0.00268172	0.00271985	0.00192985	0.00189895	0.000975966	0.00133177	0.00155562	0.00150878	0.00152166	0.00351501	0.00313859	0.00331758	0.00274001	0.00116882	0.00158559	0.00174745	0.00159707	0.00136573
HP_615	#N/A	7.326	0.00289573	0.0107571	0.00144331	0.00322876	0.000289716	0.000350287	0.000105996	0.00128168	0.000188324	0.00087704	0.000220922	0.0011641	0.000341218	0.000172463	0.0003653	0.000210937	0.000286542	0.000120591
HP_616	#N/A	7.379	0.000977123	0.000378774	0.000529447	0.000363773	0.000128671	0.000125708	0.000145811	0.000105832	0.00143833	0.000531818	0.00145872	0.000533034	0.00104843	0.00110109	0.000174831	0.000112829	0.00020618	5.79514e-05
HP_617	#N/A	5.466	0.00208314	0.0101311	0.00159715	0.002381	0.000451829	7.56472e-05	0.000119481	0.000402668	0.00149502	0.000884846	0.000404177	0.00101038	0.000710664	0.000340035	0.000221495	0.000129016	0.000123049	0.000438742
HP_618	#N/A	9.387	0.00611579	0.00579924	0.00382847	0.00624662	0.000342237	5.95337e-05	0.00011718	0.000520079	0.00405076	0.00527143	0.00101401	0.00319566	0.00166356	0.000689288	0.000337768	0.000125353	5.94315e-05	0.000576002
HP_619	#N/A	7.484	0.00018686	9.75403e-05	0.000788073	0.000227784	0.000143967	4.6187e-05	6.74563e-05	0.000715432	0.00133051	0.000271515	6.65138e-05	0.000294172	3.23222e-05	0.000101662	7.86752e-05	0.000171998	0.000117677	0.000204019
HP_620	#N/A	9.136	0.000219069	0.000150629	0.000217097	0.000235635	0.000133451	0.000538485	0.000609768	4.8569e-05	0.000185724	0.000125033	0.000121585	0.000113462	8.88631e-05	0.000118936	0.000429233	0.000479763	0.000747515	4.9139e-05
HP_621	#N/A	5.699	0.00114325	0.00199838	0.00144924	0.00211618	0.000878236	0.00047829	9.42736e-05	0.00075756	0.00115063	0.000185788	0.000467644	0.000665751	0.000514363	0.000640701	0.000858642	0.00178017	0.000544467	0.00121411
HP_622	#N/A	7.723	0.000307405	0.000715193	0.000505771	0.000537122	0.0010482	0.000568378	0.000517812	0.000107592	0.00027195	0.000297997	0.000438012	0.000444703	0.000490717	0.000283575	0.000828808	0.000732089	0.000704081	0.000385268
HP_623	#N/A	5.26	0.000168186	0.0002201	0.000162165	0.000194143	0.000207272	0.000177114	0.0007318	0.000198532	0.000191226	0.000157203	4.97974e-05	8.50622e-05	7.62732e-05	2.95072e-05	0.000423985	0.000405625	0.000510776	0.000251683
HP_624	#N/A	0.887	0.00418079	0.00310451	0.00111672	0.00128841	0.000313799	5.21804e-05	9.15431e-05	0.000549742	0.00082413	0.00117899	0.000365818	0.00156269	0.00147025	0.000489205	0.000163366	8.56662e-05	0.000125584	0.000134707
HP_625	#N/A	1.14	0.00391636	0.00346391	0.00439318	0.00927731	0.00154462	0.000551816	0.00131455	0.00180142	0.00384591	0.0034861	0.00139078	0.00228106	0.00307221	0.00170024	0.00164087	0.00116782	0.00106637	0.00238718
HP_626	#N/A	9.386	0.00407419	0.00359064	0.00202266	0.00487422	0.000576598	9.32974e-05	0.000192057	0.000420391	0.00264869	0.00351393	0.000800156	0.00202071	0.000753405	0.000421176	0.00041052	0.000180278	0.000106447	0.000511048
HP_627	#N/A	8.586	9.25437e-05	8.50936e-05	9.75726e-05	0.000150254	3.00685e-05	0.000180383	5.90182e-05	2.2761e-05	7.69921e-05	6.61787e-05	2.23344e-05	5.49602e-05	4.57241e-05	1.63491e-05	3.53711e-05	4.5011e-05	6.50335e-05	3.40869e-05
HP_628	#N/A	5.698	0.00178983	0.00307739	0.00300807	0.00302617	0.00076689	0.000249441	0.00159869	0.0011064	0.00210011	0.000262785	0.000791528	0.0016067	0.000746465	0.000912077	0.00118271	0.00230655	0.0015281	0.0013358
HP_629	#N/A	9.232	0.000240648	0.000152585	0.000217353	0.000286059	0.000101671	0.000250661	0.000206421	3.61049e-05	0.000172753	0.000126997	5.19855e-05	8.54196e-05	6.99142e-05	3.02295e-05	8.65301e-05	0.000120714	0.000222164	4.62122e-05
HP_630	#N/A	4.953	0.000699529	0.000880238	0.000525979	0.00202753	0.000338404	0.000267366	0.000182321	0.000608445	0.000758139	0.00212006	0.000580479	0.000988633	0.000899893	0.000297576	0.000232923	0.00016021	0.000314156	0.000380704
HP_631	#N/A	7.528	0.00129212	0.00319523	0.0030455	0.00307354	3.45719e-05	0.000117133	0.00035223	0.000119314	0.00147113	0.0011093	0.00129003	0.00053342	0.00213961	0.000487316	0.000178516	0.000103639	0.000319687	0.000324423
HP_632	#N/A	9.153	0.000168574	0.00011237	0.000165823	0.000177994	0.000146538	0.000387228	5.30785e-05	5.35517e-05	0.000143395	0.000115764	4.59274e-05	8.70714e-05	6.63885e-05	2.233e-05	6.01268e-05	9.873e-05	0.000239322	3.85223e-05
HP_633	#N/A	10.337	0.000323687	0.000288924	0.00030757	0.000397929	0.000837815	0.000406736	0.000442433	0.000696731	0.000280384	0.000268995	0.000527941	0.00043055	0.000133305	0.000152648	0.000548806	0.000292065	0.000304475	0.000539628
HP_634	#N/A	4.515	0.000980177	0.00133408	0.00101231	0.00106989	0.000423539	8.21917e-05	0.00013441	0.000320877	0.000666541	0.000728304	0.000335002	0.000426328	0.000786811	0.000437274	0.000107856	9.29183e-05	0.000163033	0.000274727
HP_635	#N/A	8.402	0.000302452	0.000372985	0.000294832	0.000241422	0.000442279	0.000262862	0.000341551	0.000380167	0.000165367	0.000307802	0.000298043	0.000426513	0.000368134	0.000296914	0.000447403	0.000405067	0.000250863	0.000545674
HP_636	#N/A	10.351	0.000238228	0.000229341	0.000222957	0.000267143	0.000587511	0.000616901	0.000343675	0.000564224	0.000208561	0.000302303	0.000241762	0.000255125	0.000184422	0.000236422	0.000271826	0.000386973	0.00037368	0.000313096
HP_637	#N/A	5.609	0.000442285	0.000976909	0.000516855	0.000824214	6.68169e-05	1.40473e-05	5.66114e-06	2.17664e-05	0.000497171	0.000259745	0.00144514	0.000308308	0.00124616	3.38384e-05	1.78406e-05	6.8526e-05	4.04514e-06	0.000252452
HP_638	#N/A	6.788	0.00101475	0.0012706	0.00109132	0.00133361	0.000401049	0.000248949	0.000291152	0.000416067	0.000897722	0.000860557	0.000497802	0.000717379	0.000614453	0.00023821	0.000324064	0.000261343	0.000203047	0.000563527
HP_639	#N/A	9.256	0.000190492	0.000145964	0.000147119	0.000171961	0.000155963	0.000117939	0.000123229	2.71747e-05	0.000136494	0.000113534	5.33057e-05	6.61872e-05	8.87536e-05	2.16891e-05	0.000101731	8.23606e-05	9.84416e-05	4.77499e-05
HP_640	#N/A	6.181	0.000287784	0.000936814	0.00102902	0.00104786	0.000124734	0.000143773	0.00015176	0.000311425	0.00181285	0.000938253	0.0011718	0.000835248	0.000974211	0.000177727	0.000147946	0.000205703	0.000156698	0.000415483
HP_641	#N/A	4.939	0.000904171	0.00107378	0.000867657	0.00109552	0.000411944	0.00012746	0.000110012	0.000299316	0.0007106	0.00116009	0.00028404	0.000473666	0.000513001	0.00027469	0.000203308	0.000177147	0.000139958	0.000221495
HP_642	#N/A	8.398	9.87596e-05	0.000100349	0.000183803	0.000165501	0.000240108	0.000121439	0.000159601	0.000278667	0.000114055	0.000203917	0.000240907	0.0003074	0.000247843	0.000233357	0.000234255	0.000236182	0.000176306	0.000322794
HP_643	#N/A	5.381	8.61719e-05	0.000106799	0.000124299	0.000131461	8.55148e-05	6.00583e-05	0.000269777	8.26498e-05	0.000140557	7.28798e-05	3.37565e-05	6.00695e-05	4.95319e-05	1.62684e-05	0.000183961	0.000183056	0.000153509	0.000212919
HP_644	#N/A	7.554	0.00244645	0.00257503	0.000464714	0.000938187	7.80497e-05	0.00035875	0.00032013	0.000219777	9.91918e-05	0.00152061	0.00022251	0.00114182	0.000598304	0.000149156	0.000361132	0.000245342	0.000178214	4.17084e-05
HP_645	#N/A	0.958	0.00166965	0.00106545	0.000668504	0.00234268	0.000114662	1.75381e-05	3.14626e-05	0.000136305	0.00146766	0.000695138	0.000221816	0.000923233	0.000925301	0.000494866	9.88093e-05	3.86016e-05	7.80241e-05	0.000263008
HP_646	#N/A	8.456	0.000119936	0.00012744	0.000123678	0.00016864	0.000141321	3.42909e-05	6.64421e-05	7.35269e-05	0.00011558	0.000106036	4.13387e-05	7.85755e-05	5.17644e-05	2.23112e-05	6.20324e-05	2.85733e-05	2.7978e-05	4.9491e-05
HP_647	#N/A	8.92	0.00017055	0.000132716	0.000132542	0.000230126	0.000475209	8.29442e-05	0.00033607	0.000553009	0.000112363	0.000143286	4.76412e-05	0.000102575	8.04499e-05	2.33657e-05	0.00054841	0.000259642	0.000204327	0.000294942
HP_648	#N/A	8.932	8.95263e-05	6.89465e-05	6.9515e-05	0.000116821	0.000215467	4.52044e-05	0.00014345	0.000234111	8.48403e-05	7.40102e-05	2.25181e-05	5.22972e-05	4.01808e-05	1.27219e-05	0.000166461	0.000114877	9.77433e-05	0.000167199
HP_649	#N/A	7.577	0.000181725	0.000783126	0.000609416	0.000322553	6.69025e-05	2.09631e-05	4.16129e-05	1.07108e-05	0.000156468	9.76934e-05	0.000207655	0.000378433	0.000510488	0.000126263	8.45782e-05	1.93504e-05	4.99269e-05	3.0947e-05
HP_650	#N/A	6.782	0.000491596	0.000667886	0.000603425	0.000841871	0.000418419	8.76507e-05	5.62782e-05	0.000193516	0.00052297	0.00044828	0.000245249	0.000362535	0.000358303	0.000125702	0.000211633	0.000157727	0.000105496	0.000251587
HP_651	#N/A	7.504	0.000251437	0.000280075	6.17407e-05	0.000459923	5.29901e-05	4.80988e-05	1.26376e-05	2.48045e-05	0.0010286	3.5285e-05	2.05043e-05	2.78794e-05	7.3591e-05	2.50616e-05	7.92958e-05	3.95808e-05	1.55214e-05	9.67277e-05
HP_652	#N/A	6.22	2.10302	1.70177	1.97049	1.57128	0.987839	1.40961	1.19772	1.2482	1.21338	1.62802	1.71487	1.66933	1.62546	1.16651	1.36299	1.11169	1.16629	1.36233
HP_653	#N/A	7.266	1.37742	1.32803	1.18092	0.90838	0.536454	0.868535	0.614477	0.666427	1.34341	0.137892	0.436015	0.858799	0.358306	0.590131	0.449741	0.737735	0.503404	0.652454
HP_654	#N/A	7.267	0.827131	0.856751	0.700108	0.628039	0.296445	0.456318	0.339855	0.347701	0.813565	0.16058	0.257671	0.491974	0.265122	0.304467	0.367495	0.39835	0.278873	0.346557
HP_655	#N/A	0.899	1.59424	1.01346	1.28284	0.852065	0.241164	0.00736375	0.145017	0.399573	0.572007	1.20952	0.415377	0.818897	1.06292	0.264132	0.0720683	0.0155909	0.0882729	0.338305
HP_656	#N/A	7.28	1.37769	1.3284	1.18132	0.90847	0.536056	0.868891	0.614727	0.666547	1.34387	0.138083	0.43608	0.858933	0.358401	0.590347	0.449875	0.738004	0.503674	0.65252
HP_657	#N/A	2.314	1.79071	1.42788	0.955828	0.989354	0.311361	0.259382	0.331031	0.418028	1.30841	0.987078	0.36347	0.354742	0.676679	0.525769	0.265116	0.235508	0.256394	0.312897
HP_658	#N/A	7.267	0.472312	0.45697	0.415574	0.214816	0.16069	0.326908	0.227545	0.239368	0.485012	0.0299251	0.153217	0.313104	0.106278	0.216145	0.239182	0.269372	0.187729	0.257001
HP_659	#N/A	7.267	0.416034	0.384381	0.362927	0.127087	0.131364	0.272408	0.186181	0.215077	0.439798	0.0111348	0.136936	0.270645	0.0752909	0.191945	0.20717	0.222257	0.155247	0.209139
HP_660	#N/A	7.267	0.312412	0.252828	0.242632	0.0644194	0.0843898	0.230769	0.15118	0.167992	0.331462	0.00350927	0.0987452	0.197327	0.04043	0.152641	0.158092	0.173457	0.12496	0.153633
HP_661	#N/A	7.268	0.532849	0.572278	0.412636	0.45279	0.174424	0.248713	0.194985	0.20183	0.510773	0.152184	0.162265	0.282531	0.195691	0.177405	0.221585	0.234718	0.163537	0.207489
HP_662	#N/A	9.422	0.0240354	0.0337906	0.0249636	0.0257371	0.0769549	0.198986	0.103635	0.0661811	0.0165466	0.0267834	0.0611223	0.0584238	0.0270872	0.0365655	0.0698868	0.0603877	0.123129	0.0602123
HP_663	#N/A	2.237	0.746106	0.693971	0.426835	0.490731	0.130745	0.141524	0.182726	0.232526	0.590973	0.257243	0.256594	0.155218	0.20841	0.105185	0.122014	0.12347	0.139884	0.18328
HP_664	#N/A	6.808	0.00110375	0.00518309	0.00386085	0.00490478	0.0669785	0.0968685	0.0499806	0.036026	0.00291118	0.00189776	0.00559598	0.00331316	0.00340789	0.00716252	0.0382668	0.0307309	0.0797732	0.0153212
HP_665	#N/A	7.268	0.150334	0.120188	0.117532	0.0214304	0.0410844	0.120568	0.0822443	0.0952105	0.169851	0.000977129	0.0513214	0.104595	0.0164357	0.0826444	0.0833813	0.0949651	0.0669294	0.0680723
HP_666	#N/A	6.806	0.0129716	0.0135069	0.00735409	0.0100204	0.0765092	0.0953033	0.0510778	0.0435511	0.00678512	0.00355178	0.012175	0.0066332	0.00757564	0.0131189	0.0497788	0.0399939	0.0747911	0.0227888
HP_667	#N/A	6.805	0.0183339	0.0446121	0.0255969	0.0337534	0.106766	0.106292	0.0668353	0.0681073	0.0250028	0.01493	0.0277493	0.0215192	0.0225574	0.0271594	0.0696474	0.0531761	0.0860066	0.0424934
HP_668	#N/A	2.762	0.823366	0.732575	0.0262221	0.524305	0.0786082	0.191689	0.220497	0.161076	0.591439	0.550939	0.281049	0.263739	0.152567	0.0566109	0.115262	0.13609	0.143326	0.257026
HP_669	#N/A	10.335	0.0200414	0.0203489	0.0261192	0.01208	0.107352	0.146271	0.0758235	0.0890733	0.00299962	0.0444377	0.0505337	0.036274	0.0209119	0.0221754	0.0728201	0.0677016	0.0746332	0.0521875
HP_670	#N/A	2.869	1.19744	0.946692	0.0442935	0.830309	0.265798	0.0153482	0.291761	0.493647	0.911301	0.853462	0.341224	0.312421	0.466307	0.293671	0.303187	0.187206	0.245011	0.358757
HP_671	#N/A	10.325	0.0202892	0.0188436	0.0283127	0.0135732	0.109632	0.149499	0.0792145	0.0894095	0.0024012	0.0451726	0.0519456	0.0363704	0.0214548	0.0223549	0.0742885	0.0694243	0.0786494	0.0537076
HP_672	#N/A	7.267	0.0847747	0.0656566	0.070642	0.00997879	0.0215205	0.0743847	0.0497648	0.0610432	0.104875	0.000547028	0.0302927	0.0591591	0.00734302	0.0545223	0.049506	0.0579871	0.0400982	0.0519255
HP_673	#N/A	3.029	0.037869	0.0148089	0.0152916	0.0686576	0.0166303	0.0122601	0.00201171	0.00199905	0.0177565	0.01899	0.00250268	0.0135681	0.00522765	0.00679365	0.0144916	0.00231202	0.00169315	0.00116216
HP_674	#N/A	1.168	0.225056	0.197812	0.274743	0.351528	0.0969213	0.0940855	0.0531465	0.0627213	0.149729	0.302735	0.0542105	0.191352	0.112517	0.0261461	0.0942288	0.0508055	0.0459023	0.105656
HP_675	#N/A	6.801	0.000994006	0.00511323	0.00381975	0.00481526	0.0669312	0.0967965	0.0499508	0.036117	0.00283346	0.00185651	0.00559356	0.00326603	0.00338567	0.0071494	0.0382522	0.0307556	0.0799607	0.0153216
HP_676	#N/A	7.257	0.150507	0.120345	0.117745	0.0214199	0.0411137	0.120925	0.0825555	0.0953065	0.170371	0.000849679	0.0512249	0.10476	0.0164719	0.0828137	0.0835304	0.095423	0.0671208	0.068073
HP_677	#N/A	6.971	0.729566	0.534581	0.337913	0.226508	0.0835847	0.0180436	0.0341973	0.0675186	0.569351	0.334079	0.0744273	0.184622	0.17517	0.03748	0.0759275	0.0401238	0.0282991	0.0560877
HP_678	#N/A	1.044	22.4605	15.4805	12.3572	26.6724	3.18684	1.09812	2.1347	3.71802	20.4283	13.8993	3.39219	9.43159	6.01791	3.44968	1.51366	2.74612	0.914988	3.99278
HP_679	#N/A	1.135	0.353263	0.421574	0.374555	0.536656	0.0998437	0.0391443	0.0504048	0.085164	0.28159	0.238009	0.0925187	0.138069	0.146373	0.0860172	0.0824911	0.0446653	0.0406411	0.0864197
HP_680	#N/A	7.266	0.0588252	0.0411909	0.0450369	0.00953537	0.0144388	0.0526442	0.0362423	0.0437937	0.0721067	0.000129624	0.0202972	0.0413332	0.00382372	0.0316622	0.0329863	0.0415858	0.0264486	0.0276187
HP_681	#N/A	7.264	0.0845957	0.0660137	0.0713306	0.0100047	0.0215382	0.0749489	0.0502603	0.0609697	0.104589	0.000513796	0.0302404	0.0590497	0.0073911	0.0548312	0.0497666	0.0584479	0.0403619	0.0520113
HP_682	#N/A	2.264	0.347887	0.247743	0.135368	0.174509	0.0451765	0.0353596	0.0611513	0.091746	0.264605	0.166085	0.0781822	0.0547563	0.0996415	0.0702283	0.047638	0.0327032	0.0268396	0.0577527
HP_683	#N/A	7.421	0.0021712	0.01174	0.351407	0.448437	0.0610104	0.00167388	0.00274579	0.000894123	0.0163291	0.211759	0.000534346	0.125264	0.0110247	0.0042882	0.000301276	0.00122531	0.000406221	0.06505
HP_684	#N/A	1.059	0.430944	0.298866	0.207219	0.447453	0.0562379	0.0157027	0.04026	0.0688025	0.337668	0.220685	0.0536507	0.172419	0.109682	0.0685479	0.0266703	0.0446625	0.0158518	0.063591
HP_685	#N/A	9.43	0.00527216	0.0112795	0.0049582	0.00688319	0.058735	0.0374349	0.0343144	0.0408431	0.00454743	0.00985023	0.0104999	0.00818094	0.00740277	0.00654738	0.0589449	0.0298347	0.0267661	0.046111
HP_686	#N/A	0.98	0.000315739	0.00123174	0.0033524	0.00201741	0.0149786	3.89514e-05	0.00369695	1.70022e-05	0.03514	0.00263783	0.000742161	0.000152311	0.0173328	0.00223287	0.00201851	0.002557	0.0017795	0.0108511
HP_687	#N/A	1.164	0.0915799	0.144047	0.113867	0.193906	0.0208171	0.0324915	0.0463167	0.017585	0.0535024	0.102051	0.0448091	0.091956	0.0441608	0.00495421	0.0203569	0.0357629	0.0333706	0.0533913
HP_688	#N/A	7.268	0.0581894	0.0407703	0.0457541	0.00889454	0.0143006	0.0521365	0.0361409	0.0429421	0.0708004	0.000432222	0.0201124	0.040818	0.00389212	0.0312814	0.0328965	0.0412496	0.0262869	0.027199
HP_689	#N/A	1.421	0.12218	0.0267408	0.105561	0.179458	0.0218633	0.009003	0.0104476	0.0351815	0.294896	0.0373055	0.0202034	0.0209098	0.0700371	0.0725139	0.0186769	0.0193306	0.00818932	0.0102424
HP_690	#N/A	2.793	0.178721	0.20846	0.00881791	0.163391	0.0348633	0.0534978	0.0447113	0.0778632	0.175653	0.186254	0.0744677	0.0839428	0.0988444	0.0335729	0.0407627	0.0269533	0.0385099	0.0477732
HP_691	#N/A	11.701	0.455749	0.317516	0.0168913	0.504317	0.103106	0.0357952	0.0462889	0.0752456	0.335635	0.25844	0.0837256	0.178614	0.11203	0.0609137	0.0756105	0.0419557	0.0375962	0.0710148
HP_692	#N/A	1.059	0.310029	0.189424	0.127967	0.328472	0.0336722	0.0102477	0.0277641	0.047625	0.251685	0.144944	0.0367107	0.105272	0.0782177	0.0519043	0.0186306	0.0350361	0.0107185	0.0432453
HP_693	#N/A	10.33	0.00282927	0.00305323	0.00229697	0.00451695	0.0289747	0.038802	0.0187979	0.0224066	0.0015642	0.0104912	0.0144512	0.00884489	0.00469148	0.0056705	0.0202939	0.0181689	0.0228281	0.0145753
HP_694	#N/A	0.911	0.316697	0.110029	0.0924411	0.224697	0.0247602	0.00241321	0.0153729	0.0544799	0.192052	0.140063	0.0291001	0.0957916	0.0580517	0.0366323	0.00677205	0.0093642	0.00755867	0.0469586
HP_695	#N/A	6.806	7.88483e-05	0.000361664	0.000458867	0.000545425	0.0128784	0.0220532	0.0080755	0.0032486	0.000141969	0.000128078	0.000393066	0.000459789	0.000356361	0.000554648	0.00660707	0.00453174	0.0182157	0.00238727
HP_696	#N/A	6.988	0.172565	0.132966	0.0866544	0.0332798	0.0352866	0.00271872	0.0142426	0.0152371	0.11258	0.121402	0.0222217	0.0417613	0.0334253	0.0164944	0.0188995	0.0103499	0.0107155	0.0166173
HP_697	#N/A	11.646	0.354239	0.334406	0.0159399	0.354834	0.0728317	0.0269518	0.0372762	0.0667672	0.275847	0.203131	0.0672225	0.129626	0.0878052	0.0462207	0.063224	0.032609	0.0246631	0.055697
HP_698	#N/A	6.805	8.10487e-05	0.000513694	0.000584236	0.000792645	0.0129897	0.0195393	0.00834199	0.00489407	0.000266383	0.000186204	0.000586601	0.000537641	0.000444182	0.000811285	0.00706454	0.00508716	0.0166116	0.00260231
HP_699	#N/A	5.913	0.0513147	0.0164541	0.0184695	0.00558787	0.00390711	0.00114378	0.00628881	0.000894071	0.0137177	0.00594666	0.00689065	0.00699628	0.00177804	0.00332301	0.00501839	0.00070417	0.00330292	0.000444341
HP_700	#N/A	1.2	0.293339	0.0694165	0.0553757	0.0340568	0.0478936	0.00253595	0.00828379	0.00514929	0.0645675	0.00979956	0.0134774	0.156552	0.0147737	0.00734162	0.0116939	0.00252692	0.00331611	0.00549457
HP_701	#N/A	7.155	0.050446	0.0756393	0.0261476	0.0180847	0.0227866	0.00694063	0.00848958	0.0117886	0.0569937	0.0252378	0.0207072	0.0147696	0.0345017	0.0108598	0.0271922	0.00743542	0.00723822	0.00597667
HP_702	#N/A	0.891	0.0886638	0.0432466	0.0220787	0.169927	0.00664267	0.000689236	0.00486457	0.0164774	0.135851	0.0511439	0.00884725	0.0252508	0.0265183	0.0328044	0.00158854	0.00265446	0.00135697	0.0108037
HP_703	#N/A	1.085	0.0782193	0.0165863	0.0237511	0.0199397	0.0106089	0.00168775	0.0014632	0.00217576	0.00832924	0.0245219	0.0061254	0.0115121	0.0102301	0.0025132	0.00730232	0.00194729	0.00173498	0.00460817
HP_704	#N/A	11.686	0.219127	0.187303	0.0121429	0.317713	0.0541491	0.0268318	0.0381252	0.047202	0.15844	0.19303	0.0709637	0.138165	0.0890576	0.0424665	0.0476058	0.0366088	0.023584	0.0490698
HP_705	#N/A	6.805	7.58819e-05	0.000132737	0.000158144	0.000207868	0.00894154	0.0155671	0.00587219	0.0018346	5.95027e-05	3.16848e-05	0.000161661	0.000205502	0.000115734	0.000220404	0.00410317	0.00213774	0.0141344	0.00131047
HP_706	#N/A	7.154	0.0713278	0.110967	0.0294969	0.0292182	0.0257565	0.0108135	0.00924745	0.018314	0.0692006	0.0136315	0.0249471	0.0342478	0.0326933	0.0118197	0.0417674	0.00886366	0.0107277	0.0102208
HP_707	#N/A	7.266	0.0376079	0.0430689	0.0345314	0.0227689	0.0166381	0.0210421	0.0160348	0.0157561	0.0388895	0.00377488	0.0141406	0.0248495	0.0105371	0.0133922	0.0198352	0.0177249	0.011677	0.0176826
HP_708	#N/A	1.024	0.0419156	0.00883562	0.0189648	0.0178189	0.00611684	0.000986601	0.00257397	0.00394291	0.0169344	0.0108926	0.0053785	0.00671172	0.0127645	0.00712135	0.00238302	0.00349482	0.00129359	0.00384509
HP_709	#N/A	6.957	0.0946639	0.0815044	0.0974602	0.150071	0.0238484	0.00672945	0.00949746	0.0143353	0.0795109	0.066801	0.00319561	0.0506291	0.0275269	0.0106733	0.0114593	0.00974751	0.00627345	0.0071347
HP_710	#N/A	10.33	0.00177002	0.0022123	0.00318365	0.00342193	0.0112557	0.017359	0.0094736	0.00872837	0.0017582	0.00405112	0.0059205	0.00299	0.00180904	0.00350498	0.00744953	0.00694183	0.0134614	0.00420887
HP_711	#N/A	4.298	0.123723	0.151629	0.135331	0.178736	0.10536	0.0258499	0.0232498	0.0435121	0.0853463	0.0819504	0.0291665	0.0423395	0.057168	0.0308638	0.0271168	0.0201206	0.0267294	0.0411096
HP_712	#N/A	3.34	0.132732	0.0882764	0.122841	0.032503	0.0184071	0.00177615	0.00429756	0.00785396	0.0326901	0.0712185	0.0267092	0.030074	0.0191768	0.0154425	0.014066	0.00298322	0.00418326	0.00766878
HP_713	#N/A	8.758	0.000649562	0.00089201	0.000928782	0.00133103	0.00392999	0.0103244	0.0141863	0.000743135	0.000658069	0.000995138	0.00415166	0.000741862	0.00251038	0.00314198	0.0109217	0.0122535	0.0110636	0.00140936
HP_714	#N/A	9.385	0.000599308	0.00143399	0.000577378	0.00223807	0.0151543	0.00797204	0.00880136	0.000568125	0.00257038	0.00333577	0.00303918	0.0046365	0.00262951	0.00209808	0.0106788	0.00913482	0.00927215	0.00246999
HP_715	#N/A	0.973	1.79649	1.1962	1.54355	1.05857	0.275497	0.00776881	0.160306	0.43045	0.692805	1.48616	0.321716	0.927164	1.24837	0.295366	0.0773615	0.0162971	0.0943971	0.383174
HP_716	#N/A	7.199	0.0361305	0.0406755	0.031743	0.0414431	0.0146315	0.0136103	0.0123898	0.0125006	0.030288	0.0262236	0.0157669	0.0188206	0.0126474	0.00905534	0.0138585	0.00972315	0.013822	0.01821
HP_717	#N/A	2.577	0.0659462	0.0629209	0.0277866	0.0338549	0.00066884	0.000273078	0.000420653	0.00047787	0.0411831	0.0363036	0.00822145	0.0116945	0.0268326	0.0190283	0.000435507	0.00111445	0.000235373	0.00040416
HP_718	#N/A	1.138	0.0595363	0.0424775	0.0642894	0.0749505	0.0270524	0.00887292	0.00745081	0.0116918	0.0457614	0.0466871	0.0105159	0.0175633	0.0210975	0.00903181	0.0196048	0.00783903	0.00809899	0.0129217
HP_719	#N/A	1.149	0.077076	0.101313	0.0818451	0.140082	0.017161	0.0122331	0.0104452	0.016521	0.0801306	0.0765258	0.0258747	0.0471671	0.0577999	0.0279677	0.0216267	0.0122803	0.0113405	0.0165203
HP_720	#N/A	5.735	0.0396394	0.0521164	0.0677513	0.0547761	0.0103576	0.0105962	0.00956606	0.00995548	0.029064	0.048062	0.0222654	0.0250845	0.0353625	0.0214237	0.0084138	0.0065097	0.00955129	0.0135336
HP_721	#N/A	4.949	0.0842233	0.102061	0.0630569	0.10227	0.02012	0.0068944	0.0109081	0.0187971	0.0492021	0.0690591	0.016836	0.0346181	0.0406407	0.0181102	0.0173651	0.0132014	0.00875633	0.0204579
HP_722	#N/A	0.872	0.0878442	0.04513	0.0549903	0.0656967	0.0180984	0.0134629	0.0128806	0.0241551	0.0727357	0.0400365	0.0168972	0.0299065	0.0401322	0.0179114	0.0176386	0.0129418	0.00920925	0.0208178
HP_723	#N/A	1.171	0.068299	0.00548223	0.0690787	0.0954303	0.025587	0.00867852	0.00739811	0.00747622	0.00394307	0.0520631	0.0208617	0.0303971	0.0263474	0.0129476	0.0141147	0.00908765	0.00807968	0.0161476
HP_724	#N/A	7.28	0.00404623	0.0286122	0.01357	0.000580038	0.000245306	0.0135012	0.00202462	0.000952088	0.00234704	0.000213218	0.00278926	0.000592968	0.00791833	0.00047614	0.00293547	0.00222612	0.00222014	0.000412016
HP_725	#N/A	8.371	0.00976238	0.00761104	0.012306	0.00760251	0.0271861	0.0266906	0.0557944	0.0273967	0.00663552	0.0132807	0.0157748	0.0192767	0.0142656	0.0130149	0.0272069	0.0291145	0.0294161	0.0598586
HP_726	#N/A	6.95	0.255092	0.149959	0.0813577	0.152498	0.0273811	0.00845468	0.00996479	0.0230582	0.180547	0.0677756	0.0180324	0.0656483	0.0815713	0.00454432	0.0246113	0.0141446	0.00873202	0.0138125
HP_727	#N/A	0.926	0.0017348	0.000916775	0.000757706	0.0327655	0.00588077	8.98178e-05	9.97359e-05	0.00103579	0.0411352	0.000666148	0.000224167	0.000480406	0.0138783	0.0159297	0.00175922	0.000106101	0.000100926	0.000699981
HP_728	#N/A	6.827	0.000130276	0.000182361	6.65446e-05	0.000193098	0.000282018	0.00148776	0.00074349	0.00232922	0.000159034	6.15749e-05	0.000369245	4.07848e-05	0.00010462	0.00657405	0.000752417	0.00117156	0.00116319	7.54539e-05
HP_729	#N/A	6.976	0.0640525	0.0507325	0.0315699	0.1256	0.0124405	0.00592216	0.00404247	0.00835515	0.0748105	0.0251414	0.0074148	0.0314391	0.0260746	0.00535678	0.0101754	0.00613448	0.00374328	0.0059311
HP_730	#N/A	0.981	0.00144106	0.00278782	0.00506399	0.0355678	0.00269811	9.61755e-05	0.000201336	0.00116638	0.0235735	0.000839942	0.00100937	0.00259594	0.0097132	0.0163836	0.00110827	0.000106891	0.000204548	0.000864201
HP_731	#N/A	9.454	0.000437772	0.000579711	0.0017635	0.00312923	0.00895477	0.00522765	0.00617034	0.00042458	0.00235787	0.00317917	0.00286385	0.00387669	0.00195686	0.00114591	0.0062697	0.00493928	0.00515382	0.00279703
HP_732	#N/A	8.459	0.000551499	0.000771985	0.000594918	0.000934816	0.0050731	0.000294547	0.00144201	0.00206965	0.000563117	0.000499169	0.000232426	0.000345963	0.000368678	0.000294804	0.00137607	0.000268922	0.000785473	0.00125932
HP_733	#N/A	7.159	0.305451	0.109419	0.0455697	0.329145	0.0158911	0.0110228	0.0124142	0.0207688	0.0794577	0.0358838	0.0327892	0.0391227	0.0437458	0.0158921	0.0402303	0.0105953	0.0130659	0.00348845
HP_734	#N/A	10.333	0.00179721	0.00241366	0.00278279	0.00433438	0.0163088	0.0239881	0.0133849	0.0126966	0.00142758	0.0052115	0.0084936	0.00422014	0.0024056	0.0041623	0.01023	0.00938641	0.0185757	0.00516672
HP_735	#N/A	0.886	0.0396819	0.0205333	0.011811	0.081015	0.00327987	0.000418434	0.00250085	0.00725345	0.0700784	0.0332643	0.00510231	0.0144024	0.0130501	0.0121536	0.00085255	0.00140674	0.000699518	0.00732334
HP_736	#N/A	10.328	0.00068827	0.000604923	0.000606636	0.000817746	0.00370863	0.0105923	0.00351574	0.00249789	0.000571451	0.00055205	0.00106754	0.000397518	0.000272391	0.000339857	0.00233684	0.00233309	0.00646927	0.000875175
HP_737	#N/A	1.105	0.0141889	0.000256479	0.00536892	0.00981791	0.00168224	0.000472131	0.00059602	0.00328617	0.000853726	0.000267719	0.000788193	0.00037369	0.000889868	0.000617623	0.000405222	0.000213278	0.00059122	0.00130077
HP_738	#N/A	8.458	0.00277899	0.00300972	0.00337573	0.00366903	0.00277638	0.000614659	0.00162147	0.00137005	0.00235739	0.00241214	0.000172664	0.000242028	0.000140334	0.000568701	0.001442	0.000535217	0.0008776	0.00142399
HP_739	#N/A	1.2	0.00994576	0.0160361	0.0275932	0.0323516	0.0129718	0.00397838	0.00343537	0.00722102	0.0112151	0.0197911	0.00545437	0.0141906	0.0129971	0.00651754	0.00809604	0.00526218	0.00418956	0.00690645
HP_740	#N/A	1.175	0.0187268	0.0132655	0.0126044	0.0323531	0.00418442	0.00398269	0.00423077	0.00498911	0.0146554	0.0180855	0.00423203	0.0101735	0.00751485	0.00308655	0.0015306	0.00440287	0.00136836	0.00903063
HP_741	#N/A	8.418	0.003729	0.0024047	0.00389244	0.00208544	0.0089659	0.00775307	0.0183056	0.00900157	0.00230535	0.00452357	0.00423721	0.00621253	0.00600359	0.0048323	0.00852681	0.00969031	0.00670373	0.0189414
HP_742	#N/A	2.076	0.0444471	0.0526118	0.0624435	0.00991832	0.00398601	0.000186777	0.00282888	0.00563523	0.0402637	0.0320922	0.0169012	0.0405788	0.0137002	0.0139823	0.00273531	0.000154204	0.0012953	0.00344294
HP_743	#N/A	1.109	0.00898417	0.000275059	0.00382346	0.00528937	0.000998021	0.000304726	0.000464593	0.00187493	0.00122691	0.00024724	0.000499675	0.000160879	0.000836082	0.000368915	0.000260487	0.000257838	0.00023856	0.000839544
HP_744	#N/A	1.212	0.00475121	0.00750339	0.00969547	0.0103466	0.00357723	0.00197335	0.00190144	0.00350964	0.00388168	0.00989796	0.00210831	0.00599884	0.00555367	0.00230541	0.002097	0.00242251	0.00119661	0.00228323
HP_745	#N/A	1.128	0.0445198	0.0348595	0.0490509	0.0651654	0.0123003	0.00552338	0.00583117	0.010922	0.0291204	0.0272195	0.0114156	0.0149843	0.0172227	0.0069451	0.0140759	0.0103683	0.00770429	0.0118608
HP_746	#N/A	7.264	0.00288784	0.00102945	0.0012078	0.000347975	0.000694128	0.00687115	0.00364228	0.00537363	0.00358274	9.69314e-05	0.000738149	0.00285429	7.48715e-05	0.00475573	0.00302028	0.00456253	0.00254638	0.00267526
HP_747	#N/A	1.212	0.0137111	0.0152379	0.0389289	0.00608173	0.0026346	0.000154578	0.001081	0.0044521	0.012053	0.021106	0.00566205	0.027145	0.0064519	0.00246415	0.00246145	0.000475872	0.000790267	0.00243781
HP_748	#N/A	10.329	0.00125061	0.00166415	0.00114714	0.00304695	0.00717136	0.0111607	0.00578566	0.00604735	0.000781588	0.00243732	0.00426946	0.00246631	0.00190268	0.00135851	0.00435135	0.00379335	0.00756744	0.0019417
HP_749	#N/A	9.384	0.000318912	0.00129317	0.000345205	0.00236418	0.0131416	0.0077544	0.00895033	0.000553594	0.00217872	0.00300426	0.00270058	0.00369837	0.00250445	0.00186741	0.00972601	0.00839686	0.00917229	0.00220524
HP_750	#N/A	7.264	0.00324219	0.00143523	0.00268269	0.000711322	0.00386791	0.00804161	0.00510649	0.00647444	0.00613447	0.000105249	0.0015811	0.00420317	0.000120472	0.00712233	0.00374482	0.00819019	0.0033751	0.00452933
HP_751	#N/A	1.153	0.0837093	0.0733995	0.00263395	0.00861775	0.00617993	0.00514936	0.00772289	0.0182827	0.107265	0.00208018	0.0689958	0.000816661	0.0776342	0.0385423	0.0107278	0.0114401	0.00791182	0.000785685
HP_752	#N/A	1.139	0.170125	0.147266	0.213832	0.232172	0.0802035	0.0160776	0.0164181	0.0303633	0.13846	0.168925	0.0675811	0.1028	0.0834964	0.0229576	0.0352403	0.0150234	0.0214915	0.0364626
HP_753	#N/A	6.802	0.00126869	0.0031468	0.00372773	0.0060733	0.00959749	0.00719308	0.00612123	0.00760742	0.00285564	0.00262856	0.00234924	0.00310404	0.00263785	0.00229303	0.00667755	0.00599011	0.00638653	0.0046925
HP_754	#N/A	6.804	7.43809e-05	5.88635e-05	3.74237e-05	6.89258e-05	0.00299053	0.00620808	0.00204997	0.000896865	5.76515e-05	3.01736e-05	2.91277e-05	2.21348e-05	2.05449e-05	4.52927e-05	0.00149143	0.000713302	0.00566164	0.000398476
HP_755	#N/A	5.571	0.092103	0.0923572	0.0539348	0.0690308	0.0245947	0.0055651	0.0127148	0.00719253	0.0689081	0.0447883	0.0144577	0.0328797	0.0213746	0.000533783	0.00891181	0.0097332	0.00539092	0.0150242
HP_756	#N/A	0.952	0.012663	0.0116582	0.00468655	0.0159262	0.00326504	0.000351478	0.000431127	0.00293994	0.00542525	0.00288509	0.000971556	0.00204006	0.00237146	0.00253748	0.000385927	0.000276475	0.000298302	0.00152162
HP_757	#N/A	7.461	0.0585587	0.0564299	0.0592573	0.0373101	0.000754951	0.00733719	0.0064715	0.00692846	0.000734342	0.0222342	0.00898909	0.00366236	0.0185081	0.00738482	0.00812314	0.00532244	0.00591343	0.00686676
HP_758	#N/A	0.97	0.0354786	0.0452625	0.0424101	0.0706651	0.00635722	0.00105867	0.00242699	0.00367543	0.044112	0.020495	0.00975442	0.0116534	0.00955606	0.00397734	0.00302239	0.00200246	0.00179443	0.00873641
HP_759	#N/A	2.053	0.0350884	0.0129232	0.0352083	0.0107327	0.030361	0.00127417	0.010924	0.0157154	0.0196464	0.019135	0.00471169	0.0180993	0.0108672	0.0174067	0.0129354	0.000107693	0.00851115	0.00704031
HP_760	#N/A	7.243	0.00865935	0.0110132	0.0082043	0.00498053	0.0041518	0.00730383	0.00459601	0.00442053	0.00971838	0.000568963	0.00339026	0.00662089	0.00206768	0.00399873	0.00493575	0.00497249	0.00464135	0.00540227
HP_761	#N/A	6.805	0.000284091	0.000642085	0.00022666	0.000340735	0.00493859	0.00550951	0.00302248	0.00213746	0.000246452	0.000136455	0.000523566	0.00023285	0.000281799	0.000407915	0.0029369	0.00184738	0.00438621	0.000961042
HP_762	#N/A	7.27	0.0011662	0.0121038	0.00696099	0.000357133	0.000509378	0.00657472	0.00753503	0.000155305	0.000227527	9.8949e-05	0.00114115	0.000256198	0.00236998	0.000123228	0.00791	0.00633527	0.00529967	0.000243044
HP_763	#N/A	6.817	0.000187603	0.000145571	9.42565e-05	0.000182497	0.00304086	0.00628357	0.0020941	0.000935527	0.00013329	8.10997e-05	5.68236e-05	5.70054e-05	7.23534e-05	6.14186e-05	0.00152314	0.000743699	0.00572458	0.000423256
HP_764	#N/A	6.82	0.01575	0.0138113	0.0106821	0.0135174	0.00713678	0.00400783	0.00325873	0.00568747	0.0152228	0.00771851	0.00633157	0.00681201	0.00621069	0.0041581	0.00426809	0.00326955	0.0029008	0.00438868
HP_765	#N/A	1.197	0.056632	0.0349437	0.0219413	0.0738528	0.00460283	0.00242921	0.00576025	0.00781373	0.0558086	0.0135556	0.00570774	0.011756	0.0171202	0.00970096	0.00268994	0.00875957	0.00121502	0.00666595
HP_766	#N/A	0.982	0.0214625	0.00845888	0.0103117	0.0107094	0.00261853	0.000173239	0.000828457	0.00876588	0.010232	0.00494395	0.00155534	0.00397979	0.00586605	0.00272699	0.000896267	0.000430354	0.000831836	0.000285804
HP_767	#N/A	7.179	0.00774789	0.0132368	0.00851989	0.00466115	0.00595703	0.0034103	0.00314121	0.0035364	0.0115155	0.00243801	0.00692398	0.00771709	0.0116891	0.0029027	0.00901554	0.00235733	0.00319214	0.00208857
HP_768	#N/A	1.065	0.0574529	0.0402201	0.0823574	0.111435	0.00999497	0.00444237	0.00509202	0.00835136	0.0343632	0.0364517	0.0101161	0.0147581	0.0246067	0.00546298	0.00910816	0.00475061	0.00590336	0.0115099
HP_769	#N/A	0.868	0.0431623	0.0310156	0.031875	0.0425408	0.0110192	0.00704427	0.00590666	0.0083614	0.0383127	0.0246464	0.0113951	0.0150638	0.022068	0.0101173	0.0016303	0.00164062	0.000847705	0.00968194
HP_770	#N/A	1.439	0.00790106	0.00940877	0.0136935	0.00194728	0.00708342	0.000191625	0.00135577	0.00130094	0.00724353	0.00257103	0.000156509	0.00283429	0.00230527	0.00145492	0.00349444	0.000167406	0.0011947	0.00200654
HP_771	#N/A	10.338	0.000399883	0.000382995	0.000366334	0.000489351	0.00407968	0.0130177	0.00401355	0.0032404	0.000348681	0.00033145	0.00147901	0.00027157	0.000164352	0.000495869	0.00249595	0.00222059	0.00773802	0.00086789
HP_772	#N/A	0.899	0.0202028	0.0113178	0.0154893	0.00893212	0.00243226	0.000102858	0.00165049	0.00542651	0.00622637	0.0133286	0.0049057	0.00959347	0.0141364	0.00338629	0.00088484	0.000149569	0.000947527	0.00362403
HP_773	#N/A	0.963	0.00282195	0.00164279	0.00126325	0.00628655	0.000275426	2.75583e-05	8.18722e-05	0.000444412	0.00161558	0.0460964	0.000908242	0.00058418	0.00122743	0.00132581	7.79027e-05	0.000346448	0.000396932	0.000329405
HP_774	#N/A	6.802	0.00329485	0.00545187	0.00628786	0.00822751	0.00746639	0.00526816	0.00419336	0.00617244	0.00515107	0.00415109	0.00346707	0.00440997	0.00400396	0.00284551	0.00560487	0.00489428	0.00361783	0.00478074
HP_775	#N/A	9.453	0.0018611	0.00181317	0.000853699	0.00276876	0.00362708	0.00507017	0.00431679	0.00245147	0.000715722	0.00211225	0.00282432	0.00119493	0.00134453	0.00126149	0.00265522	0.00148009	0.00572498	0.00284647
HP_776	#N/A	10.334	0.0012273	0.00121636	0.00131631	0.00187449	0.0038198	0.0066265	0.00399292	0.00390576	0.00129334	0.00195403	0.00341303	0.00148238	0.000798102	0.001245	0.00238289	0.00333377	0.00466105	0.003116
HP_777	#N/A	7.041	0.00325427	0.00257985	0.00290323	0.00284069	0.00080386	0.00226423	0.00114011	0.00058251	0.00330327	0.00220528	0.000523643	0.00143727	0.00100564	0.000356978	0.000915057	0.00156154	0.0014392	0.00105898
HP_778	#N/A	11.669	0.0653391	0.0599759	0.00446122	0.0808607	0.014792	0.00778792	0.00742211	0.0113266	0.0516924	0.0433035	0.0167956	0.0326179	0.0247965	0.0101428	0.00904044	0.00998094	0.00586212	0.016552
HP_779	#N/A	7.164	0.00151092	0.00473547	0.00174411	0.00118212	0.00402946	0.0035452	0.00501753	0.00195964	0.00187383	0.000918644	0.00272981	0.000682658	0.000828215	0.00100486	0.00452054	0.00299131	0.00532069	0.00277582
HP_780	#N/A	5.844	0.0445196	0.0351142	0.0272634	0.0448442	0.00743488	0.00255946	0.00233389	0.00702918	0.0321749	0.0222419	0.00914859	0.0182758	0.0158346	0.00154157	0.00611622	0.0043954	0.00309247	0.0065076
HP_781	#N/A	1.198	0.0134128	0.0133219	0.0360545	0.00351902	0.00552395	0.000131542	0.00309199	0.00107466	0.011325	0.0180866	0.0102693	0.0244491	0.0072343	0.00411538	0.00300543	0.000109161	0.00113697	0.000868974
HP_782	#N/A	4.328	0.00304649	0.00168454	0.00369994	0.00176024	0.00102834	9.93441e-05	0.000505894	0.000634575	0.00128332	0.000911544	0.000563261	0.00124882	0.00146315	0.00089214	0.000341199	0.000116878	0.000304746	0.000362437
HP_783	#N/A	1.048	0.119061	0.0720051	0.0537422	0.150458	0.0145359	0.00463389	0.010193	0.0189947	0.0839458	0.0594427	0.0160507	0.0403766	0.0285886	0.0178545	0.00646139	0.0131904	0.00438958	0.01974
HP_784	#N/A	5.656	0.00402081	0.0060324	0.00432388	0.0095983	0.00103167	0.000428181	0.00110989	0.0100883	0.00668077	0.00409407	0.00116259	0.00317978	0.00338529	0.00137336	0.000799999	0.000913309	0.000476994	0.000836461
HP_785	#N/A	1.061	0.0395531	0.0390807	0.0323421	0.062455	0.0104892	0.00423375	0.00498433	0.00770975	0.0300491	0.0272259	0.00809811	0.0225309	0.0175108	0.00812354	0.00567328	0.00716614	0.00328089	0.00991241
HP_786	#N/A	7.271	0.0124025	0.0122414	0.0100976	0.00389658	0.00492641	0.00696159	0.00482389	0.00503784	0.0133696	0.000358446	0.00398759	0.00745507	0.0017686	0.00457044	0.00577902	0.00531455	0.00369248	0.00564527
HP_787	#N/A	9.516	0.000241933	0.00020898	0.000209663	0.00029965	0.00149103	0.00231178	0.00241403	9.95245e-05	0.000514332	0.000279986	0.000523061	0.000446427	0.000436552	0.000350223	0.00137854	0.00133407	0.00224044	0.000438212
HP_788	#N/A	6.8	0.00156766	0.00322349	0.00749467	0.011641	0.00517118	0.00236206	0.00193582	0.00255656	0.00315702	0.00589846	0.00125063	0.0063292	0.00293691	0.000986047	0.00299358	0.00229727	0.00210914	0.00345718
HP_789	#N/A	0.97	0.0216612	0.026217	0.0226001	0.0471077	0.00382722	0.00109671	0.00143186	0.00286789	0.0241257	0.0147656	0.00512148	0.00747263	0.00651965	0.00273051	0.00188337	0.00234672	0.000940362	0.0056014
HP_790	#N/A	6.939	0.0324936	0.0269773	0.0392064	0.0424715	0.00369966	0.00138435	0.00180285	0.00472124	0.0321967	0.0278469	0.00503579	0.0153934	0.00740655	0.00320776	0.00439101	0.00158527	0.00117824	0.00725397
HP_791	#N/A	4.989	0.0115136	0.0150222	0.0144928	0.0222007	0.013285	0.0041263	0.00345821	0.00500079	0.0127698	0.00914468	0.0036895	0.00616116	0.00702961	0.00446251	0.0033491	0.0023492	0.00494118	0.00683746
HP_792	#N/A	7.269	0.0105601	0.00935519	0.00894034	0.00239463	0.00399779	0.0063554	0.00427631	0.00486718	0.0124375	0.000141894	0.00393064	0.00724061	0.00115279	0.00423959	0.00519517	0.00484946	0.00284829	0.00497752
HP_793	#N/A	1.143	0.000708079	0.00058712	0.000697925	0.00116671	0.00304594	0.00190848	0.000663112	0.000676372	0.00107347	0.000965928	0.000257367	0.000494257	0.000396606	0.000249063	0.00166709	0.0014212	0.000853484	0.000612171
HP_794	#N/A	0.915	0.0201405	0.00817932	0.00506295	0.0263605	0.0013668	0.000139232	0.000849319	0.00276022	0.0206927	0.00890164	0.000942064	0.00504267	0.00388756	0.00631182	0.000339802	0.000745013	0.000197858	0.00145562
HP_795	#N/A	1.306	0.0126605	0.00326074	0.0203125	0.0241577	0.00147815	0.00179196	0.00282503	0.00249777	0.0173756	0.0140696	0.00733081	0.00695971	0.0123115	0.0050956	0.00465919	0.00260252	0.00269963	0.0030734
HP_796	#N/A	1.063	0.0418217	0.0185207	0.0146018	0.0390316	0.00352747	0.000817122	0.00301602	0.00520491	0.0262171	0.0155045	0.00333288	0.00981054	0.00781726	0.00535866	0.00181324	0.00335959	0.000966279	0.0047504
HP_797	#N/A	7.164	0.000766235	0.00172416	0.00074509	0.000472538	0.00237642	0.00244257	0.0030792	0.000971124	0.000820534	0.000346885	0.00135624	0.000295664	0.000279162	0.000535432	0.00276478	0.00203715	0.00356834	0.0012723
HP_798	#N/A	2.389	0.0314549	0.0507152	0.0530322	0.031733	0.0145134	0.00234287	0.00303534	0.00933897	0.0191611	0.0732709	0.0218693	0.0299214	0.0281089	0.0148182	0.0092746	0.00419781	0.00433061	0.00956421
HP_799	#N/A	5.783	0.0417314	0.0515842	0.0655586	0.0523682	0.0104114	0.00996562	0.00964097	0.0102462	0.0294446	0.0468156	0.0217544	0.0242452	0.0356829	7.4522e-05	5.86942e-05	0.0063664	0.00914102	0.0134856
HP_800	#N/A	1.152	0.00337094	0.00335057	0.0058448	0.00733348	0.00226855	0.00215553	0.00155975	0.00137715	0.00268124	0.00547833	0.00273246	0.00292014	0.00223917	0.000883899	0.00372144	0.00332434	0.0017907	0.00236567
HP_801	#N/A	1.444	0.00971435	0.00144835	0.00524474	0.00133087	0.000747004	0.000461671	0.000919721	0.00113927	0.0043556	0.00119221	0.00170624	0.00107301	0.000492992	0.00175224	0.000796936	0.000235924	0.00065074	0.000326971
HP_802	#N/A	1.256	0.0598671	0.0183985	0.0593841	0.01971	0.0043714	0.000555126	0.00910234	0.0148527	0.0578555	0.0148851	0.0205485	0.0165613	0.00874062	0.0195557	0.0103794	0.000449425	0.0082281	0.00459411
HP_803	#N/A	5.698	0.0110147	0.0164421	0.0178796	0.0299766	0.00814575	0.00489692	0.0104052	0.0129462	0.0128356	0.00266286	0.00530668	0.0148369	0.0045967	0.0111084	0.0107003	0.00355923	0.0103789	0.00567623
HP_804	#N/A	7.194	0.0160088	0.0169025	0.0159813	0.0229428	0.00430344	0.00762866	0.00857219	0.00439169	0.00545273	0.0142313	0.00534885	0.00959189	0.00550895	0.00296147	0.00350254	0.00405246	0.00747568	0.00809157
HP_805	#N/A	7.481	0.000362805	0.0111028	0.00633378	0.00766017	0.000865761	5.51211e-05	0.000689525	7.00538e-05	0.00670129	0.000313073	0.00010783	0.0126165	0.000115052	0.00181697	0.00109479	5.51228e-05	0.000838865	0.000947283
HP_806	#N/A	1.204	0.0146652	0.00750925	0.0482156	0.0117793	0.00511289	0.00265341	0.00200636	0.0060632	0.00534211	0.0284167	0.00827011	0.0319623	0.0059774	0.00255391	0.0032437	0.0030252	0.00155017	0.00316835
HP_807	#N/A	4.27	0.0304041	0.0409893	0.0368788	0.0402398	0.0237405	0.00573995	0.0056913	0.00970076	0.0224431	0.0195926	0.00506212	0.0105605	0.0141179	0.00774655	0.00645577	0.00387389	0.00581697	0.0104013
HP_808	#N/A	9.116	0.000240545	0.000222332	0.00031518	0.000403428	0.000561926	0.00457441	0.00371492	0.000162467	0.000234613	0.000222621	0.000804541	0.000142146	0.000364761	0.000645673	0.00225236	0.0027301	0.00513633	0.000167824
HP_809	#N/A	1.14	0.0193351	0.0136569	0.0206698	0.0257003	0.00817926	0.00368783	0.00277484	0.00573383	0.0176657	0.0159838	0.00750413	0.00870439	0.00948631	0.00333424	0.00196979	0.00362982	0.00312212	0.00490438
HP_810	#N/A	8.75	0.000376047	0.000221069	0.000418227	0.000521906	0.000851772	0.0025483	0.00309552	0.000203545	0.00053859	0.00024423	0.00121524	0.000164852	0.000754995	0.000930975	0.00325662	0.00325218	0.00341234	0.000365845
HP_811	#N/A	1.14	0.00145267	0.00198786	0.00143111	0.00388327	0.00374189	0.00111001	0.00137864	0.00168361	0.00169526	0.00347068	0.00146019	0.00193819	0.00224005	0.00091405	0.00313807	0.00192461	0.00147067	0.00136568
HP_812	#N/A	7.268	0.0050119	0.00459895	0.00440826	0.00197802	0.00200957	0.00399851	0.00290424	0.00328416	0.00685566	0.000200575	0.00169561	0.00377277	0.000213006	0.00297027	0.00302841	0.00324907	0.00204623	0.00515395
HP_813	#N/A	7.373	0.000236576	0.000237656	0.000916862	0.000144937	0.000120348	2.87227e-05	2.93779e-05	3.45669e-05	0.0267343	9.97448e-05	0.000117563	0.000581073	0.000305316	0.000109749	4.57706e-05	4.12989e-05	2.54063e-05	2.21636e-05
HP_814	#N/A	7.229	0.00337419	0.00236625	0.0124432	0.0360504	0.000634898	0.00100939	0.000584359	0.0022771	0.0244773	0.00854147	0.0017552	0.00353064	0.0022379	0.00231251	0.00179369	0.00089107	0.000829336	0.00272226
HP_815	#N/A	7.356	0.0045024	0.00366781	0.00345832	0.0315134	0.00365793	0.000383499	0.000393668	0.000415229	0.0025867	0.0197573	0.000296706	0.00802315	0.000789959	0.000525903	0.000233711	0.000242489	0.000275607	0.000103549
HP_816	#N/A	1.225	0.00454599	0.000669005	0.000786064	0.00135402	0.000145816	0.000514646	0.000106116	0.000247473	0.000996978	0.000638177	0.000161386	0.000397789	0.000627672	0.000194353	9.2304e-05	0.000770708	7.98399e-05	0.000236356
HP_817	#N/A	6.803	0.000185204	0.00057864	0.00119489	0.00156256	0.00346643	0.00279342	0.00205291	0.00202597	0.000540197	0.000788078	0.000524973	0.000956177	0.000669109	0.000496538	0.00241043	0.00152757	0.00253171	0.00144434
HP_818	#N/A	0.936	0.00138756	0.00132831	0.000675497	0.02885	0.0055853	5.35565e-05	5.94549e-05	0.000883877	0.0389973	0.000390105	0.000146501	0.000252019	0.0125419	0.0141438	0.00163069	7.3809e-05	5.47043e-05	0.000474554
HP_819	#N/A	10.308	0.000400089	0.000401793	0.000334818	0.00115562	0.0033261	0.00420144	0.00250831	0.00262207	0.000312427	0.00107587	0.00189165	0.000701052	0.000409264	0.000840662	0.00247501	0.00119667	0.00279773	0.00134897
HP_820	#N/A	7.284	0.00834419	0.0105892	0.00771162	0.00368222	0.00365042	0.00440322	0.00355784	0.00373887	0.00909684	0.000371242	0.00316865	0.00560569	0.00196331	0.00337259	0.00435338	0.00378313	0.0027022	0.00384061
HP_821	#N/A	1.175	0.0742647	0.0276789	0.00550586	0.0517028	0.0021764	0.00136022	0.00460739	0.00434974	0.0392344	0.0110229	0.00249141	0.00885785	0.0175252	0.00399837	0.00123842	0.00728783	0.00110507	0.00373707
HP_822	#N/A	8.116	0.000340401	0.00040842	0.000333655	0.00040002	0.000957751	0.00118785	0.00091765	0.00131001	0.000286381	0.00101725	0.00120894	0.000348977	0.00082692	0.00178758	0.000655164	0.000717331	0.000681715	0.00122492
HP_823	#N/A	1.15	0.0218088	0.0212064	0.0271854	0.033926	0.00474984	0.00148945	0.00351838	0.00354249	0.0204584	0.0261393	0.0119027	0.0136837	0.0111155	0.00503761	0.00469003	0.002471	0.00381641	0.00378482
HP_824	#N/A	1.5	0.0212074	0.0153818	0.0113154	0.0212183	0.0031221	0.00234464	0.000440714	0.00372541	0.0153447	0.0150556	0.001347	0.0154853	0.00802841	0.00386706	0.00116358	0.00164644	0.00120672	0.000540557
HP_825	#N/A	10.336	0.000695042	0.000625208	0.00110957	0.000823188	0.00269404	0.00346477	0.00183945	0.00228398	0.000658563	0.00115669	0.00155747	0.000754961	0.000532702	0.000711675	0.00184171	0.00165604	0.00245672	0.00132207
HP_826	#N/A	0.915	0.0226887	0.00771238	0.00563632	0.0279259	0.00135115	0.000159675	0.000976669	0.00297194	0.0208268	0.0118717	0.00134573	0.00587571	0.00393475	0.00633381	0.000351858	0.000748034	0.000235191	0.00185805
HP_827	#N/A	7.271	0.0067415	0.00544336	0.00490074	0.00129187	0.00238823	0.00374648	0.00277839	0.00315472	0.00764858	0.000154644	0.00239692	0.00430099	0.000474766	0.00310749	0.00354252	0.00279339	0.00203027	0.00339587
HP_828	#N/A	4.314	0.00205129	0.00226095	0.00408622	0.00186419	0.00568367	0.00175727	0.00152482	0.00273323	0.00256524	0.00193521	0.000717418	0.000953025	0.00116259	0.00046752	0.0014068	0.00132688	0.00199776	0.00183002
HP_829	#N/A	10.333	0.000243818	0.000230232	0.000224466	0.000295198	0.00152678	0.00216747	0.00135495	0.00137481	0.000210847	0.000202407	0.000649418	0.000145165	9.9237e-05	0.000243664	0.0010462	0.000998661	0.00242376	0.000670106
HP_830	#N/A	4.212	0.0191138	0.0223058	0.0205384	0.024199	0.018963	0.00289735	0.0023772	0.00439067	0.00766723	0.0103084	0.00272266	0.00584434	0.00808431	0.000457799	0.00323321	0.00198395	0.00255466	0.00385636
HP_831	#N/A	7.737	0.000835046	0.00136799	0.00103813	0.00131345	0.00430377	0.00164293	0.00174443	0.000251231	0.00125407	0.00141929	0.00166965	0.00142655	0.00185493	0.000951068	0.00269148	0.00178731	0.00175135	0.00139651
HP_832	#N/A	10.324	0.000943053	0.00129266	0.000675013	0.000876044	0.00417426	0.00258833	0.00175109	0.00322638	0.000604517	0.00273295	0.00257844	0.0016838	0.00135839	0.00122123	0.0010306	0.002237	0.00153501	0.00201129
HP_833	#N/A	5.88	0.0245228	0.0278246	0.00165666	0.0242646	0.00158168	0.000852814	0.000697708	0.00163707	0.0033127	0.011594	0.000316997	0.000352314	0.000521869	0.00176658	0.00197902	0.00029881	0.000232856	0.00173531
HP_834	#N/A	1.243	0.00425806	0.0111035	0.0161416	0.0108634	0.00860367	0.00210316	0.00199123	0.00217167	0.00479442	0.00865486	0.00471729	0.0085907	0.00587764	0.0011906	0.00533671	0.00312948	0.00291371	0.00486196
HP_835	#N/A	5.72	0.015912	0.0368378	0.0257331	0.034476	0.0102284	0.00469502	0.01159	0.0126793	0.0177857	0.0019078	0.00615201	0.0070142	0.00716048	0.00826931	0.0129192	0.00259734	0.0145097	0.0119273
HP_836	#N/A	7.273	0.0032956	0.000891861	0.00110379	0.000368063	0.000117917	0.000929491	0.0010087	0.00184397	0.00453105	0.000133756	0.00112772	0.00248509	0.000165437	0.00177257	0.000762389	0.00111217	0.000572245	0.000497096
HP_837	#N/A	2.446	0.00602209	0.0117375	0.0120128	0.0110632	0.0107536	0.00136294	0.00114099	0.0044755	0.00539151	0.00649792	0.00386244	0.0045043	0.00722124	0.00549146	0.00528093	0.00128501	0.00336735	0.00267018
HP_838	#N/A	9.183	0.000261786	0.000513259	0.000319227	0.000547004	0.00379106	0.00156301	0.00184671	0.000114716	0.000532923	0.000693023	0.000770132	0.000903763	0.000514935	0.000331024	0.0023402	0.00154812	0.00217183	0.000747777
HP_839	#N/A	0.992	0.00452632	0.00824445	0.0120308	0.0433971	0.0650564	0.00123815	0.00254614	0.0013097	0.0298443	0.000170217	0.00756528	0.0164122	0.0439585	0.000320188	0.00182105	0.00129732	0.00539911	0.00557234
HP_840	#N/A	4.379	0.00169989	0.00259795	0.00213277	0.0039575	0.00518265	0.0015429	0.000855879	0.00136543	0.00177019	0.00303624	0.000801846	0.00148638	0.00310112	0.00116806	0.00105105	0.000853522	0.00117537	0.00112462
HP_841	#N/A	9.047	0.00017274	0.00188458	0.000241303	0.000206284	0.0021079	0.00227232	0.00262095	0.00274823	0.000294096	0.00168558	0.00678977	0.00347133	0.0027324	0.00365684	0.00297757	0.00222229	0.00191106	0.00330371
HP_842	#N/A	1.13	0.0317004	0.0352082	0.0525279	0.0570819	0.0225095	0.00549616	0.00423383	0.00590107	0.0230121	0.0201429	0.00684132	0.0112438	0.0108505	0.00286138	0.0133723	0.00505369	0.00356547	0.0070575
HP_843	#N/A	6.816	0.000181085	0.000166918	0.000165679	0.000192142	0.00166512	0.00220981	0.00102129	0.000740122	0.000142431	7.7965e-05	0.000107156	9.6895e-05	7.73819e-05	0.000176417	0.000933795	0.000641257	0.001835	0.000398219
HP_844	#N/A	4.362	0.0257771	0.0264339	0.0257628	0.0371254	0.0150164	0.0026188	0.00519552	0.0107831	0.0206448	0.0138287	0.00484667	0.0102402	0.0131559	0.00563589	0.00649902	0.00430052	0.0028739	0.00781165
HP_845	#N/A	4.35	0.0346762	0.00903579	0.0113154	0.0369711	0.0103129	0.000829089	0.000845349	0.00158998	0.0110858	0.0342296	0.00123031	0.0276013	0.0352153	0.00128495	0.00207719	0.000452775	0.000491304	0.000456376
HP_846	#N/A	1.2	0.0137563	0.0163607	0.0350968	0.00416284	0.00511951	0.000258202	0.00177287	0.00128349	0.00906417	0.0154363	0.00732022	0.0239468	0.00595401	0.00324605	0.00188432	0.000591698	0.00120952	0.00110162
HP_847	#N/A	0.974	0.00440665	0.00573013	0.00601178	0.0112208	0.00150153	0.000315002	0.00035928	0.000562627	0.00703964	0.0013503	0.000988272	0.000874305	0.00324373	0.00158359	0.000503786	0.000328468	0.000246606	0.000822254
HP_848	#N/A	3.58	0.00838598	0.0110161	0.00469998	0.012588	0.000935612	0.00256607	0.00212324	0.00121095	0.00165099	0.0174778	0.00529772	0.00608787	0.00142791	0.000947766	0.00248003	0.00375983	0.012221	0.00121369
HP_849	#N/A	4.831	0.00340737	0.0040498	0.00223615	0.00323252	0.00155176	0.000656959	0.000618925	0.00097348	0.00200176	0.00243426	0.000625624	0.00116982	0.00154247	0.00075093	0.000563981	0.000370904	0.000692293	0.00091285
HP_850	#N/A	0.978	0.000590908	0.000357318	0.000170087	0.000150704	0.000236662	0.000384533	0.000114393	0.000216598	0.000376144	6.02364e-05	0.000126798	5.534e-06	5.93665e-05	0.000186191	0.00170889	0.00109801	8.53859e-05	8.67855e-05
HP_851	#N/A	1.208	0.0127627	0.0169271	0.0188476	0.0119326	0.00266565	0.00227367	0.00167914	0.00402335	0.0233517	0.0139467	0.00235101	0.0107773	0.0120731	0.00424058	0.00523821	0.00280187	0.00286457	0.00363197
HP_852	#N/A	8.928	0.00042507	0.00146058	0.000445511	0.000749281	0.00239535	0.000557442	0.00105012	0.00291447	0.000453043	0.00038788	0.00106427	0.000779141	0.000715475	0.000872056	0.00232578	0.00110534	0.000656876	0.00257796
HP_853	#N/A	7.275	0.00474547	0.00127597	0.000837585	0.000320631	0.000121376	0.000893083	0.00105537	0.00209955	0.00535138	0.000116692	0.00163302	0.0038597	0.000141841	0.00191341	0.00118233	0.00147412	0.000751224	0.000822748
HP_854	#N/A	7.22	0.0184667	0.0177093	0.00598348	0.00558722	0.00286453	0.00414937	0.00291533	0.00259549	0.0709755	0.012353	0.00951056	0.00234692	0.00997641	0.000829053	0.0131301	0.00316111	0.00313232	0.000485979
HP_855	#N/A	7.266	0.00295981	0.00236973	0.002425	0.000503072	0.000744672	0.00236067	0.00166971	0.00193061	0.00440048	0.000139198	0.00111918	0.00288987	0.000171939	0.00173366	0.00209327	0.00184127	0.00134436	0.00150496
HP_856	#N/A	7.175	0.00795122	0.0104675	0.00859919	0.0110452	0.00429561	0.00148925	0.00137981	0.00241692	0.00341161	0.00821787	0.00301853	0.00447758	0.00389324	0.00172937	0.00326972	0.00325702	0.00192452	0.00384374
HP_857	#N/A	6.083	0.0334197	0.000312509	0.000494835	0.00013228	0.00129711	1.80513e-05	3.0421e-05	2.50864e-05	0.000333782	0.00340601	0.000162761	0.00553716	3.17837e-05	0.000153824	7.22733e-05	3.05275e-05	2.21604e-05	0.000164113
HP_858	#N/A	7.271	0.00426074	0.00122366	0.00158245	0.000285646	0.000230132	0.00121187	0.000933293	0.00168096	0.00418319	0.000105528	0.00132106	0.00213638	0.000126623	0.00160435	0.00113092	0.00115819	0.000836073	0.000710562
HP_859	#N/A	0.885	0.000430111	0.000424728	0.000410651	0.00054672	0.000197296	0.000689184	0.00032951	0.00020127	0.000459367	0.000310182	0.000121957	0.000269653	0.000260627	0.000101842	0.000123304	0.00148129	0.000167745	9.986e-05
HP_860	#N/A	6.805	9.69859e-05	0.000262483	0.000137185	0.0001885	0.00204315	0.00178677	0.00106701	0.000901523	0.00012951	5.66266e-05	0.000230105	0.000150734	0.000134843	0.000270563	0.00125983	0.000749649	0.00155654	0.00051305
HP_861	#N/A	7.272	0.00212956	0.000320716	0.000417059	0.000314934	0.000152427	0.000707599	0.000651039	0.00120869	0.00281805	0.000116161	0.00062953	0.00181175	0.000137224	0.00114669	0.0007577	0.000651876	0.000588645	0.000105436
HP_862	#N/A	6.802	0.0001109	0.000218483	0.000533987	0.000862675	0.00226832	0.00214522	0.00126652	0.000954709	0.000209575	0.000329132	0.000184687	0.000495686	0.000320256	0.000231322	0.00143811	0.00113391	0.00188056	0.00088658
HP_863	#N/A	7.25	0.000176505	0.000138157	0.00214583	0.000376151	0.000134212	0.00191826	0.0010745	0.0012488	0.00142506	0.000103946	0.000316191	0.000326934	5.74333e-05	0.000978143	0.000921066	0.00143303	0.000980661	0.000381269
HP_864	#N/A	8.469	0.00877953	0.018673	0.00382164	0.00755612	0.00526653	0.00428316	0.00315254	0.00430497	0.00719016	0.00979524	0.00336731	0.00295719	0.00491852	0.00301016	0.00237836	0.00244828	0.00249362	0.00382794
HP_865	#N/A	6.805	8.74592e-05	6.90139e-05	4.34617e-05	8.1358e-05	0.00124618	0.00168345	0.000672773	0.000343545	6.80218e-05	3.57482e-05	2.28253e-05	4.7161e-05	2.42592e-05	4.31524e-05	0.000624232	0.000382068	0.00151893	0.000211969
HP_866	#N/A	1.209	0.0267889	0.0099661	0.00686335	0.0195586	0.000752412	0.000814286	0.00228994	0.00204823	0.0245979	0.00265773	0.00199983	0.0029	0.00557878	0.00138684	0.000437559	0.00171891	0.000563216	0.00165101
HP_867	#N/A	5.649	0.00562053	0.0118952	0.0090148	0.0106747	0.00325738	0.00156883	0.00576258	0.00443653	0.00590788	0.00114086	0.00237417	0.00472727	0.00231016	0.003432	0.00581507	0.00467748	0.00314822	0.00485032
HP_868	#N/A	8.464	9.39452e-05	0.000288373	0.000106311	0.000255515	0.00295935	0.000186882	0.000796465	0.00152039	0.000115718	7.45388e-05	9.63933e-05	5.07923e-05	0.00018718	0.00021542	0.000976168	0.000173937	0.00056279	0.000873524
HP_869	#N/A	4.941	0.00530009	0.00652813	0.00537222	0.00905605	0.00340403	0.000788242	0.00156153	0.00361002	0.00469274	0.0049138	0.0014827	0.00165589	0.00240828	0.000844035	0.00206279	0.00213123	0.002044	0.00302921
HP_870	#N/A	6.297	0.000377363	0.000739404	0.0013522	0.000945728	0.00646133	0.00273122	0.00399253	0.00408889	0.000899891	0.000184972	0.000165955	0.000241357	0.000334251	0.000306155	0.00469417	0.00250133	0.0031995	0.00639183
HP_871	#N/A	6.806	8.05645e-05	6.55789e-05	4.13629e-05	7.70289e-05	0.00102865	0.0017026	0.000607932	0.000273477	6.44159e-05	3.3807e-05	1.76656e-05	2.4578e-05	1.68121e-05	2.27534e-05	0.000524248	0.000286426	0.00145161	0.000139969
HP_872	#N/A	6.944	0.0124718	0.0179978	0.0152239	0.0279713	0.00192944	0.00151037	0.000952445	0.00149505	0.0200139	0.00774396	0.00177715	0.0106571	0.0040288	0.00175251	0.00320012	0.00151282	0.000868715	0.00167576
HP_873	#N/A	5.009	0.0922924	0.0199215	0.0162402	0.0240734	0.00903262	0.00333779	0.00254404	0.00441372	0.0559096	0.0116211	0.005229	0.00918428	0.00981617	0.00686108	0.00179405	0.00173951	0.0020904	0.00425999
HP_874	#N/A	1.233	0.00796922	0.00536728	0.0133846	0.00385329	0.00347407	0.00017782	0.00103812	0.00148715	0.000681573	0.0113724	0.00359527	0.00864972	0.00355097	0.00102076	0.00220049	0.000390454	0.00121749	0.00321521
HP_875	#N/A	0.974	0.00727804	0.00209344	0.0051497	0.00656066	0.000677316	0.000237784	0.000203175	0.000583734	0.00279652	0.0163474	0.00159163	0.000582913	0.00239953	0.00117191	0.000342509	0.000602646	0.000866837	0.000611084
HP_876	#N/A	7.275	0.00434429	0.00101968	0.00104429	0.000309547	0.00013064	0.000872211	0.00122273	0.00157188	0.00479913	0.000112452	0.00161397	0.00294542	0.000137757	0.00165303	0.00129417	0.00103062	0.00082763	0.00084151
HP_877	#N/A	0.952	0.00133915	0.00105791	0.00116805	0.00162214	0.000376397	0.000184019	0.000188774	0.000360783	0.00107991	0.00120271	0.000324583	0.000507851	0.000759981	0.000355531	0.000239003	0.000224184	0.000187826	0.000335867
HP_878	#N/A	10.339	0.00139492	0.00185226	0.00153106	0.00100674	0.00491373	0.00214105	0.00211999	0.00367946	0.000670207	0.00266764	0.00338034	0.00220276	0.0016368	0.00141938	0.00162242	0.00268461	0.00163917	0.0023718
HP_879	#N/A	1.123	0.00138853	0.00432502	0.00741917	0.00339609	0.00158394	0.000428822	0.00171524	0.0035433	0.00665185	0.00648485	0.00278073	0.00287012	0.00316025	0.000751754	0.00298758	0.0012813	0.00116974	0.00381076
HP_880	#N/A	7.178	0.0031223	0.0105015	0.00407852	0.00294086	0.00622399	0.00321605	0.00398082	0.00377775	0.000459938	0.00201907	0.00559704	0.00137004	0.00179434	0.000855493	0.00599192	0.00477593	0.00318237	0.00508687
HP_881	#N/A	7.015	0.0113678	0.0114547	0.0094366	0.00922237	0.00230335	0.00100153	0.000862808	0.0012869	0.00714914	0.0041497	0.00187892	0.00358585	0.00481372	0.00144056	0.00249704	0.00115574	0.00104719	0.000776012
HP_882	#N/A	1.199	0.00163639	0.0011588	0.00111144	0.00324809	0.00148488	0.000345731	0.000297318	0.000367351	0.00132512	0.0015038	0.000515575	0.000811354	0.000862518	0.000472166	0.00066722	0.000699859	0.00036537	0.000399882
HP_883	#N/A	7.17	0.00235008	0.00826696	0.00377639	0.00363736	0.00341448	0.00106128	0.00103367	0.00299819	0.000877118	0.00225764	0.00357267	0.00167546	0.00181254	0.00201027	0.00300753	0.00263205	0.000975345	0.00355837
HP_884	#N/A	7.274	0.00378299	0.0013701	0.00135131	0.000338003	0.000232052	0.000781403	0.000683797	0.00133803	0.00438936	0.000125102	0.00131534	0.00197833	0.000142568	0.0011718	0.000595497	0.000854824	0.000421438	0.000645529
HP_885	#N/A	4.959	0.00774161	0.00816392	0.00655338	0.00895901	0.00382996	0.000946768	0.00107844	0.00251456	0.00744358	0.00742172	0.00185317	0.00287002	0.00404709	0.00210118	0.00201562	0.00141648	0.00139651	0.00255169
HP_886	#N/A	7.889	0.00155902	0.00212888	0.000971789	0.00127173	0.000634203	0.000782185	0.00114604	0.000476493	0.00149358	0.000410382	0.000561049	0.000413436	0.000324363	0.000592902	0.000895909	0.000797757	0.00101888	0.00103818
HP_887	#N/A	1.285	0.010706	0.00662423	0.0150684	0.0044622	0.00439273	0.000192683	0.00139777	0.00219392	0.00429294	0.0123365	0.00508903	0.00804657	0.00493709	0.0019295	0.00238529	0.000225343	0.00147236	0.00274727
HP_888	#N/A	8.887	0.000319473	0.000283648	0.000315029	0.000524753	0.0043594	0.0011762	6.34391e-05	9.8594e-05	0.000243125	0.000228774	7.87648e-05	0.00019641	0.00015099	6.2875e-05	0.000470325	0.00022448	0.00244478	7.90027e-05
HP_889	#N/A	6.803	0.000109626	8.61948e-05	0.000292383	0.000323079	0.00169631	0.00159778	0.000756217	0.00075095	8.8392e-05	4.42507e-05	9.53525e-05	0.000279034	0.000115037	9.26507e-05	0.00105216	0.000801487	0.00150706	0.000538247
HP_890	#N/A	6.807	0.00871301	0.0152795	0.00851342	0.0125837	0.00433819	0.00153669	0.00182084	0.00227825	0.00754625	0.00718801	0.00384391	0.00582643	0.00491753	0.0016202	0.00212212	0.00141049	0.00113024	0.00376503
HP_891	#N/A	1.08	0.0023184	0.000593107	0.00383279	0.00206621	0.000828292	0.000701269	0.000169404	0.000586725	0.00104538	0.00271194	0.00218043	0.00297512	0.00307837	0.000591483	0.000784983	0.000404257	8.29937e-05	0.000928588
HP_892	#N/A	6.965	0.0158777	0.0139495	0.0114189	0.0218665	0.00373836	0.00125386	0.00186514	0.00250786	0.0128508	0.0103654	0.00310981	0.00654901	0.0046809	0.00214957	0.00196853	0.00143881	0.00135673	0.00226652
HP_893	#N/A	5.973	0.000217523	0.000285889	0.000147908	0.00028174	0.000589228	0.00197168	0.000200959	0.000255492	0.000184239	9.14268e-05	0.000126934	0.000135956	9.19345e-05	8.72414e-05	0.000408953	0.000753682	0.00165423	7.92831e-05
HP_894	#N/A	0.948	0.00567323	0.00854794	0.00690073	0.0211443	0.00112426	0.000144624	0.000844837	0.00236295	0.011699	0.00517947	0.00163468	0.00259326	0.0019992	0.000741825	0.000592607	0.000270196	0.000297026	0.00380207
HP_895	#N/A	1.062	0.0148682	0.00417998	0.00964846	0.0198221	0.0036277	0.00136082	0.000889618	0.00278521	0.0142227	0.00497838	0.00304641	0.00802518	0.00576415	0.00296015	0.00242761	0.00087833	0.00157149	0.0029994
HP_896	#N/A	4.511	0.00018172	0.000191795	0.000175481	0.000257031	0.00140564	0.000376828	9.88641e-05	0.000143029	0.000151905	0.000154344	4.75443e-05	9.62203e-05	9.11713e-05	3.65495e-05	0.000194143	0.00018083	0.000276932	7.50519e-05
HP_897	#N/A	7.163	0.000293555	0.000233818	0.000214916	0.000173806	0.00048703	0.000581801	0.000850943	0.000121248	0.000163157	0.000152009	0.000208345	0.000115519	0.000108692	8.5163e-05	0.000490807	0.000326504	0.00113191	0.000326214
HP_898	#N/A	8.676	0.000542494	0.000593392	0.000831672	0.000950681	0.00021435	0.00057867	0.000180027	0.000990899	0.00110734	0.000471731	0.000551961	0.000347068	0.000594038	0.00033916	0.000315076	0.000435083	0.000452679	0.00020364
HP_899	#N/A	10.319	0.000714349	0.000623822	0.000607838	0.000832534	0.00133623	0.00112593	0.00126102	0.000686766	0.000558399	0.00054378	0.000615363	0.000592626	0.000346353	0.000404982	0.000709943	0.000705563	0.00190619	0.000458815
HP_900	#N/A	6.815	0.000210475	0.000423001	0.000263958	0.000318969	0.00633708	0.00714197	0.00366351	0.00255214	0.000190217	0.000113484	0.000419348	0.000263901	0.000257598	0.00052988	0.00371343	0.00229464	0.0059535	0.00129218
HP_901	#N/A	7.357	0.0118558	0.0148964	0.00210112	0.00364048	0.00238399	0.00118097	0.00171471	0.00152563	0.0177403	0.00288581	0.00207974	0.00895641	0.00265456	0.00103958	0.00174847	0.00034963	0.000541001	0.00113216
HP_902	#N/A	7.252	0.00790062	0.00403652	0.00413818	0.00281983	0.001484	0.00086976	0.00028332	0.000435195	0.0121652	0.012623	0.000826559	0.00264344	0.00289221	0.000198368	0.00105174	0.000294289	0.000326028	0.000512113
HP_903	#N/A	9.21	8.48293e-05	5.86332e-05	7.64194e-05	0.000107461	0.000904101	0.000422088	0.000722282	1.2766e-05	6.14277e-05	6.15138e-05	3.13273e-05	4.92003e-05	3.08179e-05	1.2482e-05	0.000463199	0.000452084	0.00067125	6.57036e-05
HP_904	#N/A	5.492	0.000718549	0.0127676	0.000543861	0.00155267	0.000171891	3.46609e-05	4.45253e-05	0.00018508	0.000821171	0.000760291	0.000150843	0.000434785	0.000433817	3.74331e-05	0.000142188	3.99766e-05	6.37305e-05	0.000105379
HP_905	#N/A	4.972	0.000252255	0.000251942	0.000754984	0.000920618	0.00371307	0.00104153	0.000604539	0.00126625	0.000328674	0.00141091	0.000825708	0.000395259	0.00135145	0.000126328	0.000515914	0.000529365	0.000997507	0.000234097
HP_906	#N/A	1.195	0.0106209	0.00822659	0.00594496	0.0123059	0.000734169	0.00056695	0.00159982	0.00132595	0.00938027	0.00354173	0.00138377	0.00327468	0.00383279	0.000971463	0.00055551	0.00139912	0.000312002	0.00144052
HP_907	#N/A	7.255	0.000613936	0.000289228	0.00108201	0.000486328	0.000141777	0.000705025	0.000347651	0.000703835	0.00084727	0.000135558	0.000236973	0.000322391	0.000106468	0.00077676	0.000308023	0.000622044	0.000290029	0.000209226
HP_908	#N/A	7.271	0.00432294	0.00368062	0.00321466	0.000565048	0.000981949	0.00312132	0.00223796	0.00268853	0.00542001	0.000139507	0.00160277	0.00302921	0.000704131	0.00227812	0.00236568	0.00237671	0.00189964	0.00207283
HP_909	#N/A	6.662	0.00774858	0.0207698	0.00996141	0.0199863	0.00254469	0.000951575	0.00111872	0.00241845	0.0116282	0.00731071	0.00378261	0.00719923	0.00755596	0.00301825	0.000423054	0.00211315	0.00116303	0.0021776
HP_910	#N/A	8.463	0.00017433	0.0011255	0.00018426	0.000253722	0.000695963	0.000153228	0.000216891	0.0001325	0.000167829	0.000161454	5.22559e-05	0.000103625	7.36204e-05	3.78345e-05	0.000109863	4.08009e-05	0.000126738	0.000134286
HP_911	#N/A	10.308	0.000417171	0.000511626	0.000360625	0.000501751	0.00128805	0.00066832	0.000802698	0.00108329	0.000330258	0.000807146	0.000860785	0.000741004	0.000361795	0.000337381	0.000932969	0.00057648	0.00087682	0.000644293
HP_912	#N/A	5.76	0.00954686	0.014549	0.00492519	0.0190914	0.00392258	0.00104002	0.00153568	0.000102608	0.011566	0.00109422	0.00354153	0.00710405	0.00408515	0.00370644	4.21139e-05	0.00269915	0.00150102	0.00285081
HP_913	#N/A	8.931	0.000375928	0.000925442	0.00034738	0.00069385	0.00442171	0.000977829	0.00183196	0.0055485	0.00037979	0.000366563	0.000555828	0.000494497	0.000500142	0.000537238	0.00502539	0.00255077	0.00255694	0.00376251
HP_914	#N/A	5.69	0.00611978	0.0118759	0.0113706	0.0146272	0.00416731	0.00186357	0.00457215	0.00471955	0.00655515	0.000826851	0.00282188	0.006228	0.00312645	0.00372842	0.00513007	0.00127953	0.00643823	0.00452479
HP_915	#N/A	5.569	0.000874382	0.000822627	0.000861577	5.76259e-05	1.96383e-05	8.49791e-06	4.21305e-05	7.37991e-05	0.000345572	2.89706e-05	8.85122e-05	2.00241e-05	7.34949e-05	0.000466793	2.35876e-05	5.18778e-05	1.16767e-05	3.14147e-05
HP_916	#N/A	7.068	0.000296659	0.00286943	0.000517265	0.000776713	0.000265946	0.000148953	0.000466079	0.000240521	0.00131206	0.000210247	0.00114732	0.000310777	0.00335401	0.00209114	0.000458344	0.000376609	0.000105505	9.07797e-05
HP_917	#N/A	0.933	0.0136208	0.0052017	0.00271207	0.0102974	0.000607927	5.81583e-05	0.000626106	0.00202452	0.00984227	0.00539675	0.00108812	0.00459138	0.00233857	0.00217209	0.000231797	0.000210963	0.000139334	0.00142894
HP_918	#N/A	4.833	0.0034353	0.000677702	0.000736457	0.000793241	0.000228405	0.000118052	0.000100171	0.000160427	0.000541569	0.000555914	0.000170853	0.000351067	0.000265832	0.000145985	0.000103215	0.00011775	8.3208e-05	0.000180748
HP_919	#N/A	1.229	0.0221474	0.0172951	0.00735551	0.0250581	0.00637956	0.00363432	0.00125686	0.00207168	0.0212384	0.0130037	0.00664893	0.00656457	0.0020701	0.0028411	0.00522255	0.00227129	0.00168745	0.00488751
HP_920	#N/A	5.719	0.00456642	0.00799548	0.00768051	0.0125087	0.00316734	0.00165002	0.00329969	0.00450259	0.00554987	0.000604755	0.00264609	0.00431226	0.00207768	0.00363685	0.00289087	0.00123605	0.00293837	0.00356196
HP_921	#N/A	1.202	0.000682978	0.00184811	0.00320395	0.00274461	0.00257654	0.000435597	0.000181519	0.000775913	0.00160595	0.0018005	0.00100193	0.00154198	0.00202815	0.000849273	0.00154578	0.000390909	0.000610877	0.00134798
HP_922	#N/A	0.953	0.0497652	0.0296732	0.0341004	0.0404134	0.00929845	0.00821746	0.00851353	0.0150973	0.0116415	0.0233294	0.011283	0.0177935	0.0200984	0.0104936	0.00862621	0.00644864	0.00549211	0.0104869
HP_923	#N/A	7.52	0.000325469	0.00589905	5.84982e-05	8.3868e-06	0.000288974	0.000242437	0.000273812	2.025e-05	0.00114384	0.00397544	8.79414e-05	0.0105746	0.000387116	0.000434284	0.000241235	6.2291e-05	0.00023494	1.52181e-05
HP_924	#N/A	7.274	0.00231464	0.000547673	0.000701623	0.00056134	0.000201323	0.000235999	0.00044681	0.00135684	0.00217009	0.000206637	0.000709274	0.00161395	0.000241911	0.000996377	0.000257597	0.000632419	0.000441261	0.000177971
HP_925	#N/A	7.416	0.00223006	0.000294475	0.0114729	0.01296	0.00218758	0.00178679	1.70618e-05	3.43755e-05	0.000568626	0.00680133	0.00137356	0.00399637	0.00623925	0.000137677	0.00273783	0.00174952	0.00191225	0.00223328
HP_926	#N/A	10.54	0.000905996	0.00460619	0.0108889	0.00350482	0.00428088	0.00123255	0.00124991	0.0138119	0.000708634	0.0100415	0.00426082	0.00138658	0.00114052	0.00409137	0.00152175	0.0103617	0.0130405	0.00118599
HP_927	#N/A	11.721	0.0140362	0.0102534	0.00539519	0.0185663	0.00169754	0.00208407	0.00137153	0.0022441	0.0106697	0.00961025	0.00277572	0.0033319	0.00423386	0.00210009	0.00179062	0.00127001	0.000951191	0.0027968
HP_928	#N/A	10.241	0.000522351	0.000977986	0.00218352	0.0020321	0.00475745	0.00805065	0.00409303	0.00399824	0.00104822	0.00207746	0.00356499	0.00149446	0.000832413	0.00114056	0.00309083	0.00332106	0.00579287	0.00207631
HP_929	#N/A	4.441	0.000709446	0.000925553	0.000676367	0.00100465	0.00285297	0.000641123	0.000538624	0.00100392	0.000540472	0.00149467	0.00048077	0.000672042	0.00112025	0.000529906	0.000672399	0.000431817	0.000856448	0.000665092
HP_930	#N/A	6.506	0.000671142	0.000499686	0.00022502	0.00107351	0.00142709	0.00103145	0.00136721	0.000345078	0.000958257	0.000501696	0.000209356	0.000673869	0.000100916	0.00116755	0.00068742	7.55356e-05	0.00278271	0.00105508
HP_931	#N/A	4.543	0.00320625	0.00381625	0.00284459	0.00366816	0.00298383	0.000570066	0.000595838	0.00176968	0.00324189	0.00453575	0.00140787	0.00241162	0.00357093	0.000879835	0.000581218	0.000454907	0.000494386	0.000927957
HP_932	#N/A	7.172	0.00680875	0.00447783	0.00558823	0.00894984	0.00180072	0.00059766	0.000540056	0.00130854	0.00135844	0.00669283	0.00168685	0.00286342	0.0034914	0.000626553	0.00112905	0.000960775	0.000558379	0.00195949
HP_933	#N/A	7.404	0.00109895	0.00585456	0.00824899	0.00996522	0.00151936	8.82939e-05	5.95582e-05	4.05846e-05	0.000332729	0.00526187	0.000146878	0.00287697	0.00305074	9.76706e-05	0.000140931	2.54199e-05	0.000388849	0.00139241
HP_934	#N/A	7.254	0.0035703	0.00298555	0.00370207	0.00115889	0.000949475	0.0025505	0.00234941	0.00175281	0.0048169	0.000321976	0.00117743	0.00307843	0.000248599	0.00208554	0.00255609	0.00257872	0.00171947	0.00152912
HP_935	#N/A	7.257	0.000342107	0.000238721	0.000634339	0.000399102	0.000121045	0.000943787	0.000473045	0.000825501	0.000413596	0.000110195	0.000245969	0.000557864	8.59035e-05	0.000911588	0.00055939	0.000752075	0.000423531	0.000150072
HP_936	#N/A	0.929	0.152812	0.0672954	0.0509871	0.0222683	0.0145633	0.00467389	0.0119315	0.0234195	0.126915	0.0694802	0.014902	0.0407288	0.00352967	0.00453534	0.00674649	0.013953	0.00439806	0.00295744
HP_937	#N/A	6.801	0.00169304	0.00269029	0.00278273	0.00394832	0.00147742	0.000448655	0.000650336	0.00100181	0.00247814	0.00247496	0.00108252	0.00188729	0.00149139	0.000674434	0.00102725	0.000765609	0.00047496	0.00104279
HP_938	#N/A	7.098	0.000137025	0.000182086	0.000124269	0.000384129	0.00141697	0.000784013	0.000315291	0.00149291	0.000174032	0.000188686	0.000117467	0.000182538	9.35754e-05	0.000155756	0.000343246	0.000293717	0.000393965	0.000869349
HP_939	#N/A	0.919	0.00519467	0.00274135	0.00237698	0.0196745	0.00305133	6.79532e-05	0.000151216	0.000862032	0.0162552	0.00189113	0.000548124	0.00176587	0.00539809	0.00813445	0.000920778	6.8927e-05	0.000245418	0.00031905
HP_940	#N/A	1.163	0.00233441	0.000805155	0.00460941	0.00805275	0.00146191	0.00084028	0.000691523	0.0012932	0.00458218	0.00253045	0.00257288	0.00117377	0.00263016	0.000526645	0.00159886	0.000823082	0.00114714	0.00169265
HP_941	#N/A	0.877	0.00470319	0.00759879	0.00202425	0.00459297	0.00198213	0.000553815	0.000465217	0.00115028	0.00446329	0.00191778	0.000557826	0.00156154	0.00171423	0.00160201	0.00194732	0.00122014	0.00139694	0.000401878
HP_942	#N/A	6.35	0.0124129	0.0105685	0.00593877	0.00736064	0.00180358	0.000623936	0.000166199	0.00126951	0.0120726	0.0046205	0.00204688	0.00473407	0.00289028	0.0017999	0.00137816	0.000790566	0.000600119	0.00079268
HP_943	#N/A	7.487	0.000438043	0.000216919	0.000596726	0.000410188	0.000367713	5.34835e-05	5.09308e-05	3.22202e-05	0.000667693	0.000339114	0.000124685	0.00259269	0.000779271	2.4394e-05	8.05037e-05	1.13473e-05	1.29969e-05	9.21494e-05
HP_944	#N/A	1.406	0.00114577	0.000544396	0.0134668	0.0174607	0.00577053	0.000608488	0.00126028	0.00244418	0.00345624	0.0072669	0.000193865	0.00741293	0.000730332	0.00161736	0.00110212	0.00154655	0.000282835	0.00149563
HP_945	#N/A	7.486	0.00480685	0.00452254	0.00341181	0.00485251	0.00104475	0.000922712	0.000240989	0.000470544	0.000623697	0.00309516	0.00327171	0.00144761	0.00478805	0.000468651	0.00207405	0.000450633	0.000721985	0.00094144
HP_946	#N/A	6.216	0.00372122	0.00342209	0.00393073	0.00300405	0.00155381	0.00134703	0.00155174	0.00218912	0.00334147	0.00371865	0.00325384	0.00343832	0.00367616	0.00171328	0.00169188	0.00155963	0.00165956	0.00273629
HP_947	#N/A	4.827	0.000324729	0.000420342	0.000130099	0.000391143	0.000419578	0.000216673	0.000242544	0.000365223	0.000347943	0.000251699	5.09945e-05	0.000101245	0.00022861	7.94258e-05	0.000145234	0.000149622	0.000230548	0.00034499
HP_948	#N/A	5.003	0.0020234	0.00326904	0.00191264	0.0025942	0.00348885	0.00231622	0.0004168	0.000646184	0.00234825	0.00167921	0.000751993	0.000914194	0.000781264	0.000160764	0.000496334	0.000514787	0.00053605	0.00062381
HP_949	#N/A	6.805	9.24217e-05	9.11422e-05	4.57831e-05	8.62801e-05	0.000827658	0.00108413	0.0004416	0.00027969	7.18696e-05	3.79382e-05	2.19682e-05	2.73495e-05	2.57565e-05	3.25422e-05	0.00050977	0.000271037	0.000892175	0.000136876
HP_950	#N/A	9.517	0.00247808	0.00312454	0.00282578	0.00234092	0.0102281	0.00326912	0.00378617	0.00284834	0.00219752	0.00403633	0.00373166	0.00296729	0.00227396	0.00484418	0.0052553	0.00170297	0.00651519	0.00464574
HP_951	#N/A	8.641	0.000341149	0.000347415	0.000520187	0.000556286	0.00285804	0.00141667	0.00138016	0.00295983	0.000330456	0.000383972	9.77467e-05	0.000317882	0.000160382	6.14582e-05	0.00190739	0.000681885	0.000894207	0.00169225
HP_952	#N/A	1.236	0.0221501	0.0337824	0.0556855	0.0661368	0.00723399	0.00570998	0.00444765	0.00308243	0.0203358	0.0388964	0.00902822	0.0220966	0.0128138	0.0046334	0.00666252	0.00191708	0.00223496	0.00563005
HP_953	#N/A	7.262	0.000368874	0.000266985	0.000537671	0.000451409	0.000124405	0.000986562	0.00059615	0.000898964	0.000564363	0.000126611	0.000141011	0.00148719	0.000154235	0.000973706	0.000482225	0.000514071	0.000369436	0.000217453
HP_954	#N/A	1.156	0.0166268	0.00578549	0.0165275	0.0225644	0.00156201	0.000394582	0.00117095	0.00199628	0.00847069	0.00840018	0.00264753	0.00562627	0.00638262	0.00200689	0.00272401	0.00103439	0.00114113	0.00232447
HP_955	#N/A	0.89	0.000697064	0.0011919	0.000731572	0.00150106	0.000169189	0.000606308	0.000216891	0.000149289	0.000523023	0.000884904	0.000248981	0.000759711	0.000208772	6.39985e-05	0.000106367	0.00127274	0.000138068	0.000176807
HP_956	#N/A	8.603	0.000366111	0.00040526	0.000367168	0.000576262	0.000882021	0.00079282	0.000688562	6.97666e-05	0.000360223	0.000250625	0.000433715	0.000238576	0.000561707	0.000240083	0.000990792	0.000859668	0.000849732	0.000214919
HP_957	#N/A	10.4	0.000266292	0.000431568	0.000253572	0.000719762	0.00218348	0.00132065	0.00117874	0.00168653	0.00021942	0.00110612	0.000591679	0.000886417	0.000420679	0.000606457	0.00153222	0.00116088	0.00180334	0.000994998
HP_958	#N/A	0.89	0.0901464	0.0464714	0.0564593	0.068062	0.0183735	0.0133679	0.0129311	0.024282	0.0788639	0.0410697	0.0183332	0.0311709	0.0408933	0.018125	0.0185866	0.0136456	0.00946342	0.0210478
HP_959	#N/A	6.805	0.000146904	0.00047926	0.000269278	0.000308331	0.00135369	0.00100964	0.000703176	0.000640201	0.000187863	0.000125816	0.00024928	0.000185154	0.000200736	0.000247295	0.00095081	0.000505807	0.000922843	0.000403756
HP_960	#N/A	5.059	0.00054553	0.000691772	0.000576402	0.00091886	0.00478472	0.000918621	0.000269114	0.000736475	0.000316962	0.00134288	0.000240996	0.000509221	0.000579392	0.00037765	0.000549104	0.000365703	0.000677297	0.000641702
HP_961	#N/A	7.276	0.00164789	0.00120377	0.000774048	0.0121354	0.000933914	0.000180355	0.000180488	0.000175022	0.000854067	0.00796175	0.00018865	0.00393059	0.000552698	0.000260597	0.000220802	0.000133988	0.000145816	0.00140815
HP_962	#N/A	7.38	0.00112514	0.00790251	0.0014768	0.00559495	0.00101025	0.000644211	8.15957e-05	0.000118019	0.000759049	0.0024193	6.04858e-05	0.00171228	0.0050632	0.000159221	5.99982e-05	4.88534e-05	0.00105963	0.000868587
HP_963	#N/A	0.876	0.00129892	0.000537841	6.37899e-05	0.01218	0.000104498	8.8925e-05	4.24521e-05	9.14661e-05	0.000494632	0.000999063	1.85201e-05	8.00473e-05	0.000237788	5.57092e-05	9.97956e-05	0.000128549	3.57941e-05	3.58967e-05
HP_964	#N/A	10.297	0.000380972	0.00045531	0.000313788	0.00043567	0.00103586	0.00137126	0.000812864	0.0008579	0.000298955	0.000595016	0.00075089	0.00040223	0.000199528	0.000289804	0.000780542	0.00070158	0.00087319	0.000567943
HP_965	#N/A	0.877	0.0450552	0.0318519	0.033032	0.0431701	0.0106038	0.00661431	0.00554106	0.00858829	0.0427385	0.0246743	0.0124759	0.0151695	0.0216768	0.0102405	0.00218626	0.00234292	0.000872479	0.00952676
HP_966	#N/A	9.464	0.000306566	0.000279908	0.000294381	0.000408034	0.000185141	0.00124853	0.000127202	0.000140182	0.000245893	0.000225711	8.28513e-05	0.000159926	0.000129688	5.16008e-05	0.000132419	0.000173681	0.000718275	9.88507e-05
HP_967	#N/A	1.099	0.0321424	0.000243363	0.00122503	0.00398809	0.000199654	5.2447e-05	0.000127895	0.000877789	0.00124512	0.00306032	0.000246529	0.00240197	0.000408054	0.000338706	9.07226e-05	0.000157548	0.000161725	0.000433341
HP_968	#N/A	8.135	0.000365961	0.000344393	0.000333248	0.000477585	0.000316512	0.000445998	5.56921e-05	0.000463328	0.00033947	0.000262359	9.68034e-05	0.000196397	0.000144569	6.72438e-05	0.000127357	6.23063e-05	0.00034104	0.000187368
HP_969	#N/A	6.776	0.00354776	0.0135695	0.00122528	0.0115648	0.0036374	0.000779517	0.000348493	0.00145189	0.00270422	0.00642278	0.000839059	0.00648332	0.00629168	0.000717384	0.000564416	0.00204398	0.000531911	0.00405657
HP_970	#N/A	7.175	0.000725155	0.00218371	0.000836084	0.000486173	0.0026034	0.0022592	0.0028974	0.00126926	0.00093037	0.000307143	0.00182217	0.000366276	0.000191733	0.000715429	0.00290868	0.0021098	0.00288056	0.0017063
HP_971	#N/A	0.87	0.00546395	0.0006561	0.000229692	0.000641429	1.76302e-05	2.72918e-05	2.04701e-05	3.90678e-05	0.000403094	0.000512335	8.04656e-05	0.000174704	0.000278239	2.88171e-05	0.000220145	0.000104887	2.67462e-05	5.97569e-05
HP_972	#N/A	1.063	0.00486261	0.0063581	0.0078965	0.0111362	0.00171761	0.000533384	0.00111751	0.00122381	0.0024649	0.00746683	0.00302307	0.00723382	0.00330103	0.000502664	0.00160226	0.0010849	0.00104085	0.00239268
HP_973	#N/A	1.145	0.00579082	0.00790238	0.0204698	0.0112826	0.00210696	0.0021657	0.00074274	0.00142395	0.00483959	0.0153514	0.00276366	0.00444554	0.0126441	0.00110035	0.00512787	0.00306332	0.00302293	0.00331605
HP_974	#N/A	1.234	0.00134	0.000720844	0.00078844	0.00124185	0.000227604	0.000244256	0.000118743	0.000256878	0.00104082	0.000739971	0.000192587	0.000386206	0.000356227	0.000253359	0.000115375	0.00014235	8.78542e-05	0.000189946
HP_975	#N/A	8.122	0.000346873	0.000427429	0.000338935	0.000408538	0.000955657	0.0011867	0.00087638	0.0013112	0.000292391	0.00101917	0.00122024	0.000350649	0.000828216	0.00178935	0.000654554	0.00067966	0.000688654	0.00112917
HP_976	#N/A	6.88	0.000371607	0.00040925	0.000511481	0.000661081	0.00047501	0.000408297	0.000146688	0.000701379	0.00028646	0.000618541	0.000245105	0.000508625	0.000238194	0.000837914	0.000320882	0.000284844	0.000404905	0.000227965
HP_977	#N/A	10.315	0.000616674	0.000603061	0.000838939	0.000725625	0.00262427	0.00325754	0.00183808	0.00220512	0.000560349	0.00102909	0.00133538	0.000637192	0.000527492	0.000573105	0.0017225	0.000928019	0.00224357	0.00106278
HP_978	#N/A	8.93	0.000283733	0.000224456	0.000223502	0.000401094	0.00163241	0.000502291	0.000688424	0.00138071	0.000267735	0.000243294	9.07339e-05	0.000173989	0.00013735	6.56199e-05	0.00132734	0.00065473	0.00057438	0.000929475
HP_979	#N/A	9.211	0.00123005	0.000691202	0.00088032	0.00847894	0.00181816	0.000624285	0.00127634	0.00137771	0.00403342	0.00158207	0.00181415	0.00423335	0.00187241	0.00224255	0.0025827	0.0015737	0.000816046	0.00168256
HP_980	#N/A	7.461	0.00389051	0.0033291	0.00276277	0.0041599	0.000163987	0.000942089	0.000713608	0.00192245	0.00329254	0.00235462	0.00092762	0.00130732	0.00131989	0.000618682	0.00167379	0.001325	0.000994874	0.000954597
HP_981	#N/A	0.929	0.00704995	0.00628551	0.00826323	0.00830311	0.00171025	0.000807854	0.00139093	0.00200302	0.00632649	0.00559582	0.00207954	0.00258089	0.00379731	0.00201267	0.00135721	0.00123159	0.00119561	0.00149092
HP_982	#N/A	8.637	0.000175474	0.000156019	0.000249854	0.000241056	0.00289455	0.000820855	0.000938487	0.00262469	0.000158043	0.000226805	5.12341e-05	0.000187815	9.03662e-05	3.07741e-05	0.00193816	0.000648244	0.000622934	0.00102537
HP_983	#N/A	4.973	0.000202383	0.000822585	0.000243156	0.000576077	0.00131536	0.000511644	0.000252905	0.000267743	0.000421435	0.00101401	0.00022795	0.00031075	0.000579082	0.000201715	0.000576471	0.000540739	0.00049916	0.000213367
HP_984	#N/A	6.016	0.00658907	0.00123651	0.00127204	0.00542432	0.00139738	0.000812662	0.000653285	0.00100984	0.00115123	0.00268623	0.000505567	0.00159915	0.00104859	0.00188716	0.00179159	0.000153315	0.000326097	0.000336294
HP_985	#N/A	1.14	0.00251978	0.00206983	0.00577495	0.00715918	0.0018243	0.000642573	0.00131231	0.00207056	0.00489702	0.00360569	0.0020732	0.0021436	0.00472145	0.000674141	0.00181799	0.00101584	0.00104753	0.00250571
HP_986	#N/A	6.149	0.0119941	0.0111257	0.00968051	0.00924005	0.00106082	0.00026122	0.000291309	0.000371165	0.0088726	0.00335267	0.00125791	0.00260222	0.00143728	0.00166069	0.000302673	0.000259589	0.000270644	0.000666974
HP_987	#N/A	7.266	0.000736021	0.000392141	0.000517756	0.000502818	0.000129494	0.00113567	0.000581838	0.000874152	0.00139385	0.000143697	0.000326797	0.000544167	0.000166502	0.000847163	0.00057849	0.000873554	0.000293667	0.000299259
HP_988	#N/A	9.123	0.000482154	0.000416241	0.000501704	0.000686913	0.000995695	0.00104218	0.000596164	0.000508502	0.000429265	0.000397328	0.000165053	0.000306706	0.000200479	0.000129031	0.000720828	0.000789041	0.000856153	0.000740439
HP_989	#N/A	7.161	0.000193948	0.000155701	0.000143927	0.000116377	0.000386535	0.000444345	0.000667483	8.38344e-05	0.000101191	9.99511e-05	0.000155095	7.69601e-05	8.10958e-05	6.51246e-05	0.000446531	0.000323685	0.00102503	0.000195465
HP_990	#N/A	7.722	0.000711736	0.000978255	0.000782556	0.00102237	0.0020882	0.00109683	0.00104722	0.000158479	0.000514007	0.000560867	0.000991239	0.000845267	0.000956807	0.000552545	0.0015602	0.00123273	0.00126234	0.000733146
HP_991	#N/A	0.926	0.00519798	0.00522602	0.00540837	0.00964316	0.000709678	0.000939065	0.000945812	0.000480989	0.00475425	0.00226682	0.00125464	0.00316525	0.000828235	0.000354386	0.000384679	0.00077335	0.000886676	0.00120348
HP_992	#N/A	5.529	0.0031449	0.000734042	0.000590287	0.000445487	0.000343065	5.87608e-05	0.000259497	2.21854e-05	0.000569061	0.00059074	0.000408151	0.000448615	5.14529e-05	2.78405e-05	0.000180688	7.88616e-05	0.000191412	7.31966e-05
HP_993	#N/A	1.226	0.0110514	0.004121	0.00793631	0.00173587	0.00162789	0.000132795	0.00145877	0.00273501	0.00937303	0.00217786	0.00239711	0.00236452	0.00398334	0.00118574	0.00157679	0.000166262	0.00113881	0.00109174
HP_994	#N/A	8.928	0.000224258	0.000178485	0.000177344	0.000299139	0.000804084	7.29943e-05	0.000388019	0.00103855	0.000146515	0.000183047	9.185e-05	0.000126631	0.000103058	6.04151e-05	0.000658293	0.000388617	0.000212907	0.000660752
HP_995	#N/A	9.415	0.000228642	0.000448001	0.000150935	0.000246801	0.00117157	0.00126729	0.0010452	0.00115247	0.00017998	0.000309178	0.00018469	0.000181161	0.000236092	0.000119382	0.0016503	0.000583346	0.00069675	0.00118428
HP_996	#N/A	7.864	0.000285428	0.000436007	0.000233529	0.000247691	0.000153331	0.000187984	0.000260348	0.000118705	0.000282437	0.000189735	0.000109985	0.000101827	7.66595e-05	0.000158081	0.00020982	0.000183185	0.000225742	0.000239502
HP_997	#N/A	7.309	0.0037366	0.00269585	0.000230181	0.00187797	0.000477632	0.000750613	0.000495068	0.00105224	0.000112991	0.00046821	0.000946693	0.00145938	0.000825374	0.000955494	0.000819643	0.000471916	0.000109559	0.00023287
HP_998	#N/A	1.218	0.00219815	0.00286448	0.00732463	0.00193819	0.00257822	0.000136187	0.000142208	0.000319267	0.00137113	0.00238696	0.00112512	0.00215043	0.00135082	0.000562287	0.00086986	0.000202164	0.000400895	0.00106564
HP_999	#N/A	0.979	0.00489915	0.0105648	0.00564212	0.0127443	0.000667267	0.000142123	0.00024789	0.000284894	0.00812795	0.00358694	0.00162934	0.00156584	0.00251462	0.00196429	0.000301407	0.000205947	0.000119993	0.000259796
HP_1000	#N/A	8.778	0.000247643	0.000207619	0.00026291	0.000307592	0.000295209	0.000579318	0.000169251	0.000128872	0.000227688	0.000190411	6.4356e-05	0.000177955	0.00015152	0.000188864	0.000250197	0.000295275	0.000349587	0.000192598
HP_1001	#N/A	7.248	0.000822148	0.000365238	0.000733605	0.0006135	0.000153008	0.000625847	0.000360715	0.000701763	0.000896399	0.000170221	0.000328413	0.000556697	0.000130942	0.00063834	0.000526288	0.000427776	0.000297613	0.000235058
HP_1002	#N/A	10.272	0.000307839	0.000271358	0.000255263	0.000352745	0.00063721	0.00114794	0.000648622	0.000608223	0.000244021	0.000292372	0.000475063	0.000230588	0.000184417	0.000171066	0.000431028	0.000382005	0.000830559	0.000399465
HP_1003	#N/A	1.148	0.00104794	0.000930935	0.00131785	0.00177459	0.000754367	0.000396785	8.90041e-05	0.000299568	0.0014447	0.00100845	0.000401629	0.000420685	0.000662417	0.000251779	0.000542106	0.000315812	0.000441763	0.000412813
HP_1004	#N/A	2.748	0.0121921	0.0149209	0.00292997	0.0127964	0.00920963	0.00047093	0.00278445	0.00440447	0.00917563	0.0106698	0.00378786	0.00791592	0.00968024	0.00685641	0.00356874	0.00236956	0.00248053	0.00307684
HP_1005	#N/A	7.471	7.9786e-05	0.00240817	0.000153538	0.00370791	7.12854e-06	1.7242e-05	1.22691e-05	2.87297e-05	0.000536947	0.00262836	2.67934e-05	0.00361111	2.82943e-05	0.000241045	8.29073e-06	5.71835e-06	8.61332e-06	7.51779e-06
HP_1006	#N/A	10.695	0.000517974	0.000518736	0.000259756	0.000443296	0.000794104	0.000561178	0.000265592	0.00059916	0.000313435	0.000181916	0.00022346	0.000605469	0.000552903	0.000451352	0.000420107	0.000868156	0.000914588	7.32067e-05
HP_1007	#N/A	1.159	0.00133102	0.00319145	0.00263147	0.00252826	0.000172765	0.000911432	0.00105394	0.000654807	0.00110763	0.00270026	0.000643616	0.00112663	0.000451045	0.000339617	0.00133038	0.00155169	0.00100837	0.00148121
HP_1008	#N/A	5.418	0.00253321	0.000188004	0.000765175	0.000218815	7.05556e-05	5.25049e-05	0.000124979	3.9978e-05	0.000337494	0.000421595	0.000219127	0.000320929	7.97536e-05	0.00012586	0.000106112	3.23058e-05	9.31909e-05	7.77793e-05
HP_1009	#N/A	7.459	0.00164299	0.00108593	0.000495925	0.00466144	5.98531e-05	0.000138748	0.000131256	0.0171233	0.0441786	0.00208631	0.00172336	0.000687706	0.00141214	0.000240116	9.02937e-05	0.000170242	8.03372e-05	0.000265243
HP_1010	#N/A	1.128	0.0120579	0.0124021	0.0171086	0.0256296	0.00174207	0.000441692	0.0010049	0.00196349	0.00831223	0.00905947	0.00272851	0.00609948	0.00601944	0.0022192	0.00234558	0.00100295	0.000858903	0.0024453
HP_1011	#N/A	8.082	0.000178109	0.000163643	0.000118136	0.00015465	0.000414552	0.000315082	0.000156695	0.000120409	0.000136422	0.000166447	0.000270602	0.000149653	0.000109323	0.000142119	0.000207465	0.000159376	0.000248126	0.000183595
HP_1012	#N/A	6.803	0.000102458	7.97856e-05	5.30033e-05	0.000108403	0.000648685	0.000866824	0.000332746	0.000290625	7.98786e-05	4.20198e-05	2.35041e-05	0.000110663	2.85595e-05	5.99345e-05	0.000463039	0.000272519	0.000536439	0.00019695
HP_1013	#N/A	4.947	0.00183954	0.00232312	0.00188301	0.00273874	0.00127534	0.000262421	0.000651896	0.000809706	0.000485863	0.00331308	0.000531014	0.000843093	0.00136036	0.000640021	0.000496014	0.00045645	0.000441393	0.00108224
HP_1014	#N/A	4.187	0.00510338	0.0077232	0.00685891	0.0079589	0.00629872	0.00116212	0.00108504	0.00169169	0.00302936	0.00303324	0.00102284	0.00159231	0.00298798	0.000957573	0.00130848	0.000718635	0.00158344	0.00113567
HP_1015	#N/A	6.538	0.000134449	7.7361e-05	7.88381e-05	0.000113679	1.9107e-05	7.63402e-05	2.93304e-05	2.7982e-05	0.000127094	6.38933e-05	2.35555e-05	4.53091e-05	3.09288e-05	2.73463e-05	1.80063e-05	8.65253e-05	9.50758e-06	1.83558e-05
HP_1016	#N/A	1.672	0.00234074	0.00119952	0.00105645	0.00208483	0.000194836	0.00114479	0.000349948	0.000115562	0.00108514	0.00256628	0.000157991	0.000405491	0.00025138	0.000137764	0.000126885	0.000724783	0.000193129	9.87612e-05
HP_1017	#N/A	9.291	0.000175908	0.000163699	0.000221165	0.000238771	0.000826215	0.00036531	0.000564478	0.000114336	0.000171635	0.000197284	0.000208971	0.000296284	0.000189823	0.00013643	0.000544004	0.00041424	0.000481688	0.000257074
HP_1018	#N/A	0.928	0.00625583	0.00557171	0.00738816	0.00733212	0.00150679	0.000618741	0.00118352	0.00170185	0.0056845	0.00496858	0.00180177	0.00221313	0.00346943	0.00176117	0.00109532	0.00108137	0.0010235	0.0012428
HP_1019	#N/A	7.332	0.00134479	0.00122532	0.00605373	0.00795482	9.55844e-05	0.000238841	0.000347506	0.000138967	0.000679369	0.00456427	0.000865966	0.00228762	0.00663291	5.34226e-05	0.000177492	0.000233837	0.00112534	0.00127409
HP_1020	#N/A	10.352	0.000480098	0.000462022	0.000456757	0.000585371	0.000998421	0.00111016	0.000737566	0.000554717	0.000417412	0.000472757	0.000540332	0.000356839	0.000267592	0.000242014	0.000735201	0.000417925	0.00091805	0.000492957
HP_1021	#N/A	8.734	0.000332583	0.000397126	0.000378816	0.000471807	0.00103932	0.000446972	0.000492715	8.09679e-05	0.00036441	0.000246003	0.000215982	0.000266225	0.000458802	0.000197455	0.000839446	0.000572378	0.000570382	0.000239549
HP_1022	#N/A	6.801	0.000306471	0.000799494	0.00120893	0.00219732	0.000944208	0.000617632	0.000448191	0.000762482	0.000618402	0.00101486	0.000404563	0.00111259	0.000553205	0.000353486	0.000574503	0.000519375	0.00060166	0.000672337
HP_1023	#N/A	0.837	0.00078695	0.00119691	0.00131479	0.00163867	3.88385e-05	1.92037e-05	2.48159e-05	4.40214e-05	0.00122823	0.00310111	0.00155973	0.00247249	0.00158707	0.00117203	2.77734e-05	2.24741e-05	1.64386e-05	4.22632e-05
HP_1024	#N/A	9.226	0.000252613	0.000202458	0.00022584	0.000302462	0.000406228	0.000700467	0.000584606	0.000683338	0.000181904	0.000588436	0.000946092	0.000710942	0.000471761	0.00048328	0.000371257	0.000287402	0.000895106	0.000469933
HP_1025	#N/A	7.852	0.000253287	0.000485274	0.000283798	0.000342041	0.000549303	0.000388517	0.000347196	0.00174149	0.000428995	0.000168667	7.98394e-05	0.000135176	0.000108283	0.000113054	0.000424403	0.000251274	0.000274098	0.000621522
HP_1026	#N/A	2.415	0.0114705	0.019222	0.0189797	0.0116025	0.0101768	0.00141647	0.0018043	0.00624873	0.00540052	0.0127995	0.00580654	0.0100187	0.0120065	0.00582295	0.00484527	0.000958333	0.00249129	0.00533952
HP_1027	#N/A	5.702	0.0037821	0.00827912	0.00532987	0.00704219	0.00140982	0.000991926	0.000222803	0.00199449	0.00361133	0.000378351	0.00109392	0.00294996	0.00164642	0.00166471	0.00177962	0.000697499	0.00189737	0.00218507
HP_1028	#N/A	1.259	0.00809702	0.0143867	0.0392002	0.00628881	0.00591105	9.84583e-05	0.00331642	0.00117626	0.00708177	0.01963	0.0110545	0.0265154	0.00792032	0.0044464	0.00325874	0.000118682	0.0012379	0.00093014
HP_1029	#N/A	8.614	0.000623554	0.000781966	0.000605165	0.000447972	0.00164804	0.000756823	0.000727009	0.00081852	0.00069275	0.00137312	0.00112304	0.00171132	0.00147551	0.000943567	0.000655001	0.000541799	0.000545088	0.000794939
HP_1030	#N/A	2.091	0.00529759	0.00814293	0.00562108	0.00833454	0.00310528	0.000541368	0.000982591	0.0030126	0.00442982	0.002653	0.000842616	0.000975418	0.00136069	0.00119218	0.00117271	0.000539708	0.000958327	0.00169063
HP_1031	#N/A	4.35	0.00494144	0.00721626	0.00814593	0.00414127	0.00336558	0.0016267	0.00110164	0.00218084	0.00647361	0.00372949	0.00210507	0.00157213	0.00360291	0.00139748	0.00143997	0.000910014	0.00082443	0.00395649
HP_1032	#N/A	1.12	0.00723697	0.00646537	0.010502	0.0110378	0.00352129	0.000936933	0.000773741	0.00135069	0.00487702	0.00466224	0.00119752	0.00273581	0.00123971	0.000613425	0.0025953	0.00118368	0.00101419	0.00157111
HP_1033	#N/A	7.172	0.00326878	0.00424854	0.00316631	0.00635951	0.00127192	0.000274165	0.00054382	0.000672644	0.00231295	0.0021385	0.000848469	0.00139764	0.00148448	0.000484497	0.000626762	0.000249465	0.000250449	0.00107613
HP_1034	#N/A	1.82	0.000365669	0.00031277	0.000617612	0.00047348	0.000106827	0.000542875	0.000419474	0.000319287	0.000500973	0.000229206	9.6072e-05	0.000174361	0.000182751	0.000500507	0.000554781	0.000712213	0.000698764	0.00024071
HP_1035	#N/A	7.259	0.00273716	0.00158497	0.00168233	0.00109145	0.000395877	0.000132271	0.000245642	0.000844913	0.0037959	0.00036779	0.000727652	0.001728	0.000215455	0.000920914	0.000196904	0.000483221	0.000320333	0.000373931
HP_1036	#N/A	8.853	0.000154878	0.000107816	0.000131663	0.000206734	0.000130486	0.000559391	6.5655e-05	4.4911e-05	0.000157252	0.000100083	4.33553e-05	6.46486e-05	5.89915e-05	4.1018e-05	8.34875e-05	0.000219104	0.000212422	6.42419e-05
HP_1037	#N/A	8.871	0.000385164	0.000291661	0.000386671	0.000525164	0.00058619	0.00149287	0.000183405	0.000164512	0.00041017	0.000291197	0.000132846	0.000354024	0.000175862	8.87835e-05	0.000275646	0.000488931	0.000577362	0.000143417
HP_1038	#N/A	1.202	0.00241696	0.205448	0.00965973	0.00501065	0.00312166	0.000924025	0.0136782	0.122946	0.172458	0.13758	0.000395632	0.265011	0.000578866	0.000827176	0.00296384	0.00151012	0.00311667	0.00354576
HP_1039	#N/A	7.355	0.00498293	0.00272422	0.00474351	0.0103971	0.0015853	0.000662042	0.000609017	0.000476304	0.00072539	0.00434018	0.000514092	0.000695123	0.00341907	0.000980816	0.000781156	0.00062649	0.000706482	0.00109047
HP_1040	#N/A	4.71	0.00068853	0.000525378	0.000461294	0.000918804	0.000196407	7.12524e-05	7.72308e-05	0.000363128	0.000814387	0.000321134	0.000261191	0.000269045	0.000214752	0.000236139	0.000135243	0.000140978	7.58187e-05	0.000148064
HP_1041	#N/A	6.843	0.000556684	0.000709664	0.00222856	0.00269147	0.00142875	0.000151366	0.000180007	0.000355776	0.00114926	5.85327e-05	0.000188657	0.00183845	0.00070773	0.000101929	0.000341304	0.000343387	0.000203949	0.00102789
HP_1042	#N/A	5.801	0.0117354	0.00201863	0.000191397	0.000805126	0.000504538	0.000257191	0.000888972	0.000150887	0.000300424	0.00153941	0.00114734	0.00106895	0.000315648	0.000559131	0.000757952	0.000149338	0.000509199	0.000125852
HP_1043	#N/A	8.883	0.000120052	8.42778e-05	9.84557e-05	0.000157551	0.00271373	0.000438448	2.08081e-05	3.15214e-05	8.15597e-05	7.44021e-05	2.47036e-05	6.63056e-05	5.10051e-05	1.84312e-05	0.000394968	0.000151636	0.000911404	2.74313e-05
HP_1044	#N/A	1.426	0.000836339	0.00104824	0.0145895	0.00102714	0.000191695	2.68444e-05	4.0414e-05	0.00253597	0.000239012	0.0406072	0.00112614	5.40878e-05	0.036123	0.000933827	2.46084e-05	3.68627e-05	0.000267565	0.000495349
HP_1045	#N/A	7.431	0.00200757	0.00358288	0.0035873	0.00447316	0.000774133	1.46334e-05	1.39768e-05	1.58448e-05	7.23964e-05	0.00217891	0.00119479	0.00127803	4.21045e-05	1.77601e-05	1.08806e-05	1.14622e-05	1.27005e-05	0.000593521
HP_1046	#N/A	10.689	0.000506328	0.000672061	0.00017701	0.000933057	0.00041649	0.000502677	0.000271852	0.000615683	0.000295106	0.000131605	0.000147173	0.000263257	0.000194729	0.000317391	0.000577693	0.000576439	0.000991029	8.41623e-05
HP_1047	#N/A	9.4	0.0001032	7.70919e-05	0.000104479	0.000147531	0.00103205	0.00118941	0.00067602	0.000701367	8.46126e-05	8.0807e-05	7.83389e-05	8.93938e-05	4.26593e-05	7.3256e-05	0.000904605	0.000541202	0.000743668	0.000530068
HP_1048	#N/A	9.134	0.000114228	7.92913e-05	0.000112354	0.000121271	8.19024e-05	0.000716416	0.000587158	2.78279e-05	9.63622e-05	6.37092e-05	7.36497e-05	5.86536e-05	4.53769e-05	8.40345e-05	0.000321148	0.00045841	0.000811021	3.19138e-05
HP_1049	#N/A	4.824	0.000324423	0.000108748	0.000129366	0.000390556	0.000417035	0.000216728	0.000245617	0.000362276	0.000347376	0.000251213	5.07065e-05	3.29487e-05	0.000226819	7.91911e-05	0.000144891	0.000149622	0.000233325	0.000343394
HP_1050	#N/A	0.996	0.000367393	0.00027988	0.000351461	0.000375972	0.000444888	0.000132433	5.24194e-05	0.000361181	0.000494995	0.00027918	8.02156e-05	0.000142067	0.000143402	0.000103647	8.47329e-05	6.52432e-05	0.000144148	0.000104715
HP_1051	#N/A	9.109	0.000514944	0.000481482	0.000435766	0.000571163	0.000919961	0.000290178	0.000454451	0.00094158	0.000330353	0.000726295	0.000369486	0.000700837	0.000151175	0.00053754	0.000566149	0.000435218	0.000542879	0.00127298
HP_1052	#N/A	5.843	0.000181707	0.000125697	0.000158945	0.000141842	0.000110571	0.000171709	0.000796802	0.000172848	0.000110012	6.64173e-05	2.88984e-05	3.99148e-05	4.02994e-05	2.34157e-05	0.000359385	0.000381486	0.000439977	0.000210622
HP_1053	#N/A	1.299	0.00783207	0.0048732	0.00349602	0.00358842	0.00020033	0.000224762	0.000223092	0.000668597	0.00594059	0.00190767	0.00129127	0.000969522	0.00166154	0.00112761	0.000509339	0.000229965	0.00029379	0.000335009
HP_1054	#N/A	4.84	0.000557177	0.000594811	0.000318786	0.000440874	0.000282151	0.000116874	0.000101381	0.000158749	0.000352083	0.000371564	0.000112093	0.000168429	0.000283544	0.000116462	0.000103402	7.86109e-05	8.95823e-05	0.000131208
HP_1055	#N/A	4.183	0.0177701	0.00487553	0.00382459	0.0027736	0.000507682	0.000255133	0.000296604	0.000357807	0.00530234	0.00163159	0.000789838	0.00127854	0.000585085	0.00104563	0.000494876	0.000147381	0.000226473	0.000223848
HP_1056	#N/A	5.713	0.000263715	0.0019204	0.00157481	0.00177779	0.001277	0.000245075	0.00120664	0.00113101	0.00102617	0.000169011	0.000302237	0.00122029	0.00021984	0.00110585	0.00136565	0.00143232	0.000990824	0.000768895
HP_1057	#N/A	4.214	0.00910909	0.0118941	0.012556	0.0174292	0.00468221	0.000928041	0.0014778	0.00257022	0.00550029	0.00624379	0.00251457	0.00253853	0.00405786	0.00211891	0.00158858	0.000937408	0.00115845	0.00188655
HP_1058	#N/A	7.269	0.00247805	0.0013759	0.00218893	0.00244956	0.000575948	0.000196751	0.00024222	0.000841979	0.00253639	0.000971069	0.000500908	0.00119936	0.000417798	0.0003434	0.000479921	0.000272668	0.000195602	0.000331616
HP_1059	#N/A	7.298	0.00414759	0.00434093	0.000926538	0.00357038	0.00169038	0.000805618	0.00111067	0.00130504	0.00293451	0.00132452	0.00270886	0.00307155	0.00271586	0.00136166	0.000899252	0.000918288	0.000770827	0.000338854
HP_1060	#N/A	7.187	0.00609371	0.00715346	0.00620101	0.00876811	0.00125693	0.000849685	0.000730913	0.00110867	0.000247196	0.00262486	0.00188531	0.00291525	0.000904854	0.000613195	0.00130914	0.000976523	0.000944281	0.00130989
HP_1061	#N/A	0.94	0.00401988	0.00169616	0.0018659	0.000464151	3.90978e-05	1.08431e-05	7.6481e-05	0.000466869	0.000394098	0.00206763	0.000495243	0.00113885	0.000890976	0.000246026	2.01228e-05	1.94687e-05	9.63325e-05	0.000348488
HP_1062	#N/A	5.67	0.00225162	0.00467392	0.00362997	0.00484733	0.00175633	0.000788649	0.00306399	0.00168818	0.00324232	0.000192896	0.00102885	0.0017089	0.00114351	0.00159822	0.00151056	0.00107141	0.00170123	0.00184595
HP_1063	#N/A	5.156	0.000237366	0.00380361	0.00141171	0.00729321	5.74327e-05	2.8355e-05	2.94412e-05	4.25643e-05	0.00297767	0.000177853	0.000612284	0.000378012	0.00213787	0.00115743	3.97019e-05	3.61276e-05	2.4336e-05	6.01237e-05
HP_1064	#N/A	8.752	0.000261019	0.000221388	0.000239747	0.000284142	0.000355323	0.000385001	0.000958566	6.02436e-05	0.000227672	0.000168982	0.000371392	0.000120403	0.000133435	0.000456147	0.00104794	0.000981898	0.000635849	7.43778e-05
HP_1065	#N/A	7.898	0.000316976	0.000268055	0.000481282	0.000836685	0.000830335	0.000509609	0.000684482	5.48657e-05	0.000309424	0.000511715	0.000609452	0.00098243	0.000438842	0.000343874	0.000697947	0.000890686	0.00056074	0.000434911
HP_1066	#N/A	8.922	0.000660798	0.000581365	0.000648932	0.000883266	0.00089554	0.000158334	0.000333562	0.00128944	0.000657051	0.000531456	0.000368087	0.000374625	0.000307889	0.000152838	0.00070332	0.000351697	0.000189648	0.00100132
HP_1067	#N/A	7.171	0.000644634	0.0011398	0.000619337	0.000449201	0.00115852	0.000456739	0.00058272	0.000609502	0.000660094	0.000314876	0.00109614	0.000525121	0.000273875	0.000266899	0.000924948	0.000868201	0.00062344	0.000881035
HP_1068	#N/A	4.843	8.11976e-05	0.000133746	4.72614e-05	0.000111329	5.2951e-05	3.60548e-05	2.22067e-05	3.095e-05	0.000106114	3.74894e-05	1.72286e-05	3.15664e-05	3.01079e-05	1.09137e-05	3.00227e-05	2.42988e-05	6.45596e-06	1.61728e-05
HP_1069	#N/A	7.166	0.000355725	0.000310474	0.000258864	0.000213049	0.000772369	0.000695758	0.00088127	0.000168675	0.000211359	0.00018535	0.000375542	0.000141476	0.000146685	0.000119144	0.000761099	0.000563406	0.000955393	0.000487082
HP_1070	#N/A	7.464	0.000257712	0.000214969	0.00118434	0.00221417	0.000388446	2.72653e-05	1.29405e-05	1.79342e-05	0.000193865	0.000683195	2.19949e-05	0.000581181	3.86054e-05	1.82821e-05	1.68507e-05	1.63513e-05	1.10424e-05	0.000209505
HP_1071	#N/A	7.293	0.000832799	0.00458972	0.00435096	0.00454351	0.00081892	0.00034546	0.000289289	0.000330924	0.000162394	0.00253679	0.000389043	0.00130744	0.00409255	0.000223417	0.000304919	0.000334781	0.000413021	0.00077196
HP_1072	#N/A	7.481	0.00154448	0.00270576	0.00457264	0.00238719	0.000119276	0.000131158	0.000102828	0.000179706	0.00150058	0.00738279	0.000681203	0.00766515	0.000339007	0.000125898	0.000112957	0.00011892	4.82475e-05	0.000228731
HP_1073	#N/A	6.795	0.000172831	0.00029304	0.000215358	0.000255926	0.000552767	0.000654245	0.000516916	0.000490511	0.000164924	0.000167953	0.000256905	0.000223113	0.000250987	0.000366615	0.000541636	0.000445727	0.000695674	0.000395175
HP_1074	#N/A	8.691	8.02961e-05	9.02344e-05	9.85706e-05	0.000120526	0.000144789	0.000528446	0.000108597	6.23158e-05	8.68813e-05	7.6249e-05	2.26188e-05	5.61945e-05	4.28234e-05	1.39733e-05	7.85376e-05	8.02088e-05	0.000216273	8.49094e-05
HP_1075	#N/A	8.603	0.000345728	0.000236895	0.000314589	0.00133682	0.000802594	0.000552494	0.000763785	6.1475e-05	0.000419592	0.000213154	0.000428711	0.000252803	0.000243916	0.000196558	0.00109976	0.000854623	0.000733689	0.000189219
HP_1076	#N/A	1.117	0.00167415	0.000752425	0.00208505	0.00088579	0.00103651	0.000362888	0.00064438	0.00123523	0.00114001	0.000984083	0.000480868	0.000727052	0.000221621	0.000360684	0.000616453	0.000643812	0.000711897	0.00105991
HP_1077	#N/A	1.021	0.00604658	0.00179537	0.00317886	0.00154061	0.000575894	9.5467e-05	0.000327056	0.00086592	0.00255788	0.00203756	0.000853719	0.00113678	0.00160096	0.000973131	0.000437441	0.000345511	0.000186029	0.000488609
HP_1078	#N/A	0.938	0.00167912	0.00292137	0.00242077	0.00408781	0.000199081	7.08519e-05	7.27894e-05	0.000216644	0.00200789	0.00630925	0.000915792	0.00123476	0.000560595	0.000552038	0.000112284	0.000112791	8.24021e-05	0.000538849
HP_1079	#N/A	5.791	0.00424645	0.00570304	0.00159469	0.00487088	0.000773546	0.000204646	0.000308907	0.000277328	0.00517809	0.00282765	0.000498325	0.00219808	0.000920353	0.000195365	0.000648673	0.000311185	0.000173385	0.000255952
HP_1080	#N/A	6.804	0.000842929	0.00169305	0.000778078	0.00126438	0.000883633	0.000214582	0.000265743	0.000449696	0.00111849	0.00029804	0.000402632	0.000727796	0.000494006	0.000307679	0.000478548	0.000361569	0.000254279	0.000368306
HP_1081	#N/A	9.121	0.000275997	0.000570561	0.000278876	0.000995535	0.00019064	0.000205395	0.000250145	0.000275769	0.000214216	0.000295006	0.00081868	0.000481864	0.00192518	0.000627243	0.000328687	0.00019991	0.000199525	0.000287864
HP_1082	#N/A	1.8	0.000367708	0.000460712	0.000497075	0.000524971	0.00029511	0.000601948	0.000485578	0.000295885	0.000289426	0.000270556	8.86207e-05	0.000260572	0.000157565	0.000142804	0.00118991	0.000250334	0.000772599	0.000308846
HP_1083	#N/A	7.428	0.0046466	0.00334219	0.00368517	0.00119246	0.000156309	0.0004064	0.000483727	0.000786536	0.00316772	0.00142123	0.000667343	0.00186289	0.00114997	0.000594525	0.000541006	0.000496227	0.000385568	0.000442093
HP_1084	#N/A	5.878	0.00503723	0.00339402	0.00676371	0.0066529	0.00180499	0.000202276	0.00109588	0.00138232	0.00422421	0.00264762	0.00165921	0.00236472	0.00169398	0.000936316	0.00131508	6.82747e-05	0.0008999	0.00229543
HP_1085	#N/A	0.85	0.00624429	0.0110769	0.00916554	0.0126222	0.000156608	5.16771e-05	0.000103675	0.00016688	0.00902421	0.0305218	0.0159054	0.0258048	0.0153374	0.0175657	7.47997e-05	4.96083e-05	3.77876e-05	0.000103405
HP_1086	#N/A	8.411	8.39489e-05	9.76069e-05	0.000151285	0.00013333	0.000365464	0.000272632	0.000687527	0.000446117	8.32396e-05	0.000177517	0.000230991	0.00024286	0.000245843	0.000199617	0.000389694	0.000403039	0.000373722	0.000795294
HP_1087	#N/A	9.099	0.000364671	0.000371666	0.000305858	0.000318643	0.000663031	0.000411881	0.000557691	0.000326938	0.000210759	0.0002826	0.000107732	0.000156829	0.000106133	3.75543e-05	0.000369165	0.000340107	0.000621779	0.000567061
HP_1088	#N/A	1.965	0.00960348	0.0132072	0.00981094	0.0152784	0.00484125	0.000981928	0.00140576	0.0047817	0.00151727	0.00437719	0.00149709	0.00193592	0.00198059	0.00124575	0.000260067	9.76975e-05	0.00163725	0.00279141
HP_1089	#N/A	1.125	0.00131127	0.0011443	0.000650182	0.00203302	0.00106777	0.000451249	0.000314621	0.000665816	0.00102773	0.00108209	0.000286891	0.000420105	0.000437973	0.000349721	0.000845531	0.000856355	0.000705993	0.000446969
HP_1090	#N/A	0.901	0.000302332	0.000244882	0.000213885	0.000312589	0.00205372	0.000244076	0.000293291	0.00255582	0.000238378	0.000187393	6.03482e-05	0.000149267	0.000123129	5.03018e-05	0.000914893	0.000764375	0.000291979	0.000472452
HP_1091	#N/A	7.269	0.000740712	0.000318223	0.000411106	0.000308984	0.000111823	0.000955657	0.000639439	0.000946286	0.000571275	0.000112394	0.000143846	0.00141277	0.000138223	0.0009986	0.000468307	0.000552646	0.000353777	0.000100274
HP_1092	#N/A	5.708	0.00235989	0.00431768	0.00385596	0.00481357	0.00123095	0.000825073	0.00244324	0.00123261	0.00248618	0.000245531	0.00084427	0.0022208	0.00107653	0.00127997	0.0025255	0.00126742	0.00104797	0.00167655
HP_1093	#N/A	0.951	0.00260272	0.00385398	0.00395015	0.00952762	0.000319439	6.38492e-05	2.97279e-05	8.49131e-05	0.00238349	0.000874627	0.00031608	0.000372529	0.000783472	0.000305267	9.45451e-05	2.95636e-05	9.47453e-05	8.7735e-05
HP_1094	#N/A	7.446	0.000391002	6.21607e-05	0.002948	0.0012712	0.000638205	0.000100207	3.97464e-05	2.00513e-05	0.00031806	0.00207254	1.70508e-05	0.00101265	3.26041e-05	4.14445e-05	8.58059e-06	9.61202e-06	1.66471e-05	0.000478034
HP_1095	#N/A	9.119	0.000467706	0.000346159	0.000461618	0.000587646	0.00073116	0.0030493	0.00214896	0.000640825	0.000425562	0.000414469	0.000220672	0.000249609	0.000349504	0.000318265	0.00116067	0.00405234	0.00205788	0.000389773
HP_1096	#N/A	4.362	0.0146293	0.0167367	0.0140435	0.01675	0.00394119	0.00082901	0.00191368	0.00298638	0.0102909	0.0159922	0.00537132	0.00846621	0.00975215	0.00444837	0.00125105	0.00118035	0.00167246	0.00275079
HP_1097	#N/A	7.327	0.00104322	0.00123684	0.000292924	0.00732699	0.000653875	0.000179828	0.000146486	0.000243957	0.000522419	0.00315844	0.00028811	0.00195418	0.000380277	0.000120952	0.000237534	0.000193148	6.35838e-05	0.000695752
HP_1098	#N/A	7.269	0.00287599	0.00640865	0.000568091	0.00103147	0.000302704	0.000412366	0.000370552	0.000816352	0.00257959	0.000800199	0.000919441	0.00137783	0.000322001	0.000763897	0.000500573	0.00049909	0.00027885	0.000384143
HP_1099	#N/A	1.214	0.0134302	0.00342454	0.0226373	0.0185436	0.00315547	0.00164796	0.000986057	0.00348553	0.0169333	0.00259104	0.00305786	0.0198787	0.000749465	0.00441843	0.00168378	0.00150603	0.00310862	0.00233636
HP_1100	#N/A	7.162	0.000315816	0.000253759	0.000227194	0.000186137	0.000694988	0.000569239	0.000638052	0.000183409	0.000182828	0.000161511	0.000215716	0.000122109	0.00012106	9.31008e-05	0.000710593	0.000588433	0.000780151	0.000434367
HP_1101	#N/A	4.54	0.00131899	0.00169849	0.00129388	0.00171317	0.00125623	0.000170424	0.000151086	0.000330551	0.000825416	0.00176029	0.000371231	0.000849607	0.0013178	0.000462174	0.000195173	0.000133054	0.000221264	0.000387219
HP_1102	#N/A	2.416	0.00779388	0.00755591	0.00635157	0.00389761	0.00474021	0.00116469	0.00136408	0.000469073	0.00378793	0.00782291	0.00118014	0.00224276	0.00394441	0.00268117	0.000935638	0.00113544	0.00132393	0.00116153
HP_1103	#N/A	6.799	0.000730346	0.00115606	0.000560275	0.000828351	0.000675325	0.000249778	0.0002512	0.000465641	0.000931082	0.000308048	0.000436946	0.000520016	0.000432747	0.000295194	0.000487615	0.000391125	7.95311e-05	0.000268231
HP_1104	#N/A	9.376	0.00313017	0.00273573	0.00179062	0.00402228	0.000525597	9.91102e-05	0.000172221	0.000449734	0.00190867	0.00296149	0.000483726	0.00169973	0.000819928	0.000342141	0.000270158	0.000167939	0.000107665	0.00050504
HP_1105	#N/A	7.506	0.00154507	0.00155793	0.0104101	0.011955	0.00212124	0.000149317	0.000151757	0.000184611	0.000934469	0.00655834	0.000141397	0.00403978	0.0106387	0.000204498	0.000158439	9.95712e-05	0.000125001	0.00206273
HP_1106	#N/A	7.434	0.00488814	0.0045096	0.00217707	0.00157125	0.000392876	0.0012654	0.000773928	0.000779408	0.00238291	0.000710465	0.000676506	0.000483447	0.0010364	0.000567999	0.000952683	0.00079254	0.000668058	0.000369048
HP_1107	#N/A	7.293	0.00468274	0.00309558	0.00277025	0.000509156	0.000635812	0.000445523	0.000441275	0.000944163	0.00356697	0.000255036	0.000950398	0.00208392	0.000638244	0.000588502	0.000717462	0.000703826	0.000166108	0.000848724
HP_1108	#N/A	0.917	3.36823	2.34673	1.90313	4.28327	0.532413	0.182274	0.34172	0.612639	2.91258	2.1303	0.543511	1.66902	0.935599	0.572232	0.263959	0.390165	0.151084	0.629527
HP_1109	#N/A	7.38	1.77612e-05	9.48505e-05	9.55435e-05	0.000206541	0.000153082	6.02617e-05	7.97487e-05	3.75174e-05	0.000139184	6.78232e-05	4.43753e-05	5.54184e-05	1.56713e-05	1.47007e-05	0.000104969	6.49601e-05	4.66069e-05	3.19949e-05
HP_1110	#N/A	4.756	0.00445593	0.000738045	0.000835452	0.00106162	0.000201063	0.000107152	9.38988e-05	0.000189421	0.000640061	0.000749582	0.000226518	0.000550855	0.00042927	0.000157491	0.000149287	0.000112968	8.7375e-05	0.000223242
HP_1111	#N/A	7.271	0.00402294	0.0025226	0.00244463	0.000949282	0.000590415	0.000505694	0.000566582	0.00104141	0.00374161	0.000265003	0.000849198	0.00207932	0.00047564	0.000823833	0.000749669	0.000667167	0.000310111	0.000777968
HP_1112	#N/A	0.902	0.0035698	0.00241025	0.0036543	0.00171756	0.000645598	8.37161e-05	0.000392378	0.000741189	0.000958266	0.00255753	0.000935778	0.00194974	0.00168499	0.00049632	0.00020861	8.60922e-05	0.000192094	0.000846367
HP_1113	#N/A	0.892	0.000277167	0.000199751	0.000248351	0.000229823	3.30109e-05	0.000527937	0.00016005	0.000427154	0.000420577	0.000298797	0.000125523	0.000204325	7.23612e-05	6.17845e-05	0.00012585	0.00112007	0.000148911	0.000186831
HP_1114	#N/A	7.45	0.00132927	0.00103754	0.00119145	0.00588895	0.000707416	6.44731e-05	6.78403e-05	0.000158805	0.000156213	0.00337002	0.000123201	0.0016232	0.000372586	0.000179092	9.33762e-05	0.000106628	6.39968e-05	0.000804512
HP_1115	#N/A	8.933	0.000221842	0.000589975	0.00019922	0.000308619	0.00100033	0.000281751	0.000552717	0.0011949	0.000208024	0.000239315	0.000649465	0.00035798	0.000380547	0.000513422	0.000799011	0.000508763	0.00041766	0.00110599
HP_1116	#N/A	0.93	0.00266568	0.0026245	0.00393213	0.0030637	0.000207592	6.74562e-05	6.53164e-05	0.00033147	0.00315738	0.00190436	0.000509253	0.000873766	0.00080046	0.000705969	0.000128604	0.000100038	6.50974e-05	0.00028091
HP_1117	#N/A	5.556	0.00322419	0.000312579	0.000371363	0.000144646	2.99733e-05	1.9207e-05	6.52783e-05	2.84956e-05	0.000281519	0.00025166	0.000139383	9.27458e-05	7.68101e-05	7.90805e-05	5.57458e-05	2.07514e-05	2.95793e-05	3.37632e-05
HP_1118	#N/A	1.15	0.00128659	0.00103759	0.0011702	0.00156792	0.000126409	0.000185089	0.000252804	0.000496936	0.00106383	0.000800175	0.000273407	0.000533142	0.000463769	0.000287548	0.000405161	0.000306361	0.000238072	0.000425245
HP_1119	#N/A	10.328	0.000285841	0.000247171	0.000237673	0.000468737	0.000759657	0.00153946	0.00098008	0.000888866	0.000222768	0.000387743	0.000623783	0.000327241	0.000180959	0.000373033	0.000901366	0.00109896	0.000683381	0.000361382
HP_1120	#N/A	0.903	0.00140542	9.93004e-05	0.00247342	0.00711349	0.000390052	1.9846e-05	2.36556e-05	0.000104484	0.00038967	3.97893e-05	8.58795e-05	0.000255441	0.000117222	8.47551e-05	5.76917e-05	0.000153717	3.6325e-05	0.00145716
HP_1121	#N/A	0.873	0.000131845	4.99195e-05	6.14849e-05	0.000182735	0.000203569	9.80095e-05	0.0026918	0.000151493	2.992e-05	8.41905e-05	0.000327035	0.000517461	5.7782e-05	2.47624e-05	0.00488839	1.98504e-05	0.00115502	1.66063e-05
HP_1122	#N/A	2.519	0.00431222	0.0054413	0.00632143	0.00658927	0.00623979	0.000924005	0.000880209	0.00243786	0.00373111	0.00458735	0.0014238	0.00271008	0.00381013	0.0035245	0.00195881	0.000469294	0.00183179	0.00234991
HP_1123	#N/A	5.679	0.000270439	0.00185576	0.00155684	0.00183683	0.000831203	0.000953425	0.0013876	0.000716275	0.00112733	0.000162196	0.000306841	0.00125745	0.000236779	0.00101278	0.00133881	0.00147468	0.00103932	0.00153487
HP_1124	#N/A	5.742	0.00223621	0.00422733	0.00386281	0.00528393	0.00177022	0.000610032	0.00240458	0.00191427	0.00248519	0.000233805	0.000891189	0.0023783	0.00105602	0.00137438	0.00142451	0.00147406	0.00113123	0.0019199
HP_1125	#N/A	7.211	0.00269343	0.00869945	0.000145127	0.00482321	0.000817281	0.000931924	0.000929874	0.00235837	0.000324892	6.63395e-05	0.00405185	0.0022335	0.00144527	8.83969e-05	0.00203349	0.00176547	0.000889381	8.92586e-05
HP_1126	#N/A	1.237	0.105872	0.0139573	0.0325632	0.0243494	0.0010896	0.000815234	0.000698843	0.0024835	0.0152896	0.0101445	0.00360643	0.0110867	0.00489954	0.00160104	0.000961316	0.00157584	0.000374675	0.00507914
HP_1127	#N/A	8.434	6.02448e-05	6.47312e-05	5.93489e-05	8.21911e-05	0.000229432	0.000233965	0.000688596	0.000256523	6.04424e-05	5.06748e-05	8.66248e-05	0.00010125	0.000107695	0.00011673	0.00023108	0.000226254	0.000336805	0.000497702
HP_1128	#N/A	6.802	0.000154079	0.000254725	0.000569372	0.000883348	0.000833662	0.000458396	0.000358953	0.000414217	0.000206125	0.000334037	0.000147257	0.000443391	0.000264901	0.000122125	0.000461495	0.000358361	0.000391834	0.000459037
HP_1129	#N/A	5.466	0.000222698	0.000195032	0.000193955	0.015165	6.10173e-05	5.56236e-06	8.8217e-06	3.9718e-05	0.000168254	0.00126487	9.47588e-05	0.00589655	0.000166482	1.34998e-05	1.3518e-05	1.33798e-05	5.23413e-06	4.98789e-05
HP_1130	#N/A	4.573	0.0023593	0.0024161	0.00228402	0.00261257	0.00124705	0.000437744	0.000296049	0.000515527	0.0017058	0.00175514	0.000706901	0.000961063	0.00105245	0.000167493	0.000289935	0.000254609	0.000286302	0.000410325
HP_1131	#N/A	4.408	0.00130429	0.00174341	0.00126164	0.00187699	0.000947569	0.000133035	0.000205315	0.000504397	0.00104468	0.00137629	0.000430273	0.000735391	0.000926127	0.000491723	0.000216284	0.000108233	0.000151851	0.000407192
HP_1132	#N/A	1.947	0.00108375	0.000567366	0.00190621	0.000788671	0.000963677	9.06302e-05	8.50453e-05	0.000156763	0.000538355	0.000790808	0.000276449	0.00179211	0.000411486	0.000294318	0.000523121	0.00109488	0.000146234	0.000153982
HP_1133	#N/A	5.578	0.000325637	0.00229063	0.000457324	0.00226161	0.000228554	1.33967e-05	9.63089e-05	0.000344455	0.000182002	0.000654108	2.19749e-05	0.002349	6.44982e-05	0.000693551	9.75874e-06	8.66666e-06	8.29257e-06	0.000237372
HP_1134	#N/A	4.796	0.00184749	0.00062243	0.000778495	0.000776141	0.000286356	0.000131171	6.74261e-05	0.000215629	0.000440887	0.000746847	0.000156298	0.000356785	0.000312673	0.000119393	0.000112843	0.000100604	5.63077e-05	0.000167791
HP_1135	#N/A	0.909	0.000298949	0.000199881	0.000777704	0.00123354	0.000133352	3.41219e-05	3.15457e-05	0.000181971	0.000314798	0.000307169	0.000146448	0.000469062	0.000102163	4.2222e-05	5.31355e-05	0.000113036	3.42869e-05	3.78087e-05
HP_1136	#N/A	4.437	0.00158667	0.00123717	0.00177905	0.000346887	0.00143275	0.000367401	0.000121623	0.000374045	0.00111131	0.000226745	0.00030342	0.000781058	0.000451789	0.000617487	0.000364113	0.000254277	0.000332223	0.000324939
HP_1137	#N/A	7.297	0.00332271	0.00145143	0.00224547	0.000155117	0.000683665	0.00550293	0.00352371	0.00397381	0.00448638	7.71918e-05	0.00126006	0.00302484	0.0001035	0.00368381	0.00253534	0.00435515	0.00252457	0.00234429
HP_1138	#N/A	1.191	0.0019226	0.000981807	0.000902418	0.00170437	0.000980018	0.000391743	0.000171804	0.00798235	0.00153382	0.000697855	0.000490351	0.000587108	0.000670627	0.000399438	0.000624398	0.000324207	0.000332105	0.00027517
HP_1139	#N/A	9.399	0.000160755	0.000115437	0.000169897	0.000242887	0.000455804	0.000244117	0.000227391	0.000512269	0.00012959	0.000134229	7.07092e-05	0.000110575	7.24046e-05	7.01342e-05	0.000446625	0.000238226	0.000152025	0.000347553
HP_1140	#N/A	1.198	0.000821187	0.000985096	0.00255899	0.000683293	0.000248025	6.04572e-05	0.00016712	0.000174591	0.000898469	0.00147699	0.000612534	0.00254613	0.000595272	0.000377889	0.000127086	0.000103792	6.78366e-05	0.000198447
HP_1141	#N/A	9.135	0.000117418	8.17047e-05	0.000115482	0.000124997	0.000106101	0.000367047	0.00046087	2.59098e-05	9.85054e-05	6.51626e-05	8.80559e-05	6.05418e-05	4.64837e-05	9.78424e-05	0.000362383	0.000381129	0.000534585	2.99784e-05
HP_1142	#N/A	1.809	0.000540551	0.00462694	0.00496844	0.00274418	0.000406966	4.98016e-05	0.00043972	0.000104118	0.000763124	0.00402275	0.000189795	0.00324591	0.000545988	0.000258943	0.000522784	0.000275837	0.000807146	0.000252097
HP_1143	#N/A	9.265	0.000249976	0.00021123	0.000243579	0.000334615	0.00055861	0.000135386	0.000327666	0.000696664	0.000212418	0.000312755	0.00049544	0.00028305	0.000203551	0.000307665	0.000492538	0.000326198	0.000215676	0.000503537
HP_1144	#N/A	7.472	0.00450203	0.003333	0.00310167	0.000321616	9.75479e-06	0.000348425	0.000348926	0.000429143	0.00265031	0.000295116	0.000298154	0.00613591	0.000727613	0.000538426	0.000204866	0.00021593	0.000237808	9.28722e-05
HP_1145	#N/A	9.241	0.000123452	7.92215e-05	0.000111154	0.000119242	0.000217949	0.000482265	0.000244028	0.000183269	7.35051e-05	6.31999e-05	0.000125975	5.58794e-05	3.47658e-05	6.45047e-05	0.000195948	0.000216038	0.000355564	0.000199
HP_1146	#N/A	6.859	0.000162885	0.000144921	0.00258465	0.00529554	0.000604922	0.000101104	5.34088e-05	6.30776e-05	0.000301784	0.00251986	9.06189e-05	0.000918611	0.000192513	3.74675e-05	6.38151e-05	2.68966e-05	4.74827e-05	0.00140723
HP_1147	#N/A	11.688	0.00455068	0.00503292	0.000865232	0.00662841	0.000697899	0.000394756	0.00059186	0.00108014	0.00474656	0.00374773	0.00141252	0.00213495	0.00236043	0.000812885	0.000473254	0.000441852	0.000427167	0.000781274
HP_1148	#N/A	9.392	0.00513757	0.00494239	0.00396629	0.00645481	0.000272947	2.30792e-05	7.95416e-05	0.000446152	0.00350366	0.00508534	0.000872402	0.00297628	0.00159614	0.000558821	0.000266255	9.59664e-05	2.01614e-05	0.000526026
HP_1149	#N/A	7.375	0.000487471	0.0004655	0.000332547	0.00498579	8.5422e-05	4.53452e-05	4.49632e-05	4.11546e-05	0.000250044	0.0030782	5.508e-05	0.0016886	0.000114764	4.38099e-05	5.02635e-05	4.15963e-05	2.70853e-05	0.000420474
HP_1150	#N/A	7.226	0.000628384	0.000101168	0.000341797	0.000334394	0.000137212	0.000584441	0.000337221	0.0006347	0.000852729	0.000109939	0.000238931	0.000681132	6.30253e-05	0.000660103	0.000355479	0.000440289	0.000536881	0.000516844
HP_1151	#N/A	1.206	0.00101262	0.00241868	0.000155205	0.000126437	0.000401785	9.52656e-05	2.46685e-05	5.66367e-05	0.000759415	0.000527502	0.00456039	0.00041669	2.7292e-05	0.000174316	0.000196453	6.51191e-05	2.02625e-05	0.000155109
HP_1152	#N/A	7.424	0.00038571	0.000458688	0.00193142	0.00310471	8.6138e-05	4.75353e-05	7.30776e-05	0.000148889	0.000420673	0.0028622	2.92312e-05	0.00114606	0.000368601	9.53091e-05	3.54363e-05	0.000110359	1.47626e-05	0.00038432
HP_1153	#N/A	5.611	0.0039827	0.000614127	0.000407023	0.000372052	3.67999e-05	1.57519e-05	3.46482e-05	4.76836e-05	0.000503744	0.000293546	0.000220535	0.000287761	0.000112269	5.73248e-05	4.27718e-05	2.1185e-05	2.3984e-05	4.4024e-05
HP_1154	#N/A	6.796	0.000936532	0.00140958	0.00145419	0.00276855	0.000889777	0.000319591	0.000318903	0.00039766	0.000872784	0.00158706	0.000441005	0.000879766	0.000704973	0.000214972	0.000395679	0.00033014	0.000300314	0.000727061
HP_1155	#N/A	7.482	0.000497703	0.00153305	0.00140901	0.00289554	5.02037e-05	4.81935e-05	3.26023e-05	4.97833e-05	0.000293773	0.00432052	0.000104711	0.000550097	0.000273281	6.36606e-05	9.18255e-05	9.60387e-05	3.12886e-05	0.000146119
HP_1156	#N/A	7.285	0.00323398	0.00166122	0.000693138	0.000629141	0.000238095	0.000321935	0.000405764	0.000857711	0.00263689	0.00132746	0.00083315	0.00152828	0.000431417	0.000576898	0.000541635	0.000500494	0.000264738	0.000160405
HP_1157	#N/A	9.266	0.000167413	0.000152565	0.000151118	0.000245655	0.000103039	0.000346906	0.0001406	0.000162828	0.000163109	0.000113123	5.69528e-05	8.2732e-05	7.68933e-05	4.23837e-05	0.000174822	0.000226482	0.000201525	8.03665e-05
HP_1158	#N/A	7.41	0.000205196	0.00169747	0.00280536	0.00298243	0.000585139	3.01083e-05	2.36764e-05	2.97434e-05	0.000147909	0.0018611	0.00017539	0.00103638	0.000900633	2.78176e-05	3.0537e-05	2.32417e-05	5.15344e-05	0.000540648
HP_1159	#N/A	5.71	0.00115507	0.00238665	0.00229254	0.00195271	0.00101109	0.000447235	0.00162455	0.000909939	0.00165649	0.000177037	0.000527387	0.00144095	0.000644356	0.000621444	0.000283731	0.00149165	0.000678934	0.0011736
HP_1160	#N/A	5.035	0.00019324	0.000257755	0.000397404	0.000258121	0.00159701	0.000639601	8.2725e-05	0.000173425	0.000160538	0.000178326	5.36343e-05	9.56074e-05	8.48587e-05	3.07547e-05	0.00018106	0.000242983	0.00018058	6.15333e-05
HP_1161	#N/A	9.103	0.000201686	0.00018603	0.000260863	0.000258231	0.000557485	0.000155445	0.000303321	0.000438909	0.000177544	0.000231953	0.000111414	0.000120053	7.87967e-05	6.23723e-05	0.000233464	0.000133687	0.000278881	0.000812393
HP_1162	#N/A	7.969	0.00022356	0.000178931	0.000181254	0.000435668	0.000544267	0.000486261	0.000685713	3.51475e-05	0.000203066	0.000266562	0.000444588	0.000646686	0.000224734	0.000456994	0.000469407	0.000460916	0.000779795	7.12575e-05
HP_1163	#N/A	7.08	0.00897763	0.013277	0.00413309	0.00330979	0.00129871	0.00025302	0.000377676	0.000735437	0.00119845	0.000565367	0.000447699	0.000319387	0.00112867	0.000161096	0.00111262	0.000209484	0.000216797	0.000287487
HP_1164	#N/A	4.951	0.00303969	0.00354403	0.0018058	0.00311947	0.00167171	0.000226863	0.000188574	0.000185893	0.00262016	0.000604905	0.00029665	0.00100545	0.000565373	0.000212698	0.000893135	9.76954e-05	0.00021707	0.000353565
HP_1165	#N/A	5.606	0.00300383	0.00332212	0.00348858	0.00343518	0.000310015	4.46021e-05	6.4382e-05	0.000161688	0.00188853	0.00065639	0.00294717	0.000945153	0.00213708	0.00010968	0.000204785	0.00017471	0.000215997	0.000296382
HP_1166	#N/A	7.188	0.000887332	0.00189425	0.00103128	0.000751533	0.00128134	0.000750391	0.000671217	0.000919117	0.00101469	0.000502965	0.00145978	0.000299108	0.000393365	0.000588863	0.00131653	0.00116106	0.000554264	0.00107921
HP_1167	#N/A	7.225	0.00295829	0.00139329	0.00224401	0.000755355	0.000189729	0.000122752	9.04977e-05	0.000636267	0.00250374	0.000193817	0.000575823	0.00140804	0.000318085	0.000502346	0.000340642	0.000126964	0.000193323	0.000206536
HP_1168	#N/A	7.275	0.00224233	0.000561273	0.00118199	0.000488122	0.000137218	0.000167377	0.00018854	0.000965395	0.00183649	0.000180103	0.000483213	0.00104263	0.000174372	0.000900567	0.000167952	0.000153889	0.000130265	0.000350069
HP_1169	#N/A	6.453	0.00324655	0.00373393	0.00208748	0.00166912	0.000521817	0.000374984	0.000373416	0.000793976	0.00258356	9.91163e-05	0.000843661	0.000766284	0.0011739	0.000550117	0.000600793	0.000392259	0.000365773	0.000342241
HP_1170	#N/A	4.995	0.00442694	0.00414803	0.00413667	0.00681074	0.00296348	0.000513835	0.000968644	0.00145652	0.00537634	0.00382473	0.00132467	0.00139006	0.00251214	0.000630264	0.00101274	0.000785305	0.000860902	0.00153706
HP_1171	#N/A	9.456	0.000166424	0.000158961	0.00017542	0.000217122	0.000129372	0.000413023	0.000166289	5.90849e-05	0.000147551	0.000121865	7.17028e-05	9.32647e-05	7.69494e-05	2.81149e-05	9.7107e-05	0.000126321	0.00025694	7.02514e-05
HP_1172	#N/A	6.793	0.000430203	0.000492587	0.00136983	0.00187399	0.000661376	0.00028429	0.000312287	0.000498357	0.000980293	0.00128672	0.000395934	0.000870446	0.000596842	0.000257225	0.000459662	0.000381042	0.000275968	0.000490499
HP_1173	#N/A	7.409	0.00190276	0.00407873	0.002012	0.00142906	0.000931419	0.00066695	0.0007518	0.000985491	0.00141344	0.00123073	0.000964864	0.000578495	0.00229084	0.000765138	0.000764588	0.000681947	0.000640366	0.000985238
HP_1174	#N/A	6.967	0.00271233	0.00448696	0.00108618	0.00212943	0.000209363	0.000106425	0.000135835	0.000187874	0.00135502	0.000624664	0.000374848	0.000930351	0.000987878	0.00012718	8.59348e-05	0.000200079	0.000126702	0.000201976
HP_1175	#N/A	9.406	0.000485161	0.000422461	0.000462503	0.000604186	0.000630349	0.000264842	0.00044031	0.000451338	0.000413713	0.000447207	0.000712552	0.000355065	0.000546502	0.00043066	0.000300619	0.000212649	0.000293907	0.000508093
HP_1176	#N/A	9.101	0.000390827	0.000269451	0.000391145	0.00039634	0.000746057	0.000438383	0.000510863	0.000614812	0.000310246	0.00033887	0.0001327	0.000197484	0.000138398	0.000103799	0.000349494	0.000572187	0.000531109	0.00083588
HP_1177	#N/A	11.721	0.00495701	0.00351842	0.000421979	0.00418493	0.000510936	0.000393332	0.000773892	0.000665491	0.00276477	0.00248523	0.00157122	0.00156914	0.00162669	0.000617644	0.000564962	0.000449283	0.000384024	0.000859279
HP_1178	#N/A	4.54	0.000157488	0.000133015	0.000148966	0.000180605	9.64808e-05	2.04897e-05	1.5199e-05	3.49731e-05	0.000123516	0.000104867	3.83644e-05	8.14645e-05	3.75442e-05	1.54223e-05	1.91812e-05	2.48848e-05	8.66591e-06	3.16188e-05
HP_1179	#N/A	7.525	0.003019	0.0037184	0.00224634	0.00328114	0.00107198	0.000279276	0.00031251	0.000409234	0.00184944	0.00186307	0.000412708	0.000997925	0.000825318	0.000371113	0.000573963	0.000322505	0.000267844	0.00144028
HP_1180	#N/A	0.986	0.000374806	0.000306274	0.000113559	0.000129721	0.00011646	0.000112754	0.00012835	7.12939e-05	0.000104064	0.000134014	0.000375493	0.000186115	0.000171894	0.000113375	7.63234e-05	3.57478e-05	2.30167e-05	0.000145439
HP_1181	#N/A	7.362	0.000253993	0.000282758	0.000213534	0.00278905	4.78073e-05	6.14013e-05	3.74276e-05	3.81488e-05	0.000171651	0.00187812	9.90426e-05	0.00127119	9.45322e-05	3.6658e-05	8.92715e-05	5.74941e-05	2.08095e-05	0.00022305
HP_1182	#N/A	10.348	0.000697953	0.000685364	0.000659506	0.000853167	0.000766977	0.000507861	0.000476716	0.000689212	0.000607041	0.000750159	0.000495354	0.000421257	0.000289643	0.000247276	0.000520907	0.000389379	0.000556755	0.000345157
HP_1183	#N/A	5.452	0.00336964	0.00265714	0.00301503	0.00434642	0.00083923	0.000306467	0.000356264	0.00055927	0.00251312	0.00203525	0.000797383	0.00174066	0.00111424	0.000487378	0.000560641	0.000432828	0.000360022	0.000673241
HP_1184	#N/A	1.23	0.00117502	0.0006532	0.00063287	0.00299718	0.000514615	0.000283971	0.000189302	0.000155092	0.000952764	0.00109682	0.000280008	0.000662874	0.000451418	0.000332574	0.0001341	0.000432207	0.000154226	0.000199397
HP_1185	#N/A	6.81	0.0020072	0.00239279	0.00121428	0.00171322	0.000882155	0.000315938	0.000388995	0.000696599	0.00193736	0.000823431	0.00063294	0.000829359	0.000603173	0.000372234	0.000586945	0.000365269	0.000277969	0.000409243
HP_1186	#N/A	7.319	0.00304137	0.00285825	0.000329673	0.00062077	0.000358933	0.000273254	0.00019537	0.000173219	0.00138093	0.000381252	0.000502672	0.000323221	0.000804965	0.000118911	0.000599756	0.000151008	7.29214e-05	0.000118644
HP_1187	#N/A	1.01	0.000206487	0.00014975	0.000132258	0.000135093	0.000277756	2.2969e-05	4.02908e-05	3.46909e-05	0.000157084	9.12586e-05	4.75673e-05	5.90625e-05	6.0846e-05	6.65409e-05	2.78987e-05	4.35533e-05	7.47758e-05	4.08721e-05
HP_1188	#N/A	7.487	0.000163837	0.00138345	0.00091312	0.00118908	0.00014226	3.19963e-05	3.55544e-05	5.05057e-05	0.000804221	9.56808e-05	7.55676e-05	0.0001819	6.21501e-05	0.000128778	0.000124413	4.12461e-05	0.000100828	0.000203391
HP_1189	#N/A	7.604	0.0075277	0.00708901	0.00904802	0.00838778	0.000969878	0.000911328	0.000845709	0.000927025	0.00487095	0.00774539	0.00124887	0.0166042	0.00271359	0.0011748	0.000699415	0.000457911	0.000821761	0.000973886
HP_1190	#N/A	4.996	0.00162841	0.0027365	0.00123055	0.0019765	0.00129995	0.000373479	0.000223064	0.000696811	0.000688645	0.00172784	0.000641994	0.00131021	0.000471392	0.000307275	0.000543259	0.00034534	0.000416192	0.000658812
HP_1191	#N/A	7.346	8.94674e-05	0.000255784	0.00035577	0.000777987	1.35961e-05	1.32406e-05	3.3478e-05	0.00261998	5.2752e-05	0.000590939	0.000140775	0.000271339	0.000131271	3.64105e-05	4.2581e-05	3.55566e-05	6.05811e-06	2.46926e-05
HP_1192	#N/A	7.184	0.000357183	0.000313392	0.000299628	0.000279061	0.000543052	0.000266534	0.000388797	0.000172654	0.000486379	0.00012119	0.000261565	0.000141901	0.000152159	0.000116765	0.000408797	0.00043789	0.000298061	0.000532849
HP_1193	#N/A	8.93	0.000148887	0.000116227	0.00011715	0.000208978	0.000482124	0.000108033	0.000254851	0.000556577	0.000100948	0.000126936	3.41593e-05	7.35986e-05	7.00122e-05	2.03525e-05	0.000401102	0.000265164	0.000215191	0.000399938
HP_1194	#N/A	8.629	0.00023947	0.000249963	0.000261061	0.000384018	0.000699898	0.000316322	0.000308354	0.000396642	0.000235956	0.000213709	7.05448e-05	0.000216795	9.88893e-05	4.54093e-05	0.000460323	0.000307855	0.000380937	0.000334658
HP_1195	#N/A	5.823	0.00174281	0.00112305	0.00173267	0.00260554	0.00185856	0.000388048	0.00485915	0.000103332	0.000457567	0.00251813	0.000638502	0.00413226	0.000141271	0.000391629	0.00490979	6.33264e-05	0.00190713	0.000221817
HP_1196	#N/A	8.612	0.000427276	0.000365495	0.000455779	0.000576254	0.000717311	0.000157567	8.01745e-05	0.000172303	0.000359158	0.000315113	0.000177666	0.000366979	0.00025572	0.000132559	0.00010675	8.57578e-05	0.000106745	0.000193433
HP_1197	#N/A	7.281	0.000794994	0.000640384	0.000577212	0.00043384	0.000113993	0.000620829	0.00049395	0.000802888	0.000532609	0.000169012	0.000259581	0.000747927	0.000192963	0.000761485	0.000576512	0.000616457	0.000380469	0.000122833
HP_1198	#N/A	6.802	0.000111071	8.68244e-05	5.74974e-05	0.000104572	0.000355634	0.000267003	0.000157247	0.000115368	8.65484e-05	4.6073e-05	2.54684e-05	4.7869e-05	3.24895e-05	2.9419e-05	0.000161058	0.000107314	0.000274116	0.000105043
HP_1199	#N/A	5.508	0.00226435	0.000230253	0.000108765	0.000443814	4.68978e-05	1.54227e-05	3.90985e-05	2.91124e-05	0.000299003	0.000256823	7.94495e-05	0.00027405	0.000106449	3.01463e-05	3.46179e-05	1.24471e-05	2.04447e-05	2.45633e-05
HP_1200	#N/A	4.705	0.00343126	0.00307512	0.00332111	0.00368573	0.000794327	0.000410408	0.000493841	0.000725085	0.00261643	0.00402521	0.00102656	0.00180263	0.00137389	0.000618099	0.000499227	0.000468949	0.000358381	0.000893566
HP_1201	#N/A	4.574	0.00027761	0.000308242	0.000257238	0.00047047	0.000422199	0.000121299	3.1309e-05	0.000117433	0.000176908	0.000192609	7.87518e-05	0.000162579	0.000242996	6.97631e-05	6.74823e-05	4.69898e-05	9.81948e-05	3.74634e-05
HP_1202	#N/A	0.878	0.000479066	0.000571458	0.000778183	0.000791071	0.000149221	3.52452e-05	3.35402e-05	5.90894e-05	0.000284939	0.000306746	8.88337e-05	0.000266268	0.000145818	3.88657e-05	4.48626e-05	4.77383e-05	2.53419e-05	0.00011782
HP_1203	#N/A	7.144	0.000169399	0.000165704	0.00015509	0.000119227	0.000387628	0.000254022	0.000382001	8.64691e-05	0.000135741	9.62532e-05	4.52194e-05	6.82937e-05	7.68214e-05	7.33709e-05	0.000404385	0.000338276	0.00019997	0.000271896
HP_1204	#N/A	6.813	0.00113067	0.00122789	0.000462791	0.000883805	0.000564248	0.000262275	0.0002249	0.000377304	0.000950468	0.000286489	0.000267041	0.000466754	0.000317266	0.000252493	0.000362782	0.000223777	0.000303052	0.000205699
HP_1205	#N/A	5.793	0.00405028	0.00308004	0.00130938	0.0025651	0.000357125	7.37305e-05	0.000141588	0.0003876	0.00298813	0.0017268	0.000323479	0.00144896	0.00135648	0.000587682	0.000424757	0.000287603	0.000236534	0.000111327
HP_1206	#N/A	5.01	0.00365339	0.00346161	0.00250489	0.00443616	0.000710415	0.000202506	0.000219973	0.000347497	0.00140914	0.0035476	0.000736082	0.00159203	0.00174599	0.000707464	0.00024081	0.000146502	0.000273016	0.000498257
HP_1207	#N/A	8.625	0.00019799	0.000191418	0.000252075	0.000271894	0.000296816	0.000264685	0.00012754	0.000148123	0.00016764	0.000156207	5.46326e-05	0.000133683	9.27647e-05	3.60952e-05	8.81028e-05	4.33691e-05	0.000147497	0.000176084
HP_1208	#N/A	5.705	0.000700466	0.00133545	0.0012921	0.00147236	0.00046545	0.000408706	0.000580621	0.000560619	0.000861141	0.000206257	0.000210005	0.000676069	0.000280802	0.000402802	0.000480439	0.000500081	0.000370724	0.000703351
HP_1209	#N/A	6.81	0.00151523	0.00148312	0.00155354	0.00232681	0.000424731	0.000262988	0.000289616	0.00050545	0.00129564	0.00104976	0.00056692	0.00106863	0.000769195	0.000413034	0.000436194	0.000351527	0.000365954	0.000438677
HP_1210	#N/A	1.279	0.00397421	0.00328779	0.0138779	0.00395252	0.00123958	0.000843633	0.000380419	0.00124233	0.00234347	0.00613185	0.00239068	0.0114078	0.0015947	0.000954637	0.000595331	0.00118504	0.000595164	0.00113651
HP_1211	#N/A	9.266	0.000119575	9.8685e-05	9.55341e-05	0.000152549	0.000233704	0.000239336	0.000261473	0.000355135	9.96119e-05	7.30812e-05	0.000150937	0.000106332	8.39778e-05	8.30829e-05	0.000175704	0.000243637	0.000234305	0.000140831
HP_1212	#N/A	9.508	0.000289955	0.000310967	0.000506457	0.000373832	0.00089343	0.000361851	0.000383408	0.000675998	0.000263595	0.000541039	8.49579e-05	0.000170597	0.000120006	8.67323e-05	0.000962123	0.000443483	0.000226083	0.000650543
HP_1213	#N/A	6.782	0.000228846	0.00155232	0.00126669	0.00208159	0.000495753	0.000278821	0.000320222	0.000504516	0.00124729	0.000991457	0.000565508	0.000914385	0.000811707	0.00036727	0.00044017	0.000384925	0.000272547	0.000521436
HP_1214	#N/A	5.378	0.000461844	0.00316078	0.000373274	0.000499149	0.000113936	1.97457e-05	4.06514e-05	5.33338e-05	0.000290468	0.0002787	0.000150574	0.000217852	0.000126356	4.63049e-05	5.54774e-05	2.85813e-05	2.16759e-05	7.31331e-05
HP_1215	#N/A	8.975	0.000182371	0.000187901	0.000216805	0.000304415	0.000503845	6.11276e-05	0.00024703	0.000728724	0.000162457	0.000126638	0.00012338	9.46647e-05	0.000118976	9.75547e-05	0.000449033	0.0001707	0.000136595	0.000568609
HP_1216	#N/A	1.276	0.00233411	0.00244312	0.00638611	0.00100808	0.00290797	9.9491e-05	0.000138437	0.000683458	0.001179	0.00275739	0.0012252	0.00284778	0.000501246	0.000235595	0.000210944	0.000126319	0.000169313	0.000204451
HP_1217	#N/A	7.279	0.00112017	0.000450741	0.000616437	0.00038867	9.3119e-05	9.99077e-05	0.00011918	0.0004702	0.00126769	0.000136479	0.000211425	0.000287222	0.000146617	0.000493965	0.000163632	0.00012927	6.7322e-05	0.000135417
HP_1218	#N/A	8.936	0.000173299	0.000136612	0.000153942	0.000225103	0.00055127	0.000150977	0.000253265	0.000524152	0.000169673	0.000139217	0.000248451	9.88221e-05	8.66711e-05	0.000153264	0.000450253	0.000181047	0.000177517	0.000351963
HP_1219	#N/A	6.768	0.000602535	0.00046065	0.00135552	0.00217384	0.000623219	0.00012557	0.00011666	0.000377217	0.000871002	0.00107914	0.000226312	0.000813294	0.000538493	0.000162119	0.000101956	0.000233262	7.85952e-05	0.000542638
HP_1220	#N/A	4.956	0.000257605	0.000221462	0.000174869	0.00027514	0.000228548	5.95085e-05	0.000103155	0.000214717	0.000165784	0.000177844	5.05858e-05	0.000150945	7.94422e-05	5.60208e-05	0.000127289	6.80457e-05	0.000119858	0.000221257
HP_1221	#N/A	0.873	0.000928032	0.000649659	0.00140866	0.00115753	0.000365137	0.000264287	0.000131914	0.000224232	0.000637539	0.00113323	0.000234768	0.00065676	0.000532183	0.000238612	0.000180496	0.000192917	0.00020194	0.000210755
HP_1222	#N/A	9.137	0.000268944	0.000207265	0.000255317	0.000455823	0.000328408	0.000277917	0.000134336	0.000243268	0.00026667	0.000268437	9.62621e-05	0.000181051	0.000128116	3.69332e-05	0.000346952	0.000357528	0.000244733	0.00024903
HP_1223	#N/A	7.08	0.000281641	0.00035664	0.000200197	0.000185542	0.000365727	9.58602e-05	8.66855e-05	0.000103954	0.000331804	0.000117262	7.93079e-05	0.000113156	0.000173721	4.88733e-05	0.000116639	6.74666e-05	5.17487e-05	0.000384599
HP_1224	#N/A	9.217	0.000189539	0.000117347	0.000167033	0.000225743	0.000129927	0.000130812	7.39881e-05	0.000130901	0.000132973	0.000100361	5.55002e-05	0.000114017	5.25458e-05	2.15614e-05	6.2484e-05	6.04179e-05	0.00011748	5.70632e-05
HP_1225	#N/A	7.503	0.00034779	0.000230523	0.000160173	0.000302335	6.06399e-06	2.39935e-05	1.79895e-05	1.26811e-05	0.000165426	4.9745e-05	3.64327e-05	0.000242642	0.000138518	2.70272e-05	1.10593e-05	2.67508e-05	2.04912e-05	2.22476e-05
HP_1226	#N/A	4.374	0.000647113	0.000608288	0.000492378	0.000865907	0.00168887	0.000187002	0.000232294	0.000492446	0.000676306	0.000395769	0.000144958	0.000285343	0.000364942	0.000101928	0.000213672	0.000187644	0.000245486	0.000294361
HP_1227	#N/A	6.795	0.000116858	9.42768e-05	5.50122e-05	9.56531e-05	0.000273997	0.000182378	8.79585e-05	6.31324e-05	8.29054e-05	4.21109e-05	2.47138e-05	3.01521e-05	2.98074e-05	2.92355e-05	9.45073e-05	7.95231e-05	0.00018307	5.03383e-05
HP_1228	#N/A	7.519	7.86906e-05	8.60388e-05	7.65654e-05	0.000106609	0.000215337	0.000217699	5.79175e-05	2.21173e-05	6.73724e-05	5.46489e-05	2.06744e-05	4.57375e-05	3.65609e-05	1.41291e-05	9.75089e-05	7.46872e-05	0.000149458	3.6049e-05
HP_1229	#N/A	6.76	6.7324e-05	5.37067e-05	0.000755713	0.00133656	0.000509178	0.000221339	0.000430141	0.000140026	0.000997533	0.000826265	1.59927e-05	0.00121288	0.000664244	7.23301e-05	0.00040937	0.000480178	0.000371056	0.000540647
HP_1230	#N/A	6.806	0.000884858	0.000971689	0.00124449	0.00152212	0.000543084	0.000301012	0.000315354	0.000469855	0.0010002	0.000841194	0.000394717	0.000729251	0.000638625	0.000271791	0.00042184	0.0003242	0.000288357	0.000483653
HP_1231	#N/A	5.88	0.00325542	0.00445179	0.00270634	0.000390306	0.000239631	0.000144761	7.90436e-05	0.000336342	0.00351522	0.00219684	0.000513017	0.000223477	0.000154938	0.000263686	0.000137982	0.000319992	0.000187879	0.000408022
HP_1232	#N/A	4.602	0.000165073	0.000213098	0.000143847	0.00024523	0.00024936	6.96082e-05	2.59712e-05	6.36867e-05	0.000190403	0.000153635	7.97816e-05	8.99549e-05	7.55746e-05	2.56265e-05	8.19993e-05	4.10874e-05	8.0426e-05	7.04726e-05
HP_1233	#N/A	6.818	0.000572903	0.000739856	0.000386033	0.000693747	0.0006412	0.000209417	0.00022829	0.000386952	0.000584389	0.000270538	0.00029137	0.000385648	0.000295977	0.000211998	0.000431231	0.00022351	0.000123592	0.000281714
HP_1234	#N/A	6.821	0.00067979	0.000933667	0.000374749	0.000550902	0.000683303	0.000274947	0.000220133	0.00041854	0.00057948	0.000178416	0.000307092	0.000333946	0.000314126	0.000240362	0.000711092	0.000320387	0.000311604	0.000276
HP_1235	#N/A	6.798	0.000119514	9.64496e-05	5.61008e-05	0.000187114	0.000358617	0.00022508	0.000157123	0.00015042	8.36757e-05	4.25554e-05	2.4771e-05	4.24526e-05	3.55851e-05	2.96358e-05	0.000222141	0.000127768	0.000263356	0.000125901
HP_1236	#N/A	7.479	9.86128e-05	5.34976e-05	0.000615083	0.0015938	0.000124849	7.59447e-06	1.18058e-05	2.06173e-05	7.45914e-05	0.000580281	0.000109937	0.000400546	7.24456e-05	0.000452581	9.55652e-06	2.1973e-05	4.83644e-06	8.1197e-05
HP_1237	#N/A	7.266	0.0036039	0.00106996	0.00116045	0.000139838	3.27599e-05	0.000151919	0.000806998	0.000505423	0.00354415	5.89916e-05	0.00137962	0.000995084	0.000210299	0.000269429	0.000126001	0.000177291	0.000189447	7.69831e-05
HP_1238	#N/A	7.294	0.000580433	0.00125776	0.000162019	0.000203706	0.000144246	0.000317224	0.000322038	0.00102569	0.000638293	0.000106467	0.000861279	0.00119062	0.000264125	0.000357292	0.00075918	0.000330822	0.000655829	0.000620036
HP_1239	#N/A	7.169	0.000420757	0.000332536	0.0003201	0.000372643	0.000475367	0.000193174	0.000172574	0.000167254	0.00024765	0.000226218	0.000228182	0.000170242	0.000178568	0.000128399	0.000288747	0.00037417	0.000294468	0.000413146
HP_1240	#N/A	0.874	0.000474158	0.000569597	0.000391649	0.000698333	0.000117757	6.24626e-05	6.24041e-05	9.95992e-05	0.000399672	0.000375	0.000139394	0.000347619	0.000184164	8.19282e-05	8.34555e-05	6.61947e-05	5.65994e-05	0.000121296
HP_1241	#N/A	5.819	0.000826661	0.000506751	0.00019603	0.000397303	1.6071e-05	4.66294e-05	5.39179e-05	0.00021097	6.83707e-05	3.80903e-05	3.12715e-05	0.000121264	0.000463647	2.48289e-05	5.77164e-05	3.33911e-05	4.15605e-05	3.21029e-05
HP_1242	#N/A	7.301	0.000985057	0.00116624	0.000512864	0.00361792	0.000225115	0.000327564	0.000276926	0.000324525	0.000210277	0.00208422	0.000257291	0.000949443	0.000365238	0.000232862	0.000319199	0.000319321	0.000198069	0.000314968
HP_1243	#N/A	7.448	8.65252e-05	8.46576e-05	0.002514	0.00372374	0.000740074	1.49548e-05	1.45789e-05	2.04451e-05	7.63327e-05	0.00162286	2.51412e-05	0.000997364	0.00025281	1.84129e-05	1.27739e-05	1.49132e-05	1.28495e-05	0.000429568
HP_1244	#N/A	5.63	0.00028337	0.000511474	0.000404641	0.000591386	0.00036091	0.000454744	0.000476116	0.000323609	0.000341294	0.000194859	7.77084e-05	0.000369675	0.000126828	0.000310745	0.000389731	0.000491357	0.000403408	0.000489382
HP_1245	#N/A	9.454	8.71355e-05	8.49356e-05	0.000106775	0.000199678	0.000172177	0.000111931	0.00018523	1.87762e-05	0.000146338	0.000173389	0.000163845	0.000138797	0.000103755	6.81562e-05	0.000218063	0.000189189	0.000118391	9.54894e-05
HP_1246	#N/A	6.783	0.000264208	0.000228705	0.000849183	0.00126847	0.000116729	6.49761e-05	6.64348e-05	0.000120417	0.000276906	0.000663306	6.84758e-05	0.000504651	0.000240745	5.98476e-05	0.000176965	6.76513e-05	7.64107e-05	0.000274263
HP_1247	#N/A	7.378	0.000364978	0.00122937	0.000688025	0.000111967	0.000284871	1.7695e-05	2.20576e-05	2.53495e-05	0.000383792	0.000365848	1.19297e-05	0.000349676	0.000133461	0.000120186	3.5112e-05	4.73585e-05	1.93799e-05	0.00501464
HP_1248	#N/A	7.151	0.00156494	0.00245235	0.00397565	0.00066217	0.000568947	0.000126354	9.67675e-05	0.000413894	0.000669623	0.000608382	0.000461727	0.000685075	0.000236407	0.000308579	0.000359329	0.000443747	0.000114178	0.00047371
HP_1249	#N/A	4.663	0.0011142	0.0015366	0.00105991	0.00116786	0.000204732	3.60928e-05	4.51378e-05	7.23422e-05	0.00107033	0.000916955	9.12293e-05	0.000499915	0.000410961	5.36192e-05	6.01157e-05	3.57776e-05	5.20225e-05	7.98532e-05
HP_1250	#N/A	8.401	0.000116235	0.000135417	0.000112593	0.000162091	8.42885e-05	0.000131219	0.000235735	0.00013182	0.00011043	8.3562e-05	8.134e-05	0.000105554	8.1786e-05	5.84778e-05	0.000141869	0.000133217	0.000126498	0.000506135
HP_1251	#N/A	8.699	8.22115e-05	9.14513e-05	0.000101288	0.000121136	9.71515e-05	0.000200721	0.000152624	0.000130873	8.95733e-05	7.7964e-05	3.81837e-05	5.65709e-05	4.37637e-05	2.79514e-05	6.97421e-05	8.5167e-05	0.000182918	0.000133258
HP_1252	#N/A	7.276	0.000399969	0.0113923	0.00491083	9.55234e-05	2.45445e-05	0.000423481	0.00197031	4.71933e-05	3.0674e-05	3.47879e-05	0.000569195	0.00052474	0.00637511	3.94188e-05	0.00218464	0.000902281	0.00188379	1.81085e-05
HP_1253	#N/A	7.555	0.00141103	0.00140242	0.000569682	0.000897627	0.000102341	0.000261724	0.000215918	0.000160247	0.000285373	0.0025542	0.00019918	0.00104835	0.000502026	0.000246604	0.000223491	0.000169436	0.000131808	0.000197213
HP_1254	#N/A	7.351	0.000863209	0.00156803	0.000416271	0.00056158	2.97169e-05	0.000243328	0.000121886	0.000153335	0.000283877	0.000276942	0.000250813	0.000579263	0.000164523	0.000123502	0.000351771	6.16024e-05	0.000101569	0.000146417
HP_1255	#N/A	9.149	0.000335125	0.000244329	0.000334477	0.000478584	0.000582444	0.000353436	0.000440969	0.0004025	0.000287687	0.000274561	0.000110071	0.000214099	0.000128183	5.83612e-05	0.000204569	0.000427337	0.00039587	0.000558834
HP_1256	#N/A	6.918	0.00680097	0.00484548	0.00374316	0.00212769	0.000885571	0.000434267	0.000307423	0.000541524	0.00403806	0.00174694	0.000401295	0.00115576	0.00102231	0.000255385	0.000595709	0.00042082	0.000340575	0.000222738
HP_1257	#N/A	6.801	0.000166824	0.000240174	7.24257e-05	0.000156461	0.000471306	0.000153323	0.000185005	0.000201295	0.000250416	5.69767e-05	7.82966e-05	0.000106394	8.36919e-05	7.38175e-05	0.00027908	0.000154741	0.000148509	0.000134103
HP_1258	#N/A	7.362	0.000305237	0.000262308	0.000201219	0.00283527	5.62768e-05	3.86302e-05	2.29174e-05	2.19438e-05	0.000106883	0.00155649	6.39201e-05	0.000838248	7.32325e-05	2.32951e-05	4.95799e-05	3.40576e-05	1.34946e-05	0.000233861
HP_1259	#N/A	10.271	0.00023643	0.000206933	0.000190167	0.000275706	0.000223087	0.000312898	0.000167282	0.000182996	0.000186809	0.000171366	0.000136909	0.00012136	8.87695e-05	8.36714e-05	0.000207797	0.00014566	0.000313377	0.000132183
HP_1260	#N/A	5.812	0.00118143	0.00314851	0.000734146	0.00112763	0.000482381	0.000116327	0.000109818	0.000506613	0.000493402	0.00117694	0.000148684	0.000927633	0.000368363	0.000281534	0.00037063	0.000249889	0.000186816	0.000145434
HP_1261	#N/A	7.378	0.00255601	0.00160232	0.00171711	0.000166716	0.000405683	0.000112654	7.95801e-05	0.000730387	0.000203987	0.000229039	0.00096172	0.00053712	0.000698828	0.000169413	0.000256234	2.32963e-05	2.80697e-05	0.000161925
HP_1262	#N/A	9.38	0.000112435	6.66221e-05	8.6011e-05	0.000105963	9.98427e-05	6.1024e-05	0.000101519	2.70537e-05	9.72928e-05	8.65839e-05	0.000227449	0.000103509	8.73314e-05	6.68365e-05	0.000119688	0.000121294	0.00012236	4.54583e-05
HP_1263	#N/A	5.697	0.000181783	0.00109333	0.000932613	0.00139897	0.000795661	0.000501088	0.000479659	0.000728272	0.000667249	0.000130991	0.000174267	0.000916545	0.000101045	0.000681259	0.000356454	0.000967072	0.000650123	0.00107999
HP_1264	#N/A	8.926	0.00013951	0.000112251	0.000111935	0.000192076	0.000499479	2.73397e-05	0.000175567	0.000639915	0.000133066	0.000115876	3.11462e-05	8.0733e-05	6.61844e-05	4.82703e-05	0.00035586	0.000209783	4.598e-05	0.000416511
HP_1265	#N/A	7.46	0.00157298	0.000366154	0.000634411	0.000321816	0.00033953	2.20982e-05	1.88917e-05	1.79632e-05	0.000941652	0.00203918	0.000141726	0.00130095	2.0474e-06	4.02379e-05	9.98989e-06	1.35637e-05	1.9903e-05	0.000540454
HP_1266	#N/A	4.466	0.00158038	0.00254093	0.00128672	0.00162835	0.000527993	9.05491e-05	0.000136981	0.000294363	0.00115654	0.00101242	0.000377841	0.000306541	0.000970213	0.000266761	0.000137386	9.30862e-05	0.000191048	0.000281009
HP_1267	#N/A	7.439	0.000743775	0.0012727	0.00175663	0.00114937	8.23722e-05	5.24793e-05	8.78857e-05	5.22994e-06	0.000227111	0.000787559	0.000174424	0.000207867	0.000277287	0.000157883	7.65718e-05	6.11956e-05	5.98172e-05	0.000295758
HP_1268	#N/A	6.798	0.000133874	0.000107711	6.2815e-05	0.000154476	0.000196551	0.000185828	0.000112597	0.00010225	8.86924e-05	5.76176e-05	2.72052e-05	7.76337e-05	5.81517e-05	3.14684e-05	0.000126593	0.000101737	0.000127064	9.63648e-05
HP_1269	#N/A	1.199	0.0140122	0.00432115	0.00199531	0.00211787	0.00073916	0.000133688	0.000474682	0.000573006	0.00235521	0.00236979	0.0018182	0.0032804	0.000748449	0.0007082	0.00045222	0.000211591	0.00016047	0.000322969
HP_1270	#N/A	6.799	0.000312437	0.000409551	0.000538523	0.000985247	0.000557753	0.000240538	0.000237168	0.000287537	0.00036456	0.000432332	0.000211191	0.000428974	0.000227533	0.000109791	0.000285153	0.000251159	0.000172398	0.000349777
HP_1271	#N/A	7.267	0.00179876	0.000783801	0.00142181	0.000403204	0.000153349	0.000363202	0.000238328	0.000442041	0.00179473	0.000102122	0.00082155	0.000414774	0.000144057	0.000189497	0.000192404	0.000188525	0.000244624	0.000190243
HP_1272	#N/A	1.109	0.00169618	0.00141506	0.000411083	0.00294239	0.000268351	9.83749e-05	0.000173137	8.00928e-05	0.000651476	0.000242906	0.000333041	0.000897198	0.000498337	0.00016691	0.000211689	0.00018775	0.000137225	0.000560947
HP_1273	#N/A	6.799	0.000143699	0.000117735	6.7455e-05	0.000124321	0.000264968	0.000171652	0.000132913	0.00012338	0.000118872	5.43641e-05	3.03483e-05	3.85837e-05	3.71043e-05	3.6279e-05	0.000251637	0.000119172	0.000125987	7.37503e-05
HP_1274	#N/A	8.62	0.000129088	0.00011756	0.000141331	0.000210261	0.000401096	0.000266948	0.000103219	0.000161971	0.000123152	0.000114514	5.62635e-05	0.000163404	5.51053e-05	4.05824e-05	9.50272e-05	3.32834e-05	0.000114137	9.9023e-05
HP_1275	#N/A	10.332	0.000389282	0.000365604	0.000353385	0.000452137	0.0007361	0.000356436	0.000297598	0.00042479	0.000322726	0.000421669	0.000466186	0.000374081	0.000253335	0.00025775	0.000458366	0.00031868	0.000391914	0.000267906
HP_1276	#N/A	5.793	0.00151839	0.00196874	0.000480152	0.00249585	0.000302057	9.82392e-05	0.000185567	0.000116859	0.00206186	0.00170001	0.000250501	0.000450076	0.000138225	4.86235e-05	0.000347426	5.95914e-05	5.16665e-05	0.00030919
HP_1277	#N/A	7.331	0.000815279	0.000999214	0.000272511	0.0027659	0.000415199	0.000142807	0.000140447	0.000223248	0.000154901	0.00155306	0.000215656	0.000830212	0.000321326	8.54233e-05	0.000239636	0.000228417	6.56503e-05	0.000455074
HP_1278	#N/A	8.934	9.24937e-05	7.2596e-05	8.2626e-05	0.000123191	0.000151485	4.99128e-05	7.00626e-05	0.000172532	8.46844e-05	7.57339e-05	2.65173e-05	5.40236e-05	4.20697e-05	3.21556e-05	0.000165441	7.45581e-05	4.22994e-05	0.000107025
HP_1279	#N/A	8.411	8.82169e-05	0.000154565	0.000241101	0.000115375	0.000213713	0.000142062	0.000183015	0.000303347	8.2248e-05	0.000149967	0.000203115	0.000217797	0.000181784	0.000126021	0.00026167	0.000289775	0.000122873	0.000396143
HP_1280	#N/A	9.064	6.29282e-05	5.10742e-05	8.65286e-05	8.96041e-05	0.000247951	0.0001882	0.00018549	1.35817e-05	4.99649e-05	7.6138e-05	3.85722e-05	4.77729e-05	5.80052e-05	3.00423e-05	0.000189023	0.000183603	0.000234179	4.28544e-05
HP_1281	#N/A	6.277	0.00137325	0.00388669	0.00143047	0.00161084	0.000194441	7.50255e-05	9.02679e-05	0.000112952	0.000426222	0.00134867	0.000165548	0.00094877	0.000231045	0.000101431	0.000121373	8.19968e-05	5.7964e-05	0.000179963
HP_1282	#N/A	7.484	9.62646e-05	5.72958e-05	0.000249419	0.000404762	5.69948e-05	1.07939e-05	1.21323e-05	5.10993e-06	0.000123566	3.45106e-05	1.22249e-05	9.33018e-05	4.40944e-05	8.6761e-05	6.46007e-06	6.92215e-06	5.84461e-06	8.27356e-06
HP_1283	#N/A	8.753	0.000144833	0.000108814	9.5236e-05	0.000130089	0.000447956	4.28383e-05	0.000291221	2.00359e-05	0.000113756	7.164e-05	9.78302e-05	9.9682e-05	8.77347e-05	8.87558e-05	0.000323116	0.000254593	0.000169989	4.77688e-05
HP_1284	#N/A	4.816	0.000316295	0.000183409	0.000197863	0.000284405	2.86247e-05	8.65539e-06	2.12624e-05	1.82884e-05	0.000129154	0.000136215	8.86563e-05	0.000111767	6.73711e-05	2.21669e-05	1.92068e-05	1.32084e-05	1.56475e-05	3.01675e-05
HP_1285	#N/A	6.873	0.000647935	0.000488513	0.00301309	0.0041151	0.000647007	0.000191506	0.000144988	0.000158291	0.00054381	0.00307468	0.000124792	0.00153759	0.000401496	0.000120673	0.000154941	0.000139256	0.000199133	0.000456061
HP_1286	#N/A	2.024	0.00340675	0.000197365	0.000207359	0.000267994	5.807e-05	0.000566755	3.89799e-05	0.000155005	0.00032233	0.000161993	5.039e-05	0.000101669	0.000119367	5.92392e-05	6.64459e-05	0.00122908	3.47098e-05	4.98748e-05
HP_1287	#N/A	4.499	0.00154097	0.00216075	0.00158502	0.00211654	0.00113737	0.000191735	0.000266399	0.000414101	0.00061581	0.00102547	0.000151538	0.000283532	0.000823404	0.000376963	0.000238789	0.00037283	0.00024214	0.000752495
HP_1288	#N/A	8.781	0.000194522	0.000128495	0.000129213	0.00022897	3.10404e-05	6.7157e-05	6.49209e-05	0.000111619	0.00011613	9.98885e-05	0.000147728	0.000104165	4.52389e-05	0.0001105	4.22724e-05	2.45798e-05	9.82025e-05	2.37834e-05
HP_1289	#N/A	7.465	0.000378716	0.000326129	0.000410534	0.000330408	0.000119062	3.02133e-05	3.04061e-05	4.37234e-05	0.000285522	0.000204423	6.52592e-05	0.000259119	0.000110836	4.61187e-05	3.2768e-05	3.50974e-05	2.81992e-05	8.07664e-05
HP_1290	#N/A	4.347	0.00102861	0.00115456	0.000696503	0.000390256	7.67487e-05	3.39224e-05	9.45214e-05	0.000355161	0.000461745	0.000536681	0.000107196	0.00011431	0.000179264	6.98869e-05	8.56577e-05	4.4857e-05	3.83754e-05	0.000242615
HP_1291	#N/A	5.61	0.00110118	0.00072872	0.000486849	0.00197225	9.25297e-05	9.32844e-06	3.39243e-05	2.44637e-05	0.00104435	0.000651979	0.000173726	0.000983268	9.57697e-05	5.64233e-05	7.28275e-05	9.65001e-05	9.16011e-06	0.000145966
HP_1292	#N/A	7.43	0.000225884	0.000552614	0.0012871	0.00142556	0.000326223	2.63354e-05	2.72755e-05	3.17327e-05	0.00015079	0.000950706	7.971e-05	0.000533089	0.000625236	3.25562e-05	2.98761e-05	2.37008e-05	5.34347e-05	0.000285946
HP_1293	#N/A	6.833	0.000284912	0.000236025	0.000149773	0.000294433	0.000132207	0.000145071	0.000112005	0.000123714	0.000211029	0.000151939	8.3361e-05	8.90764e-05	9.77442e-05	7.56417e-05	9.75748e-05	8.17488e-05	0.00012433	8.90042e-05
HP_1294	#N/A	5.922	0.000943381	0.00136203	0.0010972	0.00110609	0.00032888	0.000100365	9.74172e-05	0.000167769	0.000802682	0.000463764	0.000197012	0.000529173	0.000390607	9.06614e-05	0.000240077	0.000131879	0.000137926	0.000148157
HP_1295	#N/A	7.371	0.00033397	0.000247597	0.000141611	0.000328029	3.93555e-05	0.000248931	0.000167358	0.000178573	0.000232771	0.000200819	2.86524e-05	0.00015311	5.47427e-05	0.000113176	0.000162258	0.000220464	0.000112641	6.72948e-05
HP_1296	#N/A	5.696	0.00088275	0.00298677	0.00170273	0.00221965	0.000643519	0.000576568	0.00122008	0.000556908	0.00108876	0.000271231	0.000334604	0.000944334	0.000400247	0.000566427	0.000570457	0.000621703	0.000664922	0.000719538
HP_1297	#N/A	11.983	0.00161642	0.0024043	0.000423673	0.00308214	0.000560949	0.00020573	0.000238004	0.000340391	0.0023173	0.00130175	9.60836e-05	0.000144742	0.00101932	0.000312941	3.07329e-05	0.000211922	0.000176637	0.000492317
HP_1298	#N/A	5.045	0.000499174	0.000780992	0.000734282	0.000646107	0.00145069	0.000505267	9.38133e-05	0.000141346	0.000860192	0.000466083	0.000184068	0.000274795	0.000183816	3.4246e-05	0.000121322	0.000198379	0.000174458	0.000160719
HP_1299	#N/A	8.27	0.000220315	0.000418848	0.000258056	0.000344444	0.000154902	0.000134463	0.000126769	0.000452169	0.00026723	0.000165591	5.70658e-05	0.000145382	0.000100393	4.53256e-05	0.000116864	8.7277e-05	0.000117238	0.000208851
HP_1300	#N/A	6.788	0.000129765	0.000101671	0.000398923	0.000569801	0.000229781	7.52899e-05	8.39917e-05	8.79983e-05	9.1579e-05	0.000245875	3.21608e-05	0.000246428	9.46384e-05	7.02099e-05	0.000202086	0.000155883	0.000141035	0.000205022
HP_1301	#N/A	7.144	0.000557068	0.000450152	0.000272876	0.00181625	0.000333986	0.000262773	0.000307475	0.000454557	0.000384106	0.0016447	0.000365523	0.000888791	0.000214827	0.000587261	0.000293435	0.000244626	0.000262765	0.000320439
HP_1302	#N/A	8.619	0.000181348	0.000160321	0.000198937	0.000249234	0.000254916	0.000133178	8.67539e-05	0.000150084	0.000150278	0.000137991	4.74771e-05	0.000122073	9.37808e-05	3.16196e-05	0.000130212	4.15402e-05	0.000103291	9.57336e-05
HP_1303	#N/A	5.612	0.000488292	0.00122963	0.00109198	0.00164535	0.000167183	9.70363e-05	7.26538e-05	5.60799e-05	0.000458997	9.14539e-05	0.000468789	0.000305925	0.000447228	0.000100912	0.000132579	0.000160779	0.000185871	0.000172622
HP_1304	#N/A	5.703	0.00182927	0.000620447	0.00227977	0.00492272	0.000176682	9.43864e-05	0.000108576	9.41914e-05	0.0015658	0.000899752	0.000117951	0.00135998	0.00154229	0.000185751	0.000135067	7.19344e-05	4.8089e-05	0.000142101
HP_1305	#N/A	5.287	0.000637862	0.000236174	0.000122602	0.000196109	3.61193e-05	1.65462e-05	4.95228e-05	2.44894e-05	0.000141374	0.000108128	3.38702e-05	8.71856e-05	5.68642e-05	2.1934e-05	2.79552e-05	1.82846e-05	2.49695e-05	3.43486e-05
HP_1306	#N/A	6.795	0.000176553	0.000204328	0.00040416	0.000587817	0.000289138	0.000163848	0.000108057	0.000132329	0.000160761	0.000357599	7.91585e-05	0.000245742	0.000155515	5.03309e-05	0.000207762	0.000140147	0.000174934	0.000237905
HP_1307	#N/A	9.343	0.000169484	0.000116402	0.000159658	0.000211491	4.76787e-05	0.000118978	0.00011287	0.000149719	0.000159262	0.000127122	0.000208399	8.07528e-05	4.93593e-05	0.000140676	2.16339e-05	2.11199e-05	0.000152348	3.94162e-05
HP_1308	#N/A	6.781	0.000224897	0.000181254	0.000212408	0.000193047	0.000301541	0.00018243	7.22257e-05	0.000156462	0.000292561	0.000103263	4.7554e-05	0.000160702	0.000100481	0.000149823	0.000164944	0.000141644	0.000187202	0.000148094
HP_1309	#N/A	7.344	0.000402655	0.000603838	0.000908376	0.00103781	0.000229008	7.68702e-05	6.39116e-05	0.000127084	0.000118239	0.000650468	0.00014816	0.000350799	0.000379851	4.21008e-05	0.000210306	0.000109824	3.42467e-05	0.000165729
HP_1310	#N/A	7.431	0.00124209	0.000663076	0.000612287	0.000293213	6.10242e-05	0.000513379	0.000394648	0.00045736	0.00108357	0.000235173	0.00031662	0.00038246	0.000532643	0.00043366	0.000417685	0.000521962	0.000330434	6.45624e-05
HP_1311	#N/A	10.047	8.42169e-05	9.40197e-05	7.93861e-05	9.27077e-05	0.000108466	0.000162287	0.000173336	0.000104753	5.23199e-05	0.000140545	9.69651e-05	0.000226199	8.42952e-05	0.000129091	0.000149514	0.0001023	0.000168049	0.000169029
HP_1312	#N/A	7.528	6.0562e-05	4.1939e-05	0.000370442	0.000184552	8.15606e-05	1.47702e-05	2.14223e-05	8.39616e-06	5.42793e-05	1.24345e-05	0.00019602	0.00026213	0.000212855	2.40605e-05	3.5214e-06	6.14911e-06	1.20829e-05	5.04456e-06
HP_1313	#N/A	9.391	0.0014118	0.00167006	0.000858333	0.00139274	6.86288e-05	2.31388e-05	2.02364e-05	6.50522e-05	0.000730552	0.00113321	0.000183262	0.000606975	0.000271752	0.000114018	2.19326e-05	2.13265e-05	2.03577e-05	7.05396e-05
HP_1314	#N/A	8.556	0.000688628	0.000690405	0.000610122	0.000368682	0.000166551	0.000138322	0.000193392	0.000288965	0.000425979	0.000359007	0.000397747	0.000182271	0.000404233	0.000343005	0.000286636	0.000228804	0.000138985	0.000259314
HP_1315	#N/A	6.819	0.000138218	0.000233019	0.000228624	0.000373972	0.000198638	8.78721e-05	0.000105505	0.000156663	0.000187974	0.000187237	0.000116256	0.000136911	0.000158466	0.000268135	0.000124934	0.000116665	4.86717e-05	0.000138599
HP_1316	#N/A	9.271	0.000132824	0.000120661	0.000118595	0.000182356	0.000337623	0.000257317	0.000157927	3.1513e-05	0.000270961	0.000100243	0.000141316	7.91933e-05	0.000135127	6.13415e-05	0.000330354	0.000264992	0.000251069	7.90582e-05
HP_1317	#N/A	7.183	0.000360084	0.00127571	0.000613396	0.000420677	0.000725468	0.000134642	0.000199005	0.000457581	0.000276992	0.000394547	0.000814657	0.000334051	0.000185085	0.000215711	0.000344319	0.000600347	0.000170021	0.000714877
HP_1318	#N/A	6.794	0.000622436	0.000881771	0.000747051	0.000789884	0.000331485	0.000132532	0.000213256	0.000271771	0.000536006	0.000405819	0.000292441	0.000509217	0.00037161	0.000210568	0.000216926	0.00019351	0.000174884	0.000311435
HP_1319	#N/A	7.088	0.000213459	0.000228405	0.00021325	0.00227308	0.000244783	3.96957e-05	5.40955e-05	4.75294e-05	0.00024941	0.00171433	6.40703e-05	0.00133689	0.00013499	5.45196e-05	8.45962e-05	4.14597e-05	3.62627e-05	0.000249861
HP_1320	#N/A	5.795	0.00841538	0.00234532	0.00397781	0.00330582	0.00142394	0.000764385	0.000514644	0.00035831	0.00790824	0.00154492	0.00186652	0.00188869	0.00253487	0.000174938	0.000550762	0.000376468	0.000500219	0.00072055
HP_1321	#N/A	5.9	0.00111103	0.00110676	0.000739253	0.000256577	7.61129e-05	8.69563e-05	0.000139749	0.000110712	0.0011344	0.000418002	0.000291969	0.000292187	0.000316125	5.97614e-05	0.000545919	6.95292e-05	3.03371e-05	5.05176e-05
HP_1322	#N/A	6.817	0.000146017	0.000119428	7.44813e-05	0.000185097	0.000210531	0.000201562	0.000116718	0.00010225	0.000113977	6.95733e-05	5.42686e-05	7.46586e-05	6.0092e-05	3.85538e-05	0.000130164	0.000107822	0.00013795	9.69378e-05
HP_1323	#N/A	7.347	0.000309178	0.000490151	0.000666514	0.00144163	0.000197528	7.32287e-05	9.39952e-05	0.000590159	0.000178167	0.000298472	0.000166076	0.000228725	0.000107652	4.66754e-05	0.000467057	7.41797e-05	2.37419e-05	0.00020205
HP_1324	#N/A	4.975	0.000174565	0.000165279	0.000151823	0.000194353	0.000480444	8.27577e-05	3.42572e-05	3.14297e-05	0.000139594	0.000118655	4.26286e-05	9.55989e-05	7.32444e-05	2.62839e-05	3.03757e-05	2.9719e-05	8.09969e-05	4.54552e-05
HP_1325	#N/A	6.28	0.00619253	0.00786946	0.000961511	0.00250846	0.00041167	0.000118654	0.000147559	0.00018137	0.00563692	0.000727317	0.000278872	0.000979244	0.000400209	0.000154513	0.000227175	0.000255277	0.000146755	0.000228647
HP_1326	#N/A	9.063	0.00014113	8.28504e-05	9.05207e-05	0.000106097	6.58645e-05	5.74798e-05	4.65416e-05	8.52338e-05	0.000124067	8.3174e-05	8.89679e-05	6.25645e-05	7.44695e-05	4.41698e-05	6.03616e-05	2.67507e-05	5.97677e-05	9.58653e-05
HP_1327	#N/A	2.1	0.00189643	0.00134993	0.00238819	0.00117117	0.000535093	0.000133592	0.000182673	0.000503344	0.00495646	0.000558655	0.00106332	0.00398579	0.000626437	0.00151623	0.000279182	0.000148915	0.000135441	0.000295313
HP_1328	#N/A	7.103	0.000964576	0.000646646	0.000420756	0.000786881	0.000252592	0.000139987	0.000121087	0.000250818	0.000420553	0.00033455	9.76718e-05	0.000224654	0.000546741	0.000131026	0.000300603	0.00016069	0.000286785	0.000102684
HP_1329	#N/A	8.934	0.000237874	0.000250713	0.00020895	0.00029562	0.000327158	5.55328e-05	0.000126413	0.00027355	0.000218369	0.000182927	0.000174349	0.000152079	0.00015691	0.000113201	0.000193341	0.000131876	9.25242e-05	0.00030863
HP_1330	#N/A	7.362	6.64856e-05	4.30841e-05	1.21097e-05	0.0556521	1.93016e-05	2.28471e-05	2.26835e-05	3.77272e-05	7.26554e-06	9.63202e-06	6.78272e-06	0.00215197	7.12327e-06	1.10487e-05	1.62002e-05	2.2082e-05	1.11041e-05	6.20833e-06
HP_1331	#N/A	8.463	9.11998e-05	9.71422e-05	7.83655e-05	9.43432e-05	0.000316891	2.46575e-05	0.000130524	0.000193769	8.29291e-05	6.19897e-05	2.56683e-05	4.1967e-05	2.81641e-05	2.41947e-05	9.87021e-05	2.06555e-05	6.78063e-05	0.000141736
HP_1332	#N/A	9.049	0.000115046	9.4126e-05	0.000125497	0.000161938	4.33655e-05	6.88675e-06	1.7496e-05	0.000122206	9.9405e-05	8.12034e-05	0.000488105	0.000293817	9.80596e-05	0.000187149	3.63594e-05	1.40257e-05	1.24278e-05	0.000123593
HP_1333	#N/A	4.529	0.00050308	0.000324103	0.000344931	0.000411942	0.000573832	9.06062e-05	6.17524e-05	0.000199569	0.000404003	0.000647068	0.000235257	0.000168334	0.000429387	0.000208687	8.70011e-05	6.77462e-05	0.000158644	0.000128201
HP_1334	#N/A	6.33	0.000714805	0.000759799	0.00105226	0.00204183	0.000147779	0.000145705	0.000118629	0.000206465	0.000686435	0.000397649	0.000201182	0.000428915	0.00043591	0.000203426	0.000153106	0.000127967	9.24909e-05	0.000149919
HP_1335	#N/A	7.488	0.000154652	0.000103232	0.00109054	0.00187047	0.00016688	1.50992e-05	2.19852e-05	2.39004e-05	9.87518e-05	0.000992546	4.77656e-05	0.00073816	5.83873e-05	1.67808e-05	1.92392e-05	2.30438e-05	1.28678e-05	0.00029052
HP_1336	#N/A	6.769	0.000153822	0.000168149	7.26487e-05	0.000230344	0.00014666	7.47003e-05	4.47441e-05	5.28324e-05	0.000113523	0.000177742	6.78279e-05	0.000210596	5.64457e-05	4.18136e-05	5.08886e-05	5.12468e-05	4.64829e-05	0.00023533
HP_1337	#N/A	7.01	0.00121455	0.00154979	0.00102078	0.000756442	0.000459332	0.000693028	0.000864339	0.000585746	0.00128567	0.00220906	0.000867691	0.00102048	0.00191493	0.000529247	0.000759311	0.000576813	0.000443244	0.000956548
HP_1338	#N/A	0.938	0.000429855	0.000273828	0.000174353	0.000530807	2.88158e-05	9.67701e-06	1.35253e-05	3.54561e-05	0.000210214	0.00010786	4.56079e-05	0.000146909	0.000113686	5.79535e-05	2.16497e-05	1.70198e-05	1.30144e-05	2.99358e-05
HP_1339	#N/A	6.789	0.000163424	0.000130048	0.000292017	0.000563826	0.000257753	0.000121915	0.000106425	0.000146732	0.000123728	0.00022091	3.48291e-05	0.000241267	0.000145315	3.40854e-05	0.000149631	0.00011174	4.607e-05	0.000222755
HP_1340	#N/A	7.405	5.28735e-05	4.76272e-05	0.000183038	0.000391877	0.000180409	2.73131e-05	1.23285e-05	2.03587e-05	5.99856e-05	0.000315693	2.28127e-05	4.08981e-05	2.87693e-05	1.27741e-05	3.30546e-05	2.61079e-05	2.99892e-05	0.000221694
HP_1341	#N/A	5.64	0.00250759	0.00195136	0.000507799	0.00093593	0.00048853	2.67753e-05	5.04357e-05	8.66001e-05	0.00107587	0.000758649	0.000115815	0.000449348	0.000373399	0.000140256	0.000225515	7.82854e-05	4.37165e-05	6.05084e-05
HP_1342	#N/A	7.429	0.000239324	0.000321139	0.000535446	0.001188	0.000478796	9.71924e-05	5.37231e-05	2.91833e-05	0.000130548	0.000832523	2.85194e-05	0.000792838	3.09644e-05	3.65852e-05	5.10117e-05	3.71937e-05	0.000149289	0.000425813
HP_1343	#N/A	5.729	0.000273334	0.000841426	0.000374408	0.00116545	0.000390139	0.00023476	0.000156093	0.000399165	0.000632643	0.000179802	0.000162871	0.000639311	0.000168673	0.000363883	0.000509511	0.000226091	0.000175177	0.00041583
HP_1344	#N/A	8.675	8.37047e-05	9.31903e-05	0.000132099	0.000123781	9.71748e-05	0.000207634	0.000181666	0.000130849	9.13602e-05	7.95652e-05	3.8374e-05	4.78649e-05	3.68503e-05	2.80209e-05	6.97421e-05	8.52323e-05	0.00018999	0.000133363
HP_1345	#N/A	8.941	0.000134417	0.000107962	0.000126484	0.000191762	0.000242118	3.27659e-05	8.04605e-05	0.000393789	0.00013167	0.000118795	8.40947e-05	8.18382e-05	7.91538e-05	1.89195e-05	0.000194574	8.91984e-05	3.45814e-05	0.000223465
HP_1346	#N/A	6.756	0.000217762	0.00170154	0.00170282	0.00265634	0.000173347	8.95659e-05	0.000289855	0.000494952	0.00158843	0.0012452	4.39838e-05	0.00116767	5.64337e-05	5.63475e-05	0.000417757	0.000362329	4.80038e-05	0.000482965
HP_1347	#N/A	7.19	0.000256209	0.000277507	0.000272869	0.000191124	0.000242745	0.000164674	0.000200946	0.000166636	0.000470388	0.000129989	0.000195547	0.00013298	0.000166548	0.000113288	0.00018348	0.000153569	0.000185479	0.0002632
HP_1348	#N/A	6.932	0.000435441	0.00104815	0.000165837	0.000530985	0.000247719	8.72282e-05	8.22968e-05	0.000201975	0.00154859	0.000311829	9.34396e-05	0.00064654	9.48566e-05	7.03809e-05	0.000164895	0.000117381	4.08209e-05	0.000105246
HP_1349	#N/A	9.166	0.000109074	8.06429e-05	9.83045e-05	0.000154613	0.000101205	7.02755e-05	0.000126534	2.06976e-05	8.25215e-05	9.03709e-05	3.81261e-05	5.34925e-05	5.65464e-05	1.88357e-05	0.000113044	6.85571e-05	0.000131546	3.49129e-05
HP_1350	#N/A	7.28	0.00261224	0.000775027	0.000310965	0.000453876	0.000182883	9.80977e-05	0.000242272	0.000889902	0.00277359	0.000168484	0.00068519	0.00178554	0.000342761	0.000586946	0.000101201	0.000548328	0.000173598	0.000325901
HP_1351	#N/A	6.946	0.00205876	0.00164981	0.00199776	0.00261294	0.00054983	0.000165772	0.000190295	0.000332687	0.00178273	0.00166974	0.000391426	0.00121093	0.00118352	0.000176101	0.000276325	0.000197777	0.000151308	0.000410252
HP_1352	#N/A	7.068	0.000234003	0.000334663	0.000448192	0.00140068	0.000184883	6.83e-05	5.14406e-05	6.59792e-05	0.000126858	0.000667489	0.000134614	0.000397466	0.000142189	8.29863e-05	7.4511e-05	8.18562e-05	5.94711e-05	0.000155053
HP_1353	#N/A	6.789	0.000145072	0.000118432	6.91887e-05	9.95779e-05	0.000138405	7.16273e-05	5.06559e-05	6.14032e-05	0.000104276	5.12231e-05	3.0626e-05	7.22006e-05	3.74006e-05	3.26235e-05	0.000104984	7.14411e-05	8.99299e-05	9.48032e-05
HP_1354	#N/A	8.603	0.00069047	0.000514899	0.000497373	0.000423868	0.000150278	7.65678e-05	0.000144017	0.000183676	0.000532458	0.000407854	0.000298892	0.000165691	0.000333458	0.000249809	0.000177839	0.000140306	3.02253e-05	0.000165841
HP_1355	#N/A	7.439	0.000109688	0.000102973	7.21468e-05	0.000145177	0.000310572	4.81784e-05	3.48113e-05	2.31963e-05	4.10132e-05	9.52538e-05	1.85178e-05	8.24263e-05	3.75448e-05	2.01898e-05	2.00519e-05	1.13838e-05	5.06231e-05	4.90054e-05
HP_1356	#N/A	5.724	0.000522726	0.00122482	0.00102729	0.00110122	0.000370829	0.000121127	0.000101837	9.592e-05	0.000624235	0.00016712	0.00020914	0.000510853	0.000308001	0.000397352	0.000604315	0.000251961	0.000195167	0.00050943
HP_1357	#N/A	7.469	0.000219387	0.000451796	0.0002333	8.50486e-05	2.3359e-05	1.33934e-05	1.10018e-05	3.73235e-05	2.3408e-05	0.00204965	4.30884e-05	0.000180068	3.84488e-05	1.84369e-05	1.50739e-05	1.14736e-05	4.60871e-06	4.05384e-05
HP_1358	#N/A	7.182	0.000179353	0.000221447	0.000189484	0.000143525	9.6495e-05	0.000166309	9.62032e-05	0.00016778	0.000219749	7.53338e-05	0.000292621	7.35428e-05	0.000103399	7.5187e-05	9.43357e-05	0.000113849	0.000175562	0.000231465
HP_1359	#N/A	7.105	0.000215012	0.000280896	0.000166498	0.000432022	8.47542e-05	2.0625e-05	1.9474e-05	3.39708e-05	0.00033752	0.000499358	7.68853e-05	0.000783494	0.000164171	4.68083e-05	3.27153e-05	2.44228e-05	2.09156e-05	0.000124938
HP_1360	#N/A	7.536	0.000942772	0.000997282	0.000665062	0.000836605	0.00103284	0.000119775	9.83541e-05	8.99863e-05	0.000581019	0.00336609	9.22578e-05	0.00193576	0.000299113	0.000138528	5.55163e-05	3.75147e-05	8.01171e-05	0.000921282
HP_1361	#N/A	6.79	0.000115789	9.36782e-05	0.000428729	0.000730964	0.000169886	8.3376e-05	4.75203e-05	8.15054e-05	0.000132691	0.000296394	3.46879e-05	0.000365788	0.000109063	3.79695e-05	0.000123495	8.21589e-05	6.1889e-05	0.000174967
HP_1362	#N/A	4.775	0.000758837	0.000776227	0.00079668	0.000671851	0.000226395	5.60859e-05	8.62677e-05	0.000282897	0.000550397	0.00102698	0.000292305	0.000557423	0.000748223	0.000298788	7.24261e-05	5.23249e-05	9.42915e-05	0.000166725
HP_1363	#N/A	5.008	0.00300969	0.00347909	0.00276023	0.00442219	0.000337704	9.6708e-05	0.000152056	0.00024275	0.00186333	0.00287155	0.000472622	0.000929886	0.00146934	0.000537671	0.000133667	8.20248e-05	0.000140829	0.000316107
HP_1364	#N/A	7.148	0.0002212	0.000192299	0.000168717	0.000493748	0.000124942	0.000100947	0.000119516	0.000147729	0.000124528	0.000680541	0.000258304	0.000625829	0.000118535	0.000163803	9.13067e-05	0.000105774	0.000129964	0.00018025
HP_1365	#N/A	7.472	4.88899e-05	5.38743e-05	3.53924e-05	6.31088e-05	5.25296e-05	2.03098e-06	3.71712e-06	8.07612e-06	3.02591e-05	5.2945e-05	1.83562e-05	0.000473082	2.8318e-05	1.27812e-05	1.97717e-05	2.3476e-05	1.79205e-06	2.26414e-05
HP_1366	#N/A	5.804	0.00141186	0.000975138	0.000680545	0.00105288	0.000583962	0.000111963	9.96969e-05	0.000354667	0.000352077	0.000814723	0.000127261	0.000792378	0.000296466	0.000136516	0.000405813	0.000243733	0.000157457	0.000158189
HP_1367	#N/A	7.064	0.000103783	0.000129756	7.85814e-05	8.63724e-05	0.000226429	0.000404524	0.000195493	0.000430709	8.08849e-05	4.48696e-05	4.2642e-05	4.51908e-05	5.13166e-05	5.15865e-05	3.1891e-05	0.000163043	0.000242535	0.000306813
HP_1368	#N/A	7.137	0.000230436	0.000242926	0.000221045	0.000178368	0.000189704	0.00015395	0.000144236	6.52206e-05	0.000179075	0.000156643	6.76004e-05	8.2511e-05	0.000119541	0.000102699	7.20181e-05	0.000124022	0.000183112	0.00015722
HP_1369	#N/A	7.476	0.000143251	0.000154389	0.000196083	0.00129606	2.34488e-05	2.30517e-05	1.92554e-05	1.74591e-05	0.00010927	0.000397009	3.41687e-05	0.000425706	9.21755e-05	1.22954e-05	1.97262e-05	1.93376e-05	1.90302e-05	5.68895e-05
HP_1370	#N/A	7.13	0.00112579	0.000929015	0.000626645	0.000560749	0.000410129	0.000294761	0.000162218	0.000465986	0.00106792	0.000404853	0.000370886	0.000288726	0.000379509	0.000367579	0.000277078	0.00028311	0.000241428	0.000230742
HP_1371	#N/A	7.529	0.000107591	9.34622e-05	8.11636e-05	0.0012133	3.49654e-05	2.76344e-05	3.4716e-05	1.82756e-05	6.20256e-05	1.63887e-05	9.72287e-06	0.000319788	3.88679e-05	5.73722e-05	1.00569e-05	1.44771e-05	2.06646e-05	1.39535e-05
HP_1372	#N/A	4.951	0.000722676	0.00106336	0.000587293	0.000967833	0.00040598	0.000112412	9.5701e-05	0.000313686	0.000688779	0.00114908	0.000257804	0.000392666	0.000484384	0.000285556	0.000207208	0.000179409	0.000136269	0.000201151
HP_1373	#N/A	8.401	0.000118139	0.000144554	0.0001169	0.000170877	0.000244562	0.000173782	0.000185292	0.000293882	0.000122684	0.000146343	0.000105361	0.000174172	0.000247688	0.000183494	0.000222385	0.000276185	0.000191097	0.000260712
HP_1374	#N/A	8.938	0.000169494	0.000128799	0.000148349	0.000230558	0.000706561	0.000104619	0.000267878	0.000601987	0.000154644	0.000139876	6.71993e-05	7.97845e-05	7.49521e-05	3.00792e-05	0.000471686	0.000264005	0.000165264	0.000423136
HP_1375	#N/A	7.47	0.000168895	0.000343746	0.000524379	0.000911973	0.000333339	3.16065e-05	2.88628e-05	3.57631e-05	0.000319872	0.000619912	6.87916e-05	0.000173239	7.82884e-05	4.93189e-05	2.3063e-05	2.56956e-05	3.31366e-05	0.000156976
HP_1376	#N/A	5.466	0.000640943	0.000118881	9.22122e-05	0.000121497	1.71379e-05	6.80027e-06	1.36869e-05	1.29152e-05	6.84954e-05	6.89666e-05	2.72047e-05	5.16635e-05	2.80121e-05	8.95014e-06	1.00204e-05	9.52062e-06	4.98044e-06	2.11578e-05
HP_1377	#N/A	7.476	0.000358813	0.00037422	0.000290782	0.000616432	1.73135e-05	3.01487e-05	3.57642e-05	1.89129e-05	0.000136909	9.92716e-05	3.80466e-05	0.000656575	7.45049e-05	5.87574e-05	1.30794e-05	1.39795e-05	2.25948e-05	4.28064e-05
HP_1378	#N/A	7.484	1.32438e-05	3.15525e-05	0.000110638	0.000732382	1.47123e-05	3.13713e-05	4.66081e-05	4.40766e-06	6.77121e-05	0.000210541	0.00162463	0.00013237	2.16198e-06	4.72627e-06	4.33887e-05	8.20848e-05	7.31009e-06	4.82313e-05
HP_1379	#N/A	7.487	0.00250432	0.00221551	0.00198989	6.8236e-05	1.60009e-05	0.000192258	0.000227278	0.000116056	0.00105927	9.63306e-05	0.00011291	0.00388827	0.000392586	0.000318142	0.0001157	0.000104794	0.000130954	2.13816e-05
HP_1380	#N/A	6.797	0.000146407	0.000109618	0.000140075	0.000215569	0.000205547	9.6666e-05	9.40061e-05	8.19476e-05	0.000103853	7.83375e-05	3.09242e-05	0.00012407	5.3717e-05	4.499e-05	0.000133074	8.17084e-05	9.76977e-05	0.000141691
HP_1381	#N/A	6.781	0.000139876	0.000265331	0.000142274	0.000189138	0.000234076	4.80789e-05	3.09353e-05	9.64357e-05	0.000158497	4.5958e-05	2.98071e-05	0.000120904	3.57498e-05	3.82931e-05	0.000106565	2.93614e-05	3.99946e-05	0.000102153
HP_1382	#N/A	8.611	8.72609e-05	6.46763e-05	7.86224e-05	0.000154098	0.00048012	0.000386911	0.000380198	7.70513e-05	0.000163463	0.000148854	0.000326044	0.000231126	0.000318	4.34972e-05	0.0007178	0.000485119	0.000548927	0.000151308
HP_1383	#N/A	9.214	0.000116162	7.07794e-05	9.93443e-05	0.000136251	0.000109426	5.82366e-05	5.52773e-05	0.000117731	8.20337e-05	8.5526e-05	3.2892e-05	6.24336e-05	2.93666e-05	1.27112e-05	3.54876e-05	3.82367e-05	8.28555e-05	3.76843e-05
HP_1384	#N/A	7.34	0.00017069	0.000275333	0.000107315	0.00109585	2.66918e-05	3.74071e-05	2.6627e-05	4.32876e-05	7.85993e-05	0.000777348	6.17927e-05	0.00044287	8.6399e-05	1.59139e-05	6.67356e-05	4.06287e-05	1.14409e-05	0.000131908
HP_1385	#N/A	7.08	0.0010652	0.000716971	0.000744121	0.00182196	0.000173109	4.53068e-05	3.97409e-05	4.71835e-05	0.000559399	0.000455942	5.15079e-05	0.000252469	0.000110835	3.84454e-05	3.96033e-05	3.94949e-05	3.24952e-05	5.0313e-05
HP_1386	#N/A	7.311	0.000659126	0.000763393	0.00170734	0.00230504	0.000497356	0.000144867	9.96041e-05	0.000177725	0.0002341	0.00114501	0.000184671	0.000902051	0.000242822	8.86101e-05	0.000146628	0.000142823	8.54228e-05	0.000261368
HP_1387	#N/A	7.536	9.03032e-05	0.000272573	0.000125264	9.15118e-05	2.21485e-06	1.03793e-05	4.314e-06	1.97394e-05	8.4934e-05	8.06152e-05	0.00010007	3.15582e-05	6.73885e-05	2.99425e-06	2.35764e-05	1.74362e-05	5.24746e-06	2.32256e-05
HP_1388	#N/A	0.912	0.00282917	0.000677639	0.0254403	0.0108044	0.000174601	1.79351e-05	2.36275e-05	0.00037744	0.0037872	0.00121799	0.000432914	0.000374437	0.000243303	0.000311867	6.49791e-05	6.39848e-05	1.82318e-05	0.000166846
HP_1389	#N/A	9.4	0.00061468	0.000615421	0.000637726	0.00101179	7.30503e-05	2.01188e-05	2.97483e-05	7.62715e-05	0.000759991	0.000802318	0.000185201	0.000844121	0.000329986	0.000150572	5.08388e-05	2.17803e-05	2.66702e-05	0.000125496
HP_1390	#N/A	7.348	6.8293e-05	0.000163708	0.000461255	0.000821755	0.000117527	2.3764e-05	1.62606e-05	2.2818e-05	5.18229e-05	0.000370436	4.28433e-05	0.000663603	8.9392e-05	1.7974e-05	3.30041e-05	2.4463e-05	1.00254e-05	0.0001931
HP_1391	#N/A	7.434	8.70431e-05	5.4265e-05	6.34634e-05	0.000253853	0.00014368	2.31582e-05	1.20184e-05	1.86411e-05	4.36076e-05	0.000239117	1.26755e-05	0.000235713	6.13274e-05	1.03463e-05	1.85654e-05	1.69942e-05	7.58237e-06	5.58604e-05
HP_1392	#N/A	4.821	9.63066e-05	8.68723e-05	9.26574e-05	0.000117953	2.19451e-05	1.14258e-05	1.13136e-05	5.13247e-05	0.000109507	9.68396e-05	2.13252e-05	4.54038e-05	7.70143e-05	2.17818e-05	3.28949e-05	1.23722e-05	9.3087e-06	2.37467e-05
HP_1393	#N/A	8.936	5.83758e-05	4.36017e-05	4.30866e-05	8.15086e-05	0.000127572	4.91845e-05	6.26744e-05	8.54778e-05	4.55583e-05	4.81899e-05	1.98149e-05	2.6726e-05	1.57595e-05	1.31017e-05	3.09642e-05	4.70225e-05	6.92776e-05	5.30901e-05
HP_1394	#N/A	8.937	8.11041e-05	7.71261e-05	7.87292e-05	0.000132352	0.000195584	3.31794e-05	9.12671e-05	0.000307089	6.6802e-05	5.83323e-05	2.6323e-05	4.7017e-05	2.89665e-05	1.45782e-05	0.000201855	9.98477e-05	4.77349e-05	0.000241556
HP_1395	#N/A	6.955	0.0003328	0.000132754	0.000480756	0.000132265	5.96672e-05	2.14886e-05	1.75729e-05	3.43764e-05	0.000397184	0.000174577	0.000152945	8.27843e-05	0.000322959	2.09416e-05	2.7276e-05	5.56465e-05	1.69571e-05	3.71211e-05
HP_1396	#N/A	4.498	0.000372916	0.000493514	0.000295236	0.000230997	0.000336859	5.89634e-05	0.000170109	0.00032002	0.000321364	0.00026805	3.86193e-05	9.91415e-05	0.000177058	7.58798e-05	0.00014025	7.43764e-05	0.00015048	0.000267749
HN_1	(17R)-23-Amino-20-hydroxy-20-oxido-14-oxo-15,19,21-trioxa-20lambda~5~-phosphatricosan-17-yl (11Z,14Z)-11,14-icosadienoate	1.15	9.93704e-05	5.94563e-05	7.49721e-05	7.55744e-05	0.00100203	0.00148938	0.000232208	0.000117525	7.14423e-05	0.000120428	7.41791e-05	7.30594e-05	4.96243e-05	0.000316681	0.000691912	0.000730369	0.000339509	0.000113058
HN_2	(17R)-23-Amino-20-hydroxy-20-oxido-14-oxo-15,19,21-trioxa-20lambda~5~-phosphatricosan-17-yl (7Z,10Z,13Z,16Z)-7,10,13,16-docosatetraenoate	1.182	0.000149812	0.000196234	0.000574424	0.000415912	0.000209406	0.000582756	0.00138271	0.000946275	0.00013542	0.000963914	0.000148347	0.000277199	0.000237042	0.00121468	0.00164374	0.000223754	0.000327572	0.000380535
HN_3	(19R)-25-Amino-22-hydroxy-22-oxido-16-oxo-17,21,23-trioxa-22lambda~5~-phosphapentacosan-19-yl (7Z,10Z,13Z,16Z,19Z)-7,10,13,16,19-docosapentaenoate	1.17	0.000174569	0.000227247	0.000225648	0.00101004	0.00026664	0.000496364	0.00220389	0.000908844	0.000158269	0.000770998	0.000149013	0.000198519	0.000108482	0.000195664	0.0014995	0.000156394	0.000476965	0.00153945
HN_4	(19R)-25-Amino-22-hydroxy-22-oxido-17,21,23-trioxa-22lambda~5~-phosphapentacosan-19-yl (4Z,7Z,10Z,13Z,16Z)-4,7,10,13,16-docosapentaenoate	1.104	9.23568e-05	7.65031e-05	0.000829847	0.000452314	0.00210897	0.00242997	0.00255308	0.00060358	6.30635e-05	0.000129212	8.05664e-05	0.000252398	5.29377e-05	0.0008981	0.00158178	0.00252099	0.00234742	0.000890049
HN_5	(19R)-25-Amino-22-hydroxy-22-oxido-17,21,23-trioxa-22lambda~5~-phosphapentacosan-19-yl (5Z,8Z,11Z,14Z)-5,8,11,14-icosatetraenoate	4.445	6.32237e-05	5.55364e-05	5.75384e-05	5.18494e-05	0.000404111	0.000261495	4.64718e-05	5.01912e-05	5.41215e-05	5.61003e-05	7.22654e-05	4.86172e-05	4.47482e-05	3.74447e-05	8.37307e-05	0.000117136	0.000253908	6.29396e-05
HN_6	(19R)-25-Amino-22-hydroxy-22-oxido-17,21,23-trioxa-22lambda~5~-phosphapentacosan-19-yl (5Z,8Z,11Z,14Z)-5,8,11,14-icosatetraenoate	1.163	9.09589e-05	7.55409e-05	9.04761e-05	5.96553e-05	0.0004882	0.00103155	0.000102568	0.000122597	8.52567e-05	0.000119498	9.19176e-05	6.46507e-05	5.08943e-05	0.000117312	0.00011166	0.000175335	0.00013359	0.000113199
HN_7	(1S,3R,5Z,7E,20R,24R)-20-Fluoro-26,27-cyclo-9,10-secocholesta-5,7,10-triene-1,3,24-triol	6.854	3.2153e-05	2.6188e-05	2.90639e-05	2.25606e-05	0.00012814	0.000368881	7.57584e-05	0.000161541	2.2999e-05	5.56462e-05	2.61394e-05	2.17121e-05	0.0010205	0.000289728	2.31095e-05	0.000819474	2.2805e-05	0.000260888
HN_8	(21R)-27-Amino-24-hydroxy-24-oxido-18-oxo-19,23,25-trioxa-24lambda~5~-phosphaheptacosan-21-yl (5Z,8Z,11Z)-5,8,11-icosatrienoate	1.068	0.000169007	0.000182025	0.00121567	0.000760534	0.00241874	0.0028209	0.00272635	0.000533413	0.00015982	0.000845162	0.000157107	0.000496036	0.000113509	0.000805473	0.000195675	0.00307853	0.00209902	0.000880861
HN_9	(2R)-1-(Henicosanoyloxy)-3-(phosphonooxy)-2-propanyl (7Z,10Z,13Z,16Z)-7,10,13,16-docosatetraenoate	4.264	9.48789e-05	9.16428e-05	0.000201571	0.000153452	5.25096e-05	5.92726e-05	6.20707e-05	8.60962e-05	7.8712e-05	8.19755e-05	8.23913e-05	7.18179e-05	7.33447e-05	0.000128322	0.000668839	0.000345925	0.000168763	6.99226e-05
HN_10	(2R)-1-{[(2-Aminoethyl)(hydroxy)phosphoryl]oxy}-3-(palmitoyloxy)-2-propanyl (9Z)-9-octadecenoate	1.075	7.0455e-05	6.83446e-05	6.4994e-05	6.16098e-05	7.62804e-05	0.000110972	0.000139974	0.000130396	5.84438e-05	0.000127315	7.39045e-05	6.11705e-05	4.12388e-05	9.43059e-05	0.00012178	0.00039416	0.000120405	0.000151299
HN_11	(2R)-2-[(5Z,8Z,11Z)-5,8,11-Icosatrienoyloxy]-3-(pentadecanoyloxy)propyl 2-(trimethylammonio)ethyl phosphate	4.451	7.14644e-05	6.33954e-05	0.000256291	5.98299e-05	0.000668247	0.00104281	0.00142762	0.000209061	6.9414e-05	0.000654836	7.31078e-05	7.17415e-05	5.91551e-05	0.00020496	0.000640671	0.000827691	0.000636447	6.59744e-05
HN_12	(2R)-3-(Pentadecanoyloxy)-2-[(9Z)-9-tetradecenoyloxy]propyl 2-(trimethylammonio)ethyl phosphate	4.518	5.63013e-05	5.17909e-05	5.43526e-05	4.99788e-05	0.000194126	0.000387002	8.12806e-05	5.10853e-05	4.87044e-05	5.30515e-05	6.31944e-05	4.86178e-05	5.44059e-05	3.95497e-05	0.000378228	0.000234042	0.000243993	6.56157e-05
HN_13	(2R)-3-{[(2-Aminoethoxy)(hydroxy)phosphoryl]oxy}-2-(palmitoyloxy)propyl (5Z,8Z,11Z,14Z)-5,8,11,14-icosatetraenoate	1.116	0.00018431	0.000107342	0.000764099	0.000433432	0.00297548	0.0034846	0.00263068	0.000211504	0.000142282	0.000321243	0.000195222	0.0001422	0.000369886	0.00180817	0.00752792	0.0026894	0.00316668	0.000990118
HN_14	(2R)-3-{[(2-Aminoethoxy)(hydroxy)phosphoryl]oxy}-2-(palmitoyloxy)propyl (5Z,8Z,11Z,14Z)-5,8,11,14-icosatetraenoate	4.462	8.35842e-05	7.77207e-05	0.000314509	0.000312916	0.00102704	0.00195134	0.00181965	0.000390031	8.45535e-05	0.00107804	9.25539e-05	0.000186355	7.61978e-05	0.000587421	0.00272105	0.00133281	0.00246959	0.000273213
HN_15	(2R)-3-{[(2-Aminoethoxy)(hydroxy)phosphoryl]oxy}-2-[(11Z)-11-octadecenoyloxy]propyl (9Z)-9-octadecenoate	1.084	0.000129865	0.000119748	0.000377783	0.000340016	0.00193933	0.000540812	0.000189694	0.000210433	0.000113933	0.000348538	0.000147262	0.000255016	0.000105659	0.000565803	0.000635931	0.00165064	0.000863719	0.000224892
HN_16	(2R)-3-{[(2-Aminoethoxy)(hydroxy)phosphoryl]oxy}-2-[(11Z)-11-octadecenoyloxy]propyl (9Z)-9-octadecenoate	1.157	0.000208016	0.000130995	0.000545307	0.000422245	0.0016193	0.00181936	0.000740058	0.000337048	0.000172332	0.000715685	0.000173335	0.000147579	0.000136615	0.000512611	0.0013936	0.000223767	0.000947983	0.000259533
HN_17	(2R)-3-{[(2-Aminoethoxy)(hydroxy)phosphoryl]oxy}-2-[(1Z)-1-hexadecen-1-yloxy]propyl (5Z,8Z,11Z,14Z)-5,8,11,14-icosatetraenoate	4.323	0.000145566	0.000307708	0.00166896	0.000885144	0.00270382	0.00422504	0.00384508	0.00121586	0.000154474	0.00123853	0.000230974	0.000475987	0.000300367	0.00144009	0.00561327	0.00356212	0.00533899	0.000700105
HN_18	(2R)-3-{[(2-Aminoethoxy)(hydroxy)phosphoryl]oxy}-2-[(1Z)-1-octadecen-1-yloxy]propyl (4Z,7Z,10Z,13Z,16Z,19Z)-4,7,10,13,16,19-docosahexaenoate	4.243	0.000143234	0.00013425	0.000551923	0.000432987	0.000580924	0.000979022	0.00121173	0.000324161	0.000123316	0.000580205	0.000140542	0.000115273	0.000118889	0.000409705	0.00173861	0.00112862	0.00181159	0.000144677
HN_19	(2R)-3-{[(2-Aminoethoxy)(hydroxy)phosphoryl]oxy}-2-[(1Z,11Z)-1,11-octadecadien-1-yloxy]propyl (11Z)-11-octadecenoate	4.346	0.000117077	0.000109733	0.00010766	9.97211e-05	9.75339e-05	0.000109875	9.8613e-05	8.51022e-05	9.78227e-05	8.82905e-05	0.000108004	9.56699e-05	9.87639e-05	7.5496e-05	0.000144938	9.26985e-05	9.25308e-05	0.000109931
HN_20	(2R)-3-{[(2-Aminoethoxy)(hydroxy)phosphoryl]oxy}-2-[(1Z,11Z)-1,11-octadecadien-1-yloxy]propyl (5Z,8Z,11Z,14Z)-5,8,11,14-icosatetraenoate	1.08	6.57298e-05	0.000133776	0.000435038	0.000334928	0.002011	0.0037469	0.00208157	0.000598975	6.4441e-05	0.000588414	6.50146e-05	0.000167007	4.06175e-05	0.00052352	0.00534485	0.00235057	0.00295161	0.000453136
HN_21	(2R)-3-{[(2-Aminoethoxy)(hydroxy)phosphoryl]oxy}-2-[(1Z,11Z)-1,11-octadecadien-1-yloxy]propyl (9Z)-9-hexadecenoate	4.365	0.000101789	9.67295e-05	9.22798e-05	8.19392e-05	6.23132e-05	6.24214e-05	7.61347e-05	6.66465e-05	8.32638e-05	6.55463e-05	8.76965e-05	7.86103e-05	7.90609e-05	6.33301e-05	0.000142126	7.0695e-05	8.30713e-05	8.74721e-05
HN_22	(2R)-3-{[(2-Aminoethoxy)(hydroxy)phosphoryl]oxy}-2-[(1Z,9Z)-1,9-octadecadien-1-yloxy]propyl (5Z,8Z,11Z,14Z)-5,8,11,14-icosatetraenoate	4.322	0.000156131	0.00014784	0.000221366	0.00028081	0.00138456	0.00324763	0.0028533	0.000645227	0.000137127	0.000139254	0.000153168	0.000131772	0.000137488	0.000101447	0.00271521	0.00201642	0.00337563	0.0003118
HN_23	(2R)-3-{[(2-Aminoethoxy)(hydroxy)phosphoryl]oxy}-2-[(9Z)-9-tetradecenoyloxy]propyl (13Z,16Z)-13,16-docosadienoate	4.475	7.40438e-05	6.72629e-05	7.41881e-05	6.29481e-05	0.00057742	0.00122921	0.000371727	5.62473e-05	6.35574e-05	0.000139032	8.23684e-05	7.30546e-05	6.34263e-05	4.68744e-05	0.000976303	0.000575053	0.000997578	6.71553e-05
HN_24	(2R)-3-{[(2-Aminoethoxy)(hydroxy)phosphoryl]oxy}-2-[(9Z,12Z)-9,12-heptadecadienoyloxy]propyl (9Z)-9-nonadecenoate	1.168	0.000227361	0.000262428	0.000243934	0.000858764	0.000455184	0.00292991	0.00312299	0.00133842	0.000193149	0.00124948	0.000283098	0.000287115	0.000145437	0.00101609	0.00609365	0.000134091	0.000970775	0.00211086
HN_25	(2S)-3-(beta-D-Galactopyranosyloxy)-2-hydroxypropyl (7Z,10Z)-7,10-hexadecadienoate	0.866	0.00238399	0.00218073	0.00201318	0.00237876	0.000932608	0.00108875	0.00092084	0.000344328	0.00262752	0.00127276	0.00205912	0.0019694	0.00145831	0.00068616	0.00144171	0.0014708	0.00100273	0.00092667
HN_26	(3beta,5beta)-5,14-Dihydroxy-3-[(14-hydroxytetradecanoyl)oxy]-19-oxobufa-20,22-dienolide	1.004	0.00139429	0.0024989	0.00115068	0.00211081	8.41271e-05	0.000102982	0.000320418	0.000268975	0.00248928	0.000163798	0.00135703	0.00290076	0.00154178	0.000152649	0.000154948	0.000608777	0.000189683	0.000220998
HN_27	(5Z)-5-Docosenoic acid	0.965	0.000134152	0.000100473	0.000159959	0.000108734	0.000254156	0.000996548	0.000663511	8.99435e-05	0.000107828	0.000319482	0.000105156	0.000103855	7.86734e-05	9.16183e-05	0.000387077	0.000391269	0.00186021	0.000130785
HN_28	(7Z,19R)-25-Amino-22-hydroxy-22-oxido-16-oxo-17,21,23-trioxa-22lambda~5~-phosphapentacos-7-en-19-yl (9Z)-9-octadecenoate	1.087	7.40502e-05	7.65561e-05	5.65308e-05	6.3693e-05	0.000101823	0.000177875	0.000143309	0.000119354	6.80454e-05	0.000137305	7.67236e-05	7.61002e-05	5.6152e-05	9.27981e-05	0.000107856	0.000742029	0.000506485	0.000176501
HN_29	(7Z,21R)-27-Amino-24-hydroxy-24-oxido-18-oxo-19,23,25-trioxa-24lambda~5~-phosphaheptacos-7-en-21-yl (4Z,7Z,10Z,13Z,16Z,19Z)-4,7,10,13,16,19-docosahexaenoate	4.363	8.29683e-05	7.26834e-05	0.000219182	0.00013911	0.000112364	0.000307568	0.000275576	5.20565e-05	6.9112e-05	5.91649e-05	7.32513e-05	7.30416e-05	6.55712e-05	4.91037e-05	0.000621251	0.000559357	0.000726649	7.27057e-05
HN_30	(9R,12Z)-9-Hydroxy-12-octadecenoic acid	0.98	0.0013492	0.00218673	0.00261835	0.00100571	0.000902942	0.000563822	0.00156406	0.000322775	0.00217499	0.00135134	0.00398667	0.000955337	0.00186524	0.000833667	0.0012188	0.000873884	0.00464065	0.000796565
HN_31	1-(1Z-hexadecenyl)-2-(4Z,7Z,10Z,13Z,16Z,19Z-docosahexaenoyl)-sn-glycero-3-phosphoethanolamine	4.294	0.000120593	0.000313272	0.00155181	0.000927891	0.00194247	0.00254382	0.00227509	0.00050628	0.000102922	0.00100536	0.000130167	0.000346768	0.000186834	0.00120541	0.0061952	0.00156706	0.00471155	0.000616417
HN_32	1-(1Z-hexadecenyl)-2-(4Z,7Z,10Z,13Z,16Z,19Z-docosahexaenoyl)-sn-glycero-3-phosphoethanolamine	1.075	5.06907e-05	0.000469619	0.0015068	0.00130881	0.00345955	0.00401154	0.00256134	0.00110405	6.09571e-05	0.000742252	0.000143467	0.000599669	0.000184242	0.000738132	0.00397506	0.00143889	0.000875828	0.00114855
HN_33	1-(1Z-hexadecenyl)-2-arachidonoyl-sn-glycero-3-phosphoethanolamine	1.08	7.17881e-05	0.000403301	0.00113943	0.000812075	0.00405969	0.000403467	0.000138068	0.000125749	6.67617e-05	0.000148188	0.000143863	0.00064678	0.000225694	0.00294521	0.00574403	0.00332561	0.00414776	0.000147545
HN_34	1-(1Z-octadecenyl)-2-arachidonoyl-sn-glycero-3-phosphoethanolamine	4.285	0.000148308	0.000147417	0.00115014	0.000694397	0.0024483	0.00209244	0.00435919	0.000700366	0.000133549	0.00108896	0.000141287	0.000128256	0.000157039	0.000751669	0.00590608	0.0030677	0.00561226	0.000144494
HN_35	1-(1Z-octadecenyl)-2-arachidonoyl-sn-glycero-3-phosphoethanolamine	1.154	0.000148786	0.000100672	0.00096211	0.000571387	0.00153067	0.00163224	0.00193827	0.000704556	0.000117057	0.000415219	0.000112386	0.00011995	9.00377e-05	0.00077974	0.00181319	0.000368672	0.00162144	0.000861705
HN_36	1-(sn-glycero-3-phospho)-1D-myo-inositol	9.013	4.17959e-05	3.79946e-05	3.8328e-05	3.51821e-05	0.00284779	0.00151885	0.000127338	0.000136698	3.73342e-05	3.02751e-05	0.000280011	3.28882e-05	3.50135e-05	7.76664e-05	0.00034753	0.000405975	0.000226933	0.00018317
HN_37	1-[(9Z)-octadec-9-enoyl]-2-hexadecanoyl-sn-glycero-3-phospho-(1'-sn-glycerol)	1.082	4.60765e-05	0.000258066	0.000871656	0.000855568	0.00154565	0.00490048	0.00220144	0.000906953	4.08155e-05	0.000856988	4.52004e-05	0.000321754	0.000112386	0.000887218	0.00270375	0.00225052	0.00491582	0.000899627
HN_38	1-hexadecanoyl-2-(4Z,7Z,10Z,13Z,16Z,19Z-docosahexaenoyl)-sn-glycero-3-phosphoethanolamine	4.432	6.84816e-05	8.19563e-05	0.000322164	0.00037004	0.000461973	0.00110043	0.00121403	0.000185807	6.51061e-05	0.000795079	6.93492e-05	0.000127444	6.73598e-05	0.000446439	0.0019643	0.00127008	0.00228381	0.000290679
HN_39	1-hexadecanoyl-2-(4Z,7Z,10Z,13Z,16Z,19Z-docosahexaenoyl)-sn-glycero-3-phosphoethanolamine	1.064	0.000121222	0.000219471	0.00078023	0.000642102	9.58794e-05	0.000100971	0.00011433	0.000114614	0.000105391	0.000160419	0.000174488	0.000594596	0.00014895	0.000101254	0.000121598	0.000574873	9.99505e-05	0.000149268
HN_40	1-hexadecanoyl-2-[(Z)-octadec-9-enoyl]-sn-glycerol 3-(2-aminoethylphosphonate)	4.417	0.000102628	8.76074e-05	9.28138e-05	8.46329e-05	0.000254873	0.000786751	0.000208285	6.76638e-05	8.29239e-05	8.37736e-05	0.000107351	9.68779e-05	9.81574e-05	6.40509e-05	0.000632582	0.000424709	0.000417658	9.56414e-05
HN_41	1-myristoyl-2-oleoyl-sn-glycero-3-phosphoethanolamine	1.14	0.000109744	6.69726e-05	6.60429e-05	6.84885e-05	0.000654053	0.00203204	0.000167603	0.000127747	8.90663e-05	0.000177774	9.33196e-05	7.15483e-05	7.44089e-05	0.000121234	0.000400844	0.000460928	0.000107521	0.00012409
HN_42	1-oleoyl-2-arachidonoyl-sn-glycerol-3-phosphoethanolamine	4.421	8.52077e-05	8.98937e-05	0.000381956	0.000305031	0.000714785	0.00114783	0.00175914	0.000260454	7.9363e-05	0.000271983	8.22368e-05	7.33594e-05	7.71976e-05	0.000316079	0.00191933	0.00135838	0.00289164	0.000174361
HN_43	1-oleoyl-2-arachidonoyl-sn-glycerol-3-phosphoethanolamine	1.115	0.000157228	0.000291185	0.00117134	0.00161021	0.00154527	0.00617405	0.00300365	0.000381616	0.000114692	0.00071614	0.000158992	0.000102555	0.000147028	0.00242949	0.00682215	0.0032627	0.00248675	0.00143412
HN_44	1-oleoyl-2-arachidonoyl-sn-glycerol-3-phosphoethanolamine	1.065	0.000184229	0.000596747	0.00204017	0.00187076	0.00249884	0.00222833	0.00110725	0.000536458	0.000160301	0.000306239	0.00034889	0.00082266	0.000212506	0.000450577	0.00463307	0.00399685	0.00284987	0.000407531
HN_45	1-Oleoyl-2-palmitoyl-sn-glycero-3-phosphoethanolamine	4.505	6.29923e-05	6.20855e-05	6.63055e-05	5.68518e-05	0.000822439	0.0015345	0.000617579	9.97095e-05	5.63128e-05	0.000225654	6.61303e-05	6.84186e-05	5.98384e-05	6.60932e-05	0.00111618	0.000646135	0.00110964	6.93234e-05
HN_46	1-Oleoyl-2-palmitoyl-sn-glycero-3-phosphoethanolamine	1.085	0.000116965	0.000108555	0.000240506	8.5764e-05	0.00016788	0.000174506	0.000177206	0.000191194	9.74243e-05	0.000231772	0.000128409	8.12237e-05	8.35288e-05	0.000142208	0.00017015	0.0011238	0.000834596	0.000204305
HN_47	1-oleoyl-2-stearoyl-sn-glycero-3-phosphoethanolamine	1.068	0.000309642	0.000386329	0.000250209	0.000422967	0.000712401	0.000409613	0.00038776	0.000341533	0.000275409	0.000492141	0.000276776	0.000330789	0.000319003	0.000345572	0.000335109	0.0010165	0.000365354	0.000450984
HN_48	1-oleoyl-2-stearoyl-sn-glycero-3-phosphoethanolamine	4.494	7.15729e-05	6.85558e-05	7.65204e-05	6.70996e-05	0.000203516	0.000879224	0.000238452	6.43845e-05	6.5452e-05	0.000172899	8.56732e-05	7.73569e-05	7.37739e-05	5.53658e-05	0.000414233	0.000467683	0.000828637	8.04093e-05
HN_49	1-Palmitoleoyl-2-eicosadienoyl-sn-glycero-3-phosphoethanolamine	1.063	0.00012216	0.000326881	0.000745559	0.000760073	0.000142759	0.000179888	0.000141991	0.000139401	9.66147e-05	0.000322226	0.000167449	0.000473556	0.000225121	0.000328461	0.000156893	0.00236156	0.000131865	0.000166414
HN_50	1-Palmitoyl-2-hydroxy-sn-glycero-3-PE	4.806	7.56755e-05	8.346e-05	7.64958e-05	7.53232e-05	0.00033818	0.000574647	2.88421e-05	3.11211e-05	7.05653e-05	8.03329e-05	4.62746e-05	5.33972e-05	3.6343e-05	2.29697e-05	0.00014969	6.00792e-05	0.000172869	3.91576e-05
HN_51	1-Palmitoyl-2-linoleoyl PE	4.491	5.65239e-05	5.50974e-05	5.92322e-05	5.4131e-05	0.000541757	0.000667334	0.000183518	5.69412e-05	5.21157e-05	0.000257477	6.49371e-05	5.8683e-05	5.48717e-05	7.1943e-05	0.000748399	0.000336254	0.000519945	6.33663e-05
HN_52	1-Palmitoyl-2-linoleoyl PE	1.062	0.000371601	0.000133695	0.000133709	7.93272e-05	5.39616e-05	5.75087e-05	8.74826e-05	6.67339e-05	0.000123771	0.000152179	6.41755e-05	0.000355224	0.000124335	6.80729e-05	7.55527e-05	6.8475e-05	0.000116076	0.000125306
HN_53	1-PALMITOYL-2-OLEOYL-SN-GLYCERO-3-(PHOSPHO-RAC-(1-GLYCEROL))	2.825	0.000541528	0.000497702	0.000538492	0.00053459	0.000631475	0.00142684	0.000468714	0.00036987	0.000516361	0.000481022	0.000650025	0.000465682	0.000501921	0.000394842	0.000825819	0.0015804	0.0021718	0.000556109
HN_54	1-stearoyl-2-arachidonoyl-sn-glycero-3-phosphoethanolamine	4.441	0.000103635	0.000654579	0.00392949	0.00202776	0.00417081	0.00548606	0.0076531	0.00235119	9.95298e-05	0.00584984	0.000306704	0.000798236	0.000556648	0.00364312	0.00770205	0.00567564	0.0106923	0.00135713
HN_55	1-stearoyl-2-arachidonoyl-sn-glycero-3-phosphoethanolamine	1.067	0.000234469	0.000640854	0.00204541	0.00170622	0.00198318	0.000211229	0.000276434	0.000266311	0.000346152	0.000284185	0.00034342	0.00174385	0.00043096	0.000159556	0.00154347	0.00333392	0.0018587	0.000294871
HN_56	1-Stearoyl-2-hydroxy-sn-glycero-3-PE	4.903	3.1283e-05	6.43752e-05	5.1953e-05	6.11663e-05	2.5599e-05	6.90149e-05	4.71246e-05	2.48684e-05	0.000103172	3.15798e-05	6.98887e-05	3.36757e-05	8.6372e-05	2.00708e-05	6.90209e-05	0.000230683	0.000279334	4.41641e-05
HN_57	1-stearoyl-sn-glycero-3-phospho-1D-myo-inositol	5.392	5.85682e-05	5.62798e-05	4.88679e-05	5.23236e-05	0.000519782	0.000340939	3.40212e-05	3.06355e-05	5.09828e-05	5.91845e-05	5.73736e-05	4.60355e-05	5.46568e-05	2.55303e-05	0.000271953	0.000250748	0.000120311	4.47162e-05
HN_58	12-HSA	1.075	0.00118141	0.00294358	0.0029237	0.00189648	0.00228897	0.000369772	0.00311764	0.001427	0.00169825	0.00182731	0.00621943	0.00163456	0.00207293	0.00159127	0.00468241	0.00456517	0.0093369	0.00169366
HN_59	13,14-dihydro-15-keto-tetranor Prostaglandin D2	0.828	0.00104742	0.00124425	0.00431317	0.0010773	0.000660901	0.00114698	0.000350733	0.000851069	0.00145783	0.00205341	0.00976193	0.00121273	0.000300977	0.000639036	0.000719593	0.00215083	0.00067151	0.00114586
HN_60	2-Arachidonoyl-1-stearoyl-sn-glycero-3-phosphoethanolamine	1.129	0.000207747	0.000487082	0.00348919	0.00259729	0.00724647	0.00701903	0.00852553	0.00303784	0.000175059	0.000491846	0.000300878	0.000214084	0.000266553	0.00457325	0.0117111	0.00831825	0.00909512	0.00365811
HN_61	2-Hydroxy-5-[(2E)-3-(5-methoxy-2,2-dimethyl-2H-chromen-6-yl)-2-propenoyl]phenyl hydrogen sulfate	6.085	0.00082945	8.82328e-05	0.000675814	0.000488845	0.000371962	0.000332942	0.00040913	0.000533049	0.000267939	0.000721536	0.000384992	0.00064031	0.000299992	0.000621747	0.000473965	0.000277799	0.000374101	0.000674452
HN_62	2,3-dinor Prostaglandin E1	0.807	0.000342419	0.000815419	0.00809418	0.000712881	0.000304996	0.000829405	0.000240795	0.000423379	0.00129547	0.001212	0.00533983	0.00160726	0.000235104	0.000817035	0.000274417	0.00191943	0.000635028	0.000525824
HN_63	3-({[(2S)-2,3-Dihydroxypropoxy](hydroxy)phosphoryl}oxy)-2-[(9Z)-9-octadecenoyloxy]propyl (9Z)-9-octadecenoate	1.063	7.56998e-05	9.03785e-05	0.000372308	0.000518228	0.000280707	0.000432015	0.000542084	0.000116671	5.69973e-05	0.000163622	6.10415e-05	7.03542e-05	4.09439e-05	9.51694e-05	0.000456174	0.000240499	0.000494265	0.000154234
HN_64	3-[(3-Hydroxypentadecanoyl)oxy]-4-(trimethylammonio)butanoate	0.949	0.000229736	0.000158565	7.13879e-05	0.000120957	0.00209667	0.000301782	0.0018608	0.00196462	3.15362e-05	0.000254031	0.00459458	5.82341e-05	5.63092e-05	0.000290549	0.000559423	0.000406332	0.000479954	0.00420448
HN_65	3-[(3-Hydroxytridecanoyl)oxy]-4-(trimethylammonio)butanoate	0.965	0.000117709	0.000116182	0.000100696	0.000131282	8.54091e-05	6.95648e-05	0.000167229	7.41349e-05	9.67375e-05	0.000214455	0.000152272	0.000164279	9.5001e-05	0.000118194	0.000667585	0.000118514	0.000907427	0.000146787
HN_66	3-{[(2-Aminoethoxy)(hydroxy)phosphoryl]oxy}-2-(palmitoyloxy)propyl (9Z)-9-octadecenoate	1.142	0.00015207	9.41192e-05	0.00017658	0.000110546	0.00206035	0.00235849	0.000246173	0.000227735	0.000127213	0.000258636	0.000125991	9.83216e-05	9.5843e-05	0.000286325	0.00154117	0.00145072	0.000756935	0.00018604
HN_67	3-{[(2-Aminoethoxy)(hydroxy)phosphoryl]oxy}-2-(stearoyloxy)propyl (9Z)-9-octadecenoate	1.26	0.000241493	0.000173501	0.000156846	0.000181344	0.00155301	0.00151923	0.00161794	0.000533846	0.000160065	0.00106252	0.000307224	0.000161674	0.000179994	0.000189685	0.000750967	0.00124351	0.000857852	0.000316949
HN_68	3-Methylglutarate	7.277	7.27397e-05	7.19774e-05	9.305e-05	8.19824e-05	0.000560447	0.000539605	0.000837597	0.000259188	9.52631e-05	4.43093e-05	0.000176489	9.0796e-05	0.000200802	0.000841167	0.000495868	0.00033963	0.000179827	0.000262876
HN_69	3-Sulfodeoxycholic acid	0.959	0.000118318	0.000356518	0.000623728	0.000874103	0.000480301	0.000532062	0.00199695	0.000611953	0.000164633	0.000540104	0.00053128	0.000755103	0.000320607	0.000287844	0.00125871	0.000438162	0.000776676	0.00120528
HN_70	4-Oxoproline	7.073	0.000227931	0.00038432	0.000345651	0.000448277	0.00107049	0.000493529	0.000210833	0.000457785	0.000303777	0.000579751	0.00161732	0.000893423	0.00279485	0.00141833	0.000302092	0.000259145	0.000193242	0.000607221
HN_71	5-({[(2R,4S,5R)-5-(6-Cyclopentyl-2-methyl-4-pyrimidinyl)-1-azabicyclo[2.2.2]oct-2-yl]methyl}amino)-5-oxopentanoic acid	0.866	0.000902748	0.000871694	0.00279305	0.00223622	0.000848148	0.00116276	0.00198744	0.000597583	0.00171759	0.00178021	0.00374724	0.00163575	0.000772721	0.000857268	0.00176299	0.00230494	0.00182557	0.000637405
HN_72	5-(Phosphonooxy)-L-lysine	6.927	0.00284469	0.00189073	0.00349078	0.00263655	0.00522184	0.00999381	0.00497304	0.00584735	0.00251677	0.00372826	0.0177199	0.0152046	0.0318124	0.00793698	0.00840552	0.011549	0.0053848	0.00963891
HN_73	5-Hydroxyheptanoic acid	2.411	0.000426442	0.000899824	0.000439099	0.000813878	0.000583574	0.000604625	0.000873441	0.00314049	0.00126168	0.00487555	0.000985952	0.00134271	0.000270815	0.000278316	0.000702368	0.000621432	0.000165832	0.00496401
HN_74	6-Hydroxy-2-methyl-6-oxido-12-oxo-5,7,11-trioxa-2-aza-6lambda~5~-phosphaheptacosan-9-yl (4Z,7Z,10Z,13Z,16Z,19Z)-4,7,10,13,16,19-docosahexaenoate	4.412	7.08637e-05	0.000217095	0.00090944	0.000608139	0.000722097	0.00109248	0.00222462	0.000425346	6.56471e-05	0.00098037	0.000106535	0.000133512	0.000101768	0.000670044	0.00267782	0.001085	0.00288624	0.000348879
HN_75	6-Hydroxy-2-methyl-6-oxido-12-oxo-5,7,11-trioxa-2-aza-6lambda~5~-phosphaheptacosan-9-yl (7Z,10Z,13Z,16Z,19Z)-7,10,13,16,19-docosapentaenoate	4.436	6.39422e-05	5.67297e-05	7.5734e-05	5.17651e-05	0.00026494	0.000429058	0.000457047	5.29618e-05	6.0845e-05	5.72345e-05	6.30387e-05	5.5969e-05	5.57255e-05	4.93186e-05	0.000313791	0.00037244	0.000671104	6.86444e-05
HN_76	6-Hydroxy-2-methyl-6-oxido-12-oxo-5,7,11-trioxa-2-aza-6lambda~5~-phosphapentacosan-9-yl (5Z,8Z,11Z,14Z)-5,8,11,14-icosatetraenoate	1.065	7.46877e-05	0.000153544	0.000338946	0.000312854	0.000101797	8.13311e-05	0.000136261	6.11111e-05	6.63307e-05	0.000183731	5.71442e-05	0.0006143	0.000210243	8.61045e-05	6.28375e-05	0.000404778	6.81147e-05	0.000131018
HN_77	9-Icosenoic acid	0.97	0.000144342	0.00022643	0.000264533	0.000157649	0.000231485	0.000889191	0.000268719	0.000157451	0.000113292	0.000271272	0.00020225	0.000174935	0.000122929	0.000105364	0.000542199	0.000481594	0.00136628	0.00013567
HN_78	acetylserine	7.059	0.000173508	0.000314165	0.000189566	0.0002177	0.00106919	0.00336563	0.000233802	0.00392421	0.000207204	0.000635866	0.00191527	0.000892814	0.00297507	0.00162591	0.00158664	0.000309059	0.000176781	0.00216574
HN_79	acetyltaurine	5.145	4.96559e-05	5.01028e-05	4.21152e-05	3.80672e-05	9.70318e-05	3.6512e-05	9.164e-05	8.52998e-05	4.13717e-05	4.23084e-05	4.50783e-05	4.38294e-05	4.50038e-05	5.6874e-05	5.61607e-05	2.31896e-05	4.34924e-05	4.78186e-05
HN_80	Adenine	4.641	0.000592441	0.000826923	0.0014965	0.000704196	0.00370483	0.000728937	0.00123075	0.00107138	0.00183205	0.000233103	0.000251793	0.000453396	0.000121356	0.00202464	0.00193528	0.00298388	0.00170469	0.00251725
HN_81	Adipic acid	6.907	0.000607897	0.000435839	0.000878593	0.000517377	0.000290794	0.000462498	0.000105403	0.000267436	0.00125752	0.000496877	0.00147212	0.000750526	0.000608362	0.000231074	0.000540102	0.000184007	0.000531113	0.000254135
HN_82	Adrenic acid	0.965	0.000168729	0.0010945	0.00111121	0.00118797	0.00015148	0.000285752	0.00168335	0.000760733	0.000578306	0.00135666	0.00247207	0.00227216	0.0010275	0.00061062	0.00112302	0.000795318	0.00226017	0.000764398
HN_83	Arachidic acid	0.968	0.000142676	0.000252092	0.000505647	0.000424346	0.000944607	0.00158795	0.000835665	0.000380423	0.000104837	0.00032226	8.83667e-05	0.000114573	0.000275778	0.000185596	0.00124683	0.000735649	0.00140381	0.000284914
HN_84	Arachidonic acid	0.977	0.00118793	0.00324179	0.00487585	0.00470948	0.000787863	0.00167117	0.00442764	0.00139114	0.00317866	0.00414946	0.00509386	0.00343148	0.00216923	0.00189551	0.00507856	0.00366504	0.00672485	0.00126466
HN_85	CDP-ethanolamine	9.061	3.51932e-05	3.22381e-05	3.23545e-05	3.02024e-05	0.00499838	0.00434319	0.00107777	0.00235828	3.22864e-05	0.000157358	0.000505638	0.000720995	0.00104653	0.0023462	0.000911949	0.00115273	0.000953434	0.00151827
HN_86	CDP-ethanolamine	9.255	2.53971e-05	2.15853e-05	2.13142e-05	2.03857e-05	0.00228273	0.00118254	0.00111012	0.00225335	2.30704e-05	4.57962e-05	0.000515209	0.000743513	0.00108452	0.00127327	1.14583e-05	0.000431608	1.20553e-05	0.000642616
HN_87	Ceramide (d18:1/16:0)	0.924	0.000304535	0.000257706	0.000710647	0.000348297	0.000813077	0.0020088	0.0054495	0.000191273	0.000245034	0.00103608	0.000273429	0.000235715	0.0002173	0.000443211	0.00615242	0.00211526	0.00389913	0.000286817
HN_88	Ceramide (d18:1/24:1(15Z))	0.905	0.000460941	0.00033045	0.000441169	0.000368113	0.000295401	0.000374278	0.00129288	0.000279696	0.000365346	0.000353142	0.000395149	0.000273539	0.000259054	0.000308673	0.000776695	0.000202368	0.000687564	0.000381695
HN_89	Cholesterol sulfate	0.849	0.000228164	0.00273114	0.00528381	0.00475665	0.00338106	0.00526415	0.00720049	0.00167242	0.00075201	0.00587696	0.00128126	0.00253452	0.00228226	0.00413283	0.00824764	0.00430835	0.00418505	0.00252026
HN_90	CMP-2-aminoethylphosphonate	8.884	4.40116e-05	3.79003e-05	3.78172e-05	3.5172e-05	0.000249989	0.000290039	4.58868e-05	5.71314e-05	3.8404e-05	2.9634e-05	4.00793e-05	3.23329e-05	3.62544e-05	8.68649e-05	2.80535e-05	5.21353e-05	2.55491e-05	5.83097e-05
HN_91	Cyclic ADP-ribose	8.933	3.60391e-05	3.11058e-05	3.31855e-05	3.13818e-05	0.0010613	0.000945801	0.000131468	0.000360551	3.13287e-05	2.46165e-05	3.14605e-05	3.49888e-05	9.47152e-05	0.000166195	0.000169125	0.000190863	0.000192546	0.000589308
HN_92	cytidine 5′-monophosphate	8.862	4.51901e-05	3.7148e-05	3.81857e-05	3.69295e-05	0.00183071	0.000793668	0.000308891	0.000512958	3.94437e-05	8.60228e-05	4.15723e-05	3.53599e-05	0.000319789	0.00116193	0.000340382	0.000694074	0.000367903	0.000814974
HN_93	D-(+)-Mannose	1.51	0.0040416	0.00743498	0.00567809	0.0038531	0.000143395	0.000481617	0.00125707	0.00017618	0.00424455	0.00123746	0.00166425	0.00153192	0.000779064	0.000153652	0.00114419	0.000596516	0.00169509	0.00033778
HN_94	D-PANTOTHENIC ACID	6.064	0.000719279	0.00166036	0.000989599	0.000607832	0.0440928	0.0453127	0.0395141	0.0294864	0.000484448	0.000570605	0.00244143	0.0011026	0.00236373	0.00588329	0.0245618	0.0372283	0.0222021	0.136871
HN_95	Deoxycholic Acid	1.95	0.0312037	0.0295192	0.029795	0.0241488	0.00535768	0.00870764	0.00296186	0.00117088	0.0189743	0.00292213	0.0176472	0.0197169	0.0152321	0.00418025	0.00545714	0.0100505	0.00851399	0.0087275
HN_96	Deoxycholic Acid	1.523	0.00336736	0.00287877	0.000872593	0.0026577	0.000992425	0.00105942	0.00218445	0.00200021	0.00132941	0.000500386	0.00291189	0.00366867	0.000795025	0.000789739	0.000282203	0.00059227	0.00418651	0.00154802
HN_97	Deoxyuridine monophosphate	7.242	0.000615825	0.000520558	0.000571299	0.000140586	0.000481922	0.000839261	0.000716258	0.000543524	0.000546482	0.000409061	0.000440856	0.000510791	0.000237846	0.000231755	0.000544212	0.000607301	0.000323325	0.000817507
HN_98	DIACETIN MONOPROPANOATE	6.131	0.00535263	0.0051853	0.00402751	0.00430046	0.00115318	0.00167375	0.00747891	0.00276369	0.00412815	0.00952795	0.0106812	0.00808086	0.00867134	0.00302675	0.00187208	0.000643977	0.00187203	0.00389318
HN_99	Diethyl malonate	5.792	0.0012165	0.000623694	0.00130269	0.000289517	0.00146756	0.00109199	0.00100245	5.64998e-05	0.000515889	0.00177455	0.00165835	0.00174069	0.00131692	0.00240375	0.00119223	0.000856918	0.0017605	0.00261591
HN_100	Dioleoylphosphatidylethanolamine	4.468	7.69396e-05	7.099e-05	0.000359319	0.000166275	0.000766917	0.00165551	0.000586155	0.00019747	6.56043e-05	0.000268633	8.19421e-05	7.35434e-05	6.89805e-05	0.000274471	0.00138424	0.00109313	0.00144879	7.72009e-05
HN_101	DL-Alanine	8.829	3.46056e-05	3.44999e-05	3.29061e-05	2.99876e-05	0.00108243	0.00134291	0.000865544	0.000125347	3.19156e-05	5.64227e-05	3.49669e-05	2.55786e-05	2.73915e-05	0.000226239	0.000781957	0.000865216	0.000384392	0.000969497
HN_102	DL-Arginine	9.113	0.000120184	0.000102852	0.000115452	6.65278e-05	0.0120173	0.00484176	0.00387711	0.0082167	8.06972e-05	0.000341361	0.00303671	0.00057776	0.000619919	0.00308039	0.00427421	0.00396235	0.00144817	0.00968251
HN_103	DL-Lysine	9.172	3.99348e-05	5.21136e-05	5.30651e-05	4.74041e-05	0.000968454	0.000375566	0.000407881	0.000728095	3.89465e-05	0.000231516	0.00062564	0.00047837	0.000867231	0.0024167	0.00034113	0.000428604	0.000201795	0.00096568
HN_104	Docosahexaenoic acid	0.977	0.000869558	0.00333152	0.00373608	0.00246059	0.000251908	0.000610919	0.00111793	0.000107634	0.00179397	0.00318001	0.00379259	0.00331583	0.00181677	0.00109009	0.00184674	0.00110469	0.00223675	0.00031389
HN_105	Docosapentaenoic acid	0.972	0.000158098	0.00101673	0.000867081	0.000970683	0.000188866	0.000348878	0.00148264	0.000232833	0.000581356	0.000917103	0.00162134	0.00165969	0.000828196	0.000434083	0.00115163	0.000773688	0.00214147	0.000410278
HN_106	Eicosapentanoic acid	0.979	0.000174382	0.000354805	0.000242719	0.000135393	0.000131252	0.00019748	0.000183651	0.000129452	0.000497378	0.000551813	0.00786929	0.000224875	0.000215448	0.000130196	0.000218666	0.000156821	0.000237317	0.000209353
HN_107	Fumaric acid	8.813	4.29667e-05	3.41942e-05	3.42046e-05	3.1674e-05	0.00419814	0.000759047	0.000639337	0.000548508	3.36674e-05	3.58958e-05	3.56102e-05	5.08659e-05	6.89652e-05	0.00237157	0.000367947	0.000253582	0.000336392	0.0013037
HN_108	Glutaric acid	6.24	0.000604607	0.000405703	0.000745899	0.000308005	9.27991e-05	0.000171916	0.000390375	0.000757331	0.000396119	0.000585344	0.00123877	0.0010957	0.00122531	0.000123729	0.000197344	0.000184636	0.000310284	0.000397008
HN_109	Glutaric acid	7.606	4.5974e-05	0.00016434	4.45438e-05	0.00012719	0.000550187	0.000172619	0.000164229	0.00090666	0.000134221	0.000157041	0.000143354	0.00013919	0.000197612	0.000138694	0.000136947	0.000117198	9.34209e-05	0.000394031
HN_110	Glutaric acid	6.421	0.000155713	0.000456423	0.000103947	0.000159658	6.54985e-05	4.36383e-05	4.57154e-05	4.08134e-05	0.000174558	0.000278325	0.000632164	0.000170346	0.000316201	9.8947e-05	0.000121489	3.90446e-05	0.000272351	0.000185656
HN_111	Hypoxanthine	4.637	0.000202069	0.000852292	0.000387704	0.000511831	0.000500347	0.000315336	0.000488529	0.000837401	0.000254204	6.99286e-05	0.00105521	0.000557062	0.00120431	0.000951252	0.000999345	0.00339728	0.00312822	0.000480552
HN_112	Icosyl acetate	0.95	0.000181194	0.000147301	0.00047479	0.00039216	0.00116732	0.0014556	0.000843701	0.00048451	0.000126913	0.00069153	0.000147897	0.000123553	0.000141319	0.000872423	0.00158924	0.000759699	0.00158883	0.000271596
HN_113	Inosine	5.524	0.00126436	0.00244336	0.00292551	0.00159236	0.00565555	0.00769187	0.00514825	0.00304724	0.00154334	0.000445636	0.00616634	0.00398212	0.00388219	0.00818966	0.00679335	0.00726765	0.0038828	0.00455783
HN_114	L-(+)-Aspartic acid	8.846	0.00010438	0.000107552	9.30582e-05	0.000133776	0.0167668	0.0218409	0.0113485	0.0105433	0.000200321	0.000702324	0.00144621	0.000999881	0.00138584	0.00483758	0.00471811	0.0167643	0.00610147	0.0142187
HN_115	L-(+)-Lactic acid	6.05	0.00381031	0.0113024	0.00776552	0.00112716	0.155847	0.0213754	0.00423652	0.0283364	0.00252105	0.00969643	0.0182012	0.00688266	0.024288	0.0364698	0.0145489	0.010457	0.00419724	0.0144187
HN_116	L-Glutathione oxidized	9.511	6.5377e-05	5.68719e-05	5.57015e-05	5.34632e-05	0.00688237	0.00230013	0.00409225	0.000154313	5.92472e-05	0.000176339	7.35108e-05	4.84159e-05	0.000117849	0.000998831	0.00130127	0.00212563	0.00162971	0.000782082
HN_117	L-Iditol	6.856	0.000231885	0.000158873	0.000192679	0.000159863	0.000962369	0.00150683	0.000172778	0.00058759	0.000180609	0.000184656	0.00030794	0.000206081	0.000185959	0.000303546	0.000349579	0.00148061	0.000252288	0.000632015
HN_118	Lignoceric acid	0.958	0.000228851	0.000188025	0.00026798	0.000184959	0.000876954	0.00113738	0.00102212	0.000480038	0.000162181	0.00034896	0.000189336	0.000163173	0.000121903	0.000706483	0.00126379	0.00066563	0.00106509	0.000257834
HN_119	Linoleic Acid	0.99	0.000209468	0.000709504	0.000565017	0.000615003	0.000308356	0.000449795	0.000629434	0.000310499	0.00061419	0.00119034	0.00197343	0.000984379	0.000666075	0.000367852	0.000844087	0.000835873	0.00474074	0.000335671
HN_120	lysophosphatidylethanolamine (0:0/22:6(4Z,7Z,10Z,13Z,16Z,19Z))	4.918	0.000372788	0.000399614	0.000559681	0.000541913	0.00011705	0.000131181	0.000398968	3.12306e-05	0.000676289	0.00106978	0.00032425	0.000194792	0.000182111	1.64539e-05	0.00037931	0.000221167	0.000312733	4.73103e-05
HN_121	Malonic acid	6.882	0.00363062	0.0030392	0.00254004	0.00205528	0.0119561	0.0117313	0.0100417	0.013678	0.00197803	0.0103899	0.0147737	0.0127812	0.016641	0.0121619	0.00826674	0.00864746	0.00561898	0.0184041
HN_122	Malonic acid	6.266	0.00188525	0.000472009	0.00107792	0.000629512	0.0033968	0.00298836	0.00228175	0.000466257	0.000456319	0.000830483	0.00509644	0.00429635	0.00235907	0.00101773	0.00103898	0.00315547	0.00170395	0.00233144
HN_123	Margaric acid	0.966	0.000295004	0.000473842	0.000649766	0.00023435	0.000328818	0.0002945	0.000309038	0.000270525	0.000186097	0.000240582	0.00033624	0.000300824	0.000428505	0.000342415	0.000358149	0.000238208	0.000606553	0.000323458
HN_124	myristic acid	1.005	0.00907736	0.0215824	0.0150616	0.0166414	0.00251355	0.00248325	0.00377332	0.00270705	0.0179872	0.00713415	0.0136469	0.0205051	0.0152555	0.00399394	0.00402748	0.00535149	0.00238787	0.00412943
HN_125	Myristyl sulfate	0.823	0.00330803	0.00528561	0.0128353	0.0057242	0.00270102	0.00339507	0.00220167	0.00157759	0.0054766	0.0176148	0.0423864	0.00414038	0.00195803	0.00148543	0.00366844	0.00682587	0.00189225	0.00714183
HN_126	N-[(2S,3R,4E)-1-(beta-D-erythro-Hexopyranosyloxy)-3-hydroxy-4-octadecen-2-yl]hexadecanamide	1.08	6.95383e-05	6.59419e-05	0.000349672	5.12038e-05	0.00031903	0.000359443	0.000608003	0.000346194	5.57919e-05	0.000176449	7.20833e-05	6.77514e-05	3.70258e-05	8.25247e-05	0.000479445	0.000234372	0.000552753	8.6814e-05
HN_127	N-Undecanoylglycine	1.641	0.00210073	0.00782929	0.00485655	0.00473538	0.00285194	0.00230538	0.0015181	0.00168949	0.0038377	0.000825579	0.0205272	0.00296613	0.00133864	0.00148199	0.0055683	0.00166571	0.00212466	0.005003
HN_128	Nervonic acid	0.955	0.000167558	0.000136588	0.000162072	0.000119572	0.000401183	0.00185181	0.000882952	9.979e-05	0.000123208	0.000155016	0.000141002	0.000113929	9.66874e-05	9.81137e-05	0.00105492	0.000546472	0.00106027	0.000145558
HN_129	O-{[2,3-Bis(stearoyloxy)propoxy](hydroxy)phosphoryl}-L-serine	4.275	0.000127884	0.000138365	0.00101652	0.000605695	0.00250039	0.00174748	0.00101342	0.000137003	0.000111998	0.000197573	0.000155507	0.000112555	0.000151919	0.0016122	0.00248827	0.0027149	0.00134554	0.00037445
HN_130	O-{[2,3-Bis(stearoyloxy)propoxy](hydroxy)phosphoryl}-L-serine	1.071	5.35796e-05	9.66228e-05	6.31539e-05	0.000257541	0.000360676	6.85623e-05	7.91926e-05	6.36501e-05	4.57269e-05	0.000426859	4.9729e-05	0.000101622	0.000136957	6.19221e-05	5.7468e-05	0.000518148	7.7499e-05	6.75689e-05
HN_131	Oleic acid	0.975	0.000918674	0.00312889	0.003343	0.0026187	0.00263087	0.00671081	0.00442718	0.0018904	0.00190969	0.00241014	0.0069395	0.00278335	0.00235331	0.00213454	0.00601386	0.00536193	0.0118045	0.00230026
HN_132	Ornithine	9.115	4.21124e-05	3.88975e-05	4.15367e-05	3.4678e-05	0.00250613	0.000945054	0.000950804	0.00200754	4.18837e-05	2.91402e-05	0.000596069	8.41554e-05	0.000203143	0.000578482	0.000828259	0.000790665	0.000322403	0.00119318
HN_133	Palmitic acid	0.985	0.00320713	0.0100189	0.00761161	0.00673431	0.00576137	0.00738304	0.00647458	0.00482406	0.00451484	0.00466722	0.00474288	0.00586127	0.00828293	0.00696586	0.00620626	0.0104315	0.0102578	0.00566071
HN_134	Pentadecyl butyrate	0.969	0.000357194	0.000214692	0.00574702	0.000372344	9.65117e-05	0.000136103	0.000164118	0.000197322	0.000271511	0.000420877	5.4715e-05	0.00103607	0.00268349	0.000204975	0.000125895	0.000223264	0.000577134	0.000300839
HN_135	phosphoethanolamine	9.012	0.000281329	0.000304675	0.000152709	0.000263919	0.0332124	0.0175754	0.0121272	0.031519	0.000198868	0.0012728	0.000207674	0.000140206	0.000176163	0.0340492	0.00805418	0.00973973	0.00708687	0.0228642
HN_136	Phosphoric acid	8.963	0.0012582	0.000831693	0.000891055	0.000708941	0.0323108	0.024539	0.057878	0.0470557	0.00158501	0.00542658	0.0186572	0.0251268	0.037708	0.0305407	0.038129	0.0173277	0.0285139	0.0719625
HN_137	Prostaglandin F3α	0.811	0.000128761	0.000206163	0.00341123	0.00066185	0.000151054	0.000229384	0.000102662	9.17806e-05	0.000408091	0.000329166	0.0023615	0.000459546	0.000135476	0.000281578	7.06518e-05	0.000940636	0.000268557	0.000109291
HN_138	Stearic acid	0.973	0.00328667	0.00952005	0.024029	0.00851214	0.0165122	0.0356317	0.0291984	0.0166522	0.00361869	0.0140398	0.00687648	0.00602387	0.011338	0.0153228	0.0252931	0.024208	0.0323868	0.0137572
HN_139	Succinic acid	6.305	0.000619928	0.00046212	0.000532452	0.000432684	0.0117011	0.00878707	0.00219202	0.0110212	0.000465772	0.000165562	0.000641909	0.000655469	0.00068371	0.00431444	0.00321236	0.00344711	0.00459937	0.00228571
HN_140	Succinic acid	6.755	0.000312906	0.000261318	0.000272123	0.000329119	0.00425198	0.00371157	0.00209862	0.00160938	0.000209735	0.00277956	0.00026025	0.000229145	0.00107654	0.00490709	0.00106593	0.000453828	0.00073949	0.00419999
HN_141	Succinic acid	5.886	0.000147468	0.000568693	0.000473862	0.000818327	0.000283461	0.000280584	0.00024097	0.000103897	0.000606781	0.000163075	0.00149902	9.29457e-05	0.00153873	0.000252684	0.000359794	0.000207645	0.000188991	0.000435757
HN_142	UDP-N-acetylglucosamine	9.005	7.21581e-05	6.58911e-05	6.66081e-05	6.1448e-05	0.00366011	0.00289817	0.0011573	0.00282827	6.58924e-05	5.63188e-05	0.000476853	0.00034047	0.00072718	0.00236534	0.000906191	0.00126051	0.00076973	0.00203835
HN_143	Uracil	6.01	6.38078e-05	0.00014202	0.000138081	0.000143632	0.0226278	0.00153337	0.000104659	0.000133214	0.00016856	0.000197423	0.00017874	6.27892e-05	0.000151793	0.000166393	0.00246717	0.00144916	0.00522948	0.00024635
HN_144	Uracil	2.38	0.0006313	0.000961391	0.00062625	0.000238103	0.000515331	0.000165938	0.000595197	0.000439365	0.000845575	0.000262985	0.0010795	0.000648343	0.000248774	0.000380055	0.00125531	0.00112324	0.000705055	0.00167196
HN_145	Uridine	4.427	0.00227451	0.00380758	0.00554745	0.00350384	0.113745	0.0931224	0.0187935	0.0410672	0.00218506	0.0049776	0.0099408	0.00536407	0.00750593	0.0434334	0.0221237	0.0168053	0.097412	0.0256197
HN_146	Uridine	4.641	0.00164585	0.00384952	0.00312659	0.00231876	0.0108373	0.0917111	0.00212615	0.00484427	0.00140017	0.00116369	0.0107886	0.00433181	0.00993035	0.000610764	0.00219344	0.0147774	0.00481546	0.00219366
HN_147	Uridine 5'-diphosphogalactose	9.148	3.93792e-05	3.47108e-05	3.77189e-05	3.15626e-05	0.00247128	0.00174805	0.000759377	0.00182465	3.78937e-05	2.58137e-05	7.42647e-05	6.2012e-05	0.000115854	0.000432805	0.000632986	0.000671474	0.000317475	0.00115958
HN_148	#N/A	6.969	0.00337384	0.00345203	0.00287812	0.00264416	0.00221162	0.00372835	0.00251784	0.00321245	0.00276558	0.00313419	0.00620559	0.00567224	0.00623869	0.0021561	0.00381851	0.00446285	0.00315563	0.00367995
HN_149	#N/A	6.814	0.000663144	0.000583838	0.000787446	0.000445418	0.00205928	0.00320692	0.00227278	0.00357978	0.000370406	0.000713821	0.000640304	0.000786731	0.000697246	0.00227787	0.0033585	0.00368895	0.00271894	0.0036713
HN_150	#N/A	6.351	0.000154733	9.11141e-05	0.000128432	0.000103483	0.000621168	0.000388784	0.000100325	0.000586331	0.000114438	9.58643e-05	0.000112006	8.53588e-05	7.23707e-05	0.000193978	0.000127126	0.000144616	9.59411e-05	0.000198512
HN_151	#N/A	6.986	0.000206394	0.000255211	0.000271156	0.000241671	0.000419623	0.000319665	0.000578221	0.000342365	0.000168448	0.000303776	0.000767389	0.000487506	0.000476496	0.00052679	0.000510731	0.000454804	0.000325548	0.000395248
HN_152	#N/A	1.159	9.48892e-05	6.18579e-05	8.10418e-05	6.62198e-05	0.000530767	0.00101826	0.000184369	0.000116012	8.21947e-05	0.000114307	7.42788e-05	5.94018e-05	4.36028e-05	0.000157714	0.000270107	7.60431e-05	0.000193912	0.000134489
HN_153	#N/A	7.319	6.18894e-05	7.51228e-05	6.57071e-05	7.07371e-05	9.25546e-05	3.89965e-05	6.45256e-05	5.97905e-05	6.32924e-05	5.85039e-05	0.000329243	0.000147035	0.000144683	0.00118886	3.42944e-05	3.61652e-05	3.17259e-05	0.000103095
HN_154	#N/A	1.442	0.000249318	0.000900317	0.000651107	0.000322383	7.69066e-05	9.25264e-05	0.000205113	0.00026553	0.000129033	0.000169567	0.000302342	0.000389953	0.000460148	7.69316e-05	0.000132581	0.000229383	0.000303847	0.000342722
HN_155	#N/A	6.041	0.000129212	0.000159268	0.00020325	9.37466e-05	0.000705734	0.00205214	0.000538653	0.000274649	4.43678e-05	0.00024245	0.000169519	0.000101084	0.000344597	0.00199339	0.000499503	0.000417113	0.0004056	0.00131385
HN_156	#N/A	7.027	0.000618041	0.000566313	0.000695244	0.000618596	0.000715276	0.000924756	0.00169305	0.000852199	0.000625723	0.000667068	0.000590321	0.00105412	0.00102753	0.000612146	0.000407281	0.000514611	0.00110813	0.000787947
HN_157	#N/A	1.087	5.93497e-05	9.94273e-05	0.000420756	0.000525692	0.000533437	0.00088815	9.29327e-05	7.78279e-05	5.3129e-05	0.000112308	6.79159e-05	0.000159706	4.13866e-05	0.000398168	0.000608067	0.000889584	0.000905558	8.85078e-05
HN_158	#N/A	0.879	0.0291147	0.0230672	0.022288	0.0248113	0.00429275	0.00898451	0.00633036	0.000944981	0.0249764	0.000703852	0.0145528	0.0255069	0.00868799	0.00117206	0.00777004	0.0073951	0.00883046	0.00709018
HN_159	#N/A	9.026	3.12008e-05	2.8734e-05	2.70744e-05	2.49401e-05	0.000325328	0.00035585	0.000248467	3.62757e-05	2.80746e-05	2.05047e-05	2.84116e-05	4.34883e-05	7.60704e-05	3.96548e-05	8.38602e-05	0.000270872	7.08145e-05	9.25188e-05
HN_160	#N/A	7.051	0.000291444	0.000239987	0.00020416	0.000207003	0.000161234	0.000253626	4.37685e-05	0.000193375	0.000202978	0.000365255	0.00343716	0.00181205	0.0011117	0.000151925	0.000177922	0.000265744	0.000182955	0.00029528
HN_161	#N/A	6.416	0.000666746	0.000524134	0.000483653	0.000457351	7.1669e-05	6.37969e-05	5.2399e-05	0.000763989	0.000178883	0.000612681	0.000747496	0.000830014	0.000484695	6.75067e-05	0.000912304	3.4331e-05	2.93687e-05	0.00151732
HN_162	#N/A	0.962	0.153289	0.104018	0.0687424	0.166966	0.0155746	0.0173984	0.0729869	0.0340917	0.11841	0.0321161	0.0869625	0.110182	0.0607684	0.0269996	0.0271811	0.0615788	0.0347124	0.050546
HN_163	#N/A	5.941	0.000320742	0.000367841	0.000668863	0.000290963	0.00268223	0.0015319	0.000798088	0.00411054	0.000275218	0.00155093	0.00106338	0.000460764	0.000926808	0.00637816	0.0026743	0.00128473	0.00173751	0.00303548
HN_164	#N/A	6.129	0.00367502	0.000784333	0.00213808	0.00210148	0.00166044	0.000874656	0.00190697	0.00222826	0.00150207	0.00328549	0.00222258	0.00367266	0.00116294	0.00190843	0.0023308	0.00131546	0.00165561	0.00208077
HN_165	#N/A	0.85	0.0012223	0.000891829	0.00116757	0.000542821	0.000197898	8.67078e-05	9.10744e-05	0.000106842	0.000804666	0.000553793	0.001132	0.000766082	0.000860375	0.000128807	0.000333377	0.000356604	0.000581306	0.000311894
HN_166	#N/A	7.032	0.000155018	0.000196561	0.000180852	0.000148192	0.000204243	0.000388568	0.000558179	0.000247522	0.000149143	0.000131021	0.000270392	0.000321733	0.000269723	0.000182928	0.000124307	0.000172622	0.00037991	0.00024567
HN_167	#N/A	6.695	0.000353594	0.000590579	0.000147126	0.000474041	6.27363e-05	0.000113598	0.000147242	9.93482e-05	0.000432081	0.000732522	0.000914119	0.000450437	0.000343731	9.27147e-05	0.000183853	0.000132612	0.000144894	0.000157966
HN_168	#N/A	0.911	0.0167193	0.0119246	0.0155834	0.0131447	0.00517627	0.00706405	0.00713811	0.00473876	0.013514	0.00633309	0.0121089	0.00964924	0.005963	0.00453903	0.00802364	0.00627403	0.00910242	0.00696596
HN_169	#N/A	5.718	0.000839338	0.000633243	0.000881621	0.000504521	0.00560279	0.0015851	0.00130907	0.0024591	0.00042936	0.000674678	0.00307154	0.00243239	0.00338458	0.00566252	0.00146537	0.00347469	0.000555884	0.0042023
HN_170	#N/A	6.113	0.0036645	0.00398703	0.00354024	0.00310337	0.00257824	0.00260447	0.00412809	0.00309475	0.00342079	0.00477239	0.00517936	0.00407088	0.00385096	0.00426694	0.00214771	0.00230388	0.00206253	0.004515
HN_171	#N/A	1.077	3.6906e-05	6.81685e-05	0.000121554	3.34624e-05	0.000212234	0.000503201	0.000582728	9.19361e-05	3.09935e-05	0.00026665	4.05878e-05	5.99657e-05	2.1705e-05	0.000164546	0.000375496	0.000470721	0.000627024	8.93333e-05
HN_172	#N/A	1.056	0.000172564	0.000223269	0.000306632	0.000231372	0.00168812	0.000995388	0.000880195	0.00059798	0.000206295	0.000502039	0.000263387	0.00013657	0.000235863	0.000281828	0.000217048	0.000481503	0.00041331	0.000470908
HN_173	#N/A	1.472	0.287932	0.00584013	0.00676587	0.0125076	0.00287285	0.174552	0.00421924	0.00270453	0.0216487	0.00341805	0.00526526	0.00393366	0.00284125	0.00418192	0.00496051	0.345214	0.00932003	0.00307459
HN_174	#N/A	1.735	0.287304	0.0160642	0.0098533	0.0344545	0.000433402	0.0185552	0.00537294	0.00181532	0.014682	0.00361698	0.00481773	0.00495504	0.00308609	0.002377	0.000955906	0.391914	0.00541962	0.00154009
HN_175	#N/A	0.997	0.138301	0.100139	0.0663883	0.161693	0.0137209	0.0157716	0.0648308	0.0312864	0.112967	0.0297793	0.0836467	0.107021	0.0577909	0.0247413	0.0243114	0.0548468	0.0303897	0.0462532
HN_176	#N/A	1.989	0.132666	0.00217001	0.0033675	0.00834246	0.000769877	0.0408522	0.0216527	0.00613064	0.01238	0.0138041	0.0020308	0.00154099	0.00164763	0.00331117	0.001551	0.106276	0.00782196	0.00199446
HN_177	#N/A	7.046	0.00623573	0.00631918	0.00627694	0.0052615	0.0106495	0.0115385	0.0117704	0.0106542	0.00579295	0.00334138	0.00721407	0.00783912	0.00813407	0.0100501	0.00935502	0.00999939	0.00731644	0.0163426
HN_178	#N/A	0.924	0.00615827	0.00195976	0.00197266	0.00429537	0.00224097	0.0020735	0.00688486	0.00281225	0.00609091	0.00390428	0.00250821	0.00285612	0.00142165	0.00515566	0.00318551	0.00402524	0.00317869	0.00284435
HN_179	#N/A	0.697	0.00176541	0.00174739	0.00197776	0.00108982	0.000294823	0.000439212	0.000335985	6.45262e-05	0.00144943	0.000762938	0.00136276	0.000976596	0.000315083	0.000143748	0.000501054	0.000571761	0.000284278	0.000152373
HN_180	#N/A	4.774	0.00243365	0.000778081	0.00132487	0.000587847	1.66608e-05	0.000111056	0.000137507	5.29068e-05	0.000583432	0.00197037	0.000295546	0.000620805	0.00105454	0.000148137	0.00017092	0.00501318	0.00176236	0.00965613
HN_181	#N/A	8.65	7.0921e-05	7.16976e-05	7.04473e-05	6.69209e-05	0.000862058	0.00156201	0.000389148	0.000521544	6.74551e-05	5.73026e-05	7.9908e-05	7.16755e-05	9.37643e-05	0.000661345	0.000486995	0.00078411	0.000385773	0.00102439
HN_182	#N/A	6.791	8.75691e-05	8.35858e-05	6.84167e-05	9.2571e-05	0.000241775	0.000365483	0.000157464	0.000253451	0.000143564	7.59004e-05	0.00124732	0.00060438	0.00109289	0.000472529	0.000629414	0.00109657	0.000960592	0.000392035
HN_183	#N/A	8.878	4.56264e-05	3.69886e-05	3.75153e-05	3.20064e-05	0.000319264	0.000315356	0.000195993	6.18747e-05	4.52283e-05	2.73991e-05	6.37854e-05	2.96034e-05	0.000128344	0.000177126	0.000256944	0.000135683	9.53556e-05	0.000156351
HN_184	#N/A	0.855	8.77807e-05	0.00064107	0.000422668	0.000448678	0.000175688	0.000363451	7.90062e-05	3.98005e-05	0.000165771	6.7303e-05	0.000369338	0.000479287	0.000593498	0.000112754	6.98075e-05	0.000197301	7.91901e-05	8.49008e-05
HN_185	#N/A	7.313	4.38841e-05	4.04464e-05	0.000610857	0.000548998	0.000650224	0.000390666	0.000706032	0.000434365	0.0005289	0.000126801	4.68687e-05	4.68217e-05	0.000301062	0.00112969	0.00037488	0.000268179	2.41639e-05	0.000566784
HN_186	#N/A	6.802	6.09218e-05	4.74056e-05	4.65598e-05	4.70275e-05	4.64381e-05	4.58539e-05	4.18e-05	4.09735e-05	4.40866e-05	8.20602e-05	0.000378858	0.00012939	0.000297169	7.17957e-05	0.000100155	0.000159262	0.000109914	0.000216422
HN_187	#N/A	0.866	0.000379787	0.000253314	0.00025414	0.000338224	0.000356457	0.000287651	0.000294023	0.000156671	0.000399789	0.000386768	0.000458399	0.000208894	0.000167792	0.000395304	0.000298136	0.000214129	0.000253257	0.000335226
HN_188	#N/A	0.969	0.0774511	0.0587657	0.202421	0.0567713	0.0345051	0.0955917	0.0231237	0.0287216	0.0979575	0.374837	0.111985	0.0293011	0.052975	0.104135	0.0297793	0.0587867	0.0355706	0.046336
HN_189	#N/A	0.956	0.1673	0.0594236	0.116535	0.0937803	0.0683939	0.0825522	0.20467	0.0695658	0.0987452	0.0888606	0.050066	0.043454	0.0190741	0.103564	0.122054	0.0593399	0.115771	0.18259
HN_190	#N/A	1.666	0.0112483	0.0120716	0.00656335	0.0105987	0.00575442	0.00739357	0.00529061	0.00678841	0.00715937	0.00401099	0.011705	0.0060316	0.0131305	0.00685429	0.00409701	0.00714194	0.00944378	0.0114731
HN_191	#N/A	0.894	0.00702277	0.0056116	0.00677644	0.00602719	0.00415308	0.00512149	0.00387927	0.000926882	0.00638898	0.000843719	0.00584209	0.00592659	0.00347084	0.00158262	0.00400054	0.00408985	0.00437073	0.00430723
HN_192	#N/A	0.922	0.000727383	0.000515929	0.000733861	0.00045066	0.000253644	0.000335625	0.000255428	0.00017805	0.000598999	0.000843738	0.00312449	0.000518922	0.000192873	0.000370497	0.000223152	0.000861002	0.000195542	0.000410847
HN_193	#N/A	1.435	0.000883782	0.00105042	0.00173368	0.000556038	0.000126072	0.00014134	0.000167436	0.000140669	0.0016732	0.00114802	0.00263132	0.000316809	0.000528192	0.000213361	0.000173318	0.000799978	0.000171026	0.000833745
HN_194	#N/A	0.863	0.000363673	0.000581258	0.00200555	0.000560862	0.000172026	0.000298356	0.000138013	0.000103975	0.00035029	0.000233334	0.00137086	0.000639069	0.00028485	0.000218944	9.43758e-05	0.000289143	0.000171222	0.000182637
HN_195	#N/A	7.076	0.000231982	7.16844e-05	0.000137143	3.54151e-05	0.000325912	0.000328382	0.000409606	0.000339918	5.99978e-05	0.000288105	8.3371e-05	6.6155e-05	0.000136154	0.000217943	0.000169362	0.000303615	3.36597e-05	0.00042211
HN_196	#N/A	6.284	0.000177849	0.000254473	0.00016259	0.000147785	6.85981e-05	5.7493e-05	8.54824e-05	6.72473e-05	0.000275599	0.000169691	0.00018682	0.000119398	0.000200592	0.000140726	4.20045e-05	0.000112114	0.000135935	0.000127394
HN_197	#N/A	6.999	9.30339e-05	7.61882e-05	0.000122238	8.82837e-05	0.000109931	0.000136617	0.000106755	0.000117896	5.53407e-05	0.000108319	0.000437307	0.000345125	0.000394397	9.91185e-05	0.000121126	0.00023273	6.95621e-05	0.000298342
HN_198	#N/A	6.772	0.000144274	0.000162063	0.000148808	0.000163612	6.0516e-05	0.000163695	0.000114481	8.44089e-05	0.000160654	0.000135257	0.000383577	0.000202656	0.000297175	9.66082e-05	5.7975e-05	7.00767e-05	0.000101048	5.60762e-05
HN_199	#N/A	1.19	2.57159	2.23971	2.32293	0.849955	2.54098	4.55145	4.92618	3.67015	2.98713	3.68712	8.42939	2.26965	1.3102	3.62181	3.24775	3.22	3.21936	4.87798
HN_200	#N/A	1.032	2.07848	1.98342	1.91186	2.07999	3.75127	3.91604	5.38801	3.37737	1.53054	3.85302	3.42175	1.80835	2.6775	3.87351	3.23334	2.64079	3.20464	4.86253
HN_201	#N/A	7.044	0.107322	0.107857	0.106358	0.0952046	0.274235	0.398761	0.265084	0.263665	0.109435	0.0549269	0.139367	0.166129	0.174505	0.326055	0.222794	0.283465	0.158432	0.393251
HN_202	#N/A	0.98	0.0956664	0.0660909	0.164877	0.0418033	0.0374525	0.0974863	0.0225803	0.047748	0.100497	0.33899	0.107662	0.0315043	0.0456365	0.051601	0.0775415	0.0648535	0.0347206	0.0401988
HN_203	#N/A	0.922	0.419128	0.263001	0.314166	0.276302	0.24154	0.253835	0.305533	0.184058	0.368244	0.147169	0.345393	0.295419	0.176454	0.166937	0.22719	0.17653	0.22945	0.303254
HN_204	#N/A	0.797	0.0396353	0.043743	0.0369225	0.0464248	0.00166488	0.00403536	0.00562568	0.00690289	0.0694037	0.165295	0.268693	0.193784	0.0645518	0.0866659	0.00278414	0.0023908	0.0023646	0.00241286
HN_205	#N/A	9.859	0.00206112	0.00148579	0.0017322	0.000261196	0.130967	0.0758335	0.0462396	0.10496	0.000793782	0.0242418	0.0404542	0.0200309	0.0352866	0.0516489	0.0338438	0.0334686	0.0304043	0.0738369
HN_206	#N/A	0.909	0.00939926	0.0105712	0.0121315	0.0122647	0.000408297	0.000869374	0.00247331	0.0058068	0.0141317	0.119322	0.0851271	0.0547037	0.0207574	0.0687918	0.000890479	0.000987389	0.000596219	0.000741571
HN_207	#N/A	0.84	0.0204753	0.0252707	0.0235784	0.0146305	0.0130121	0.0150857	0.00610669	0.00833442	0.020519	0.0626408	0.129983	0.0197102	0.00911633	0.00647638	0.0177157	0.0182034	0.0079158	0.0242198
HN_208	#N/A	0.879	0.0587036	0.0497702	0.0540422	0.051326	0.0195578	0.0302997	0.0251956	0.00750043	0.0601184	0.0174229	0.0480316	0.0404807	0.030396	0.0121983	0.0329825	0.0300547	0.0199672	0.0237955
HN_209	#N/A	6.06	0.00445685	0.00221236	0.00265518	0.00227877	0.0187231	0.0138326	0.0114301	0.0232681	0.00282546	0.0109037	0.0145837	0.0147122	0.00197045	0.018664	0.0158575	0.0165067	0.00656378	0.0146193
HN_210	#N/A	1.346	0.0374677	0.00923963	0.00721035	0.0584903	0.00539444	0.00303621	0.00137675	0.11382	0.163249	0.0209547	0.0181287	0.00386999	0.00479159	0.00793269	0.00778102	0.010835	0.00223521	0.0118099
HN_211	#N/A	0.872	0.000651548	0.00095713	0.000991313	0.000846383	0.00107579	0.000761759	0.000293665	0.000474837	0.00145664	0.00196491	0.012456	0.00106507	0.000298417	0.000584339	0.00126825	0.00102761	0.0002583	0.000771744
HN_212	#N/A	6.15	0.0109459	0.0135997	0.0115112	0.0110342	0.00567089	0.00765895	0.00912371	0.00715515	0.00941287	0.00923738	0.0116341	0.0104761	0.0148262	0.0100994	0.00792913	0.00674982	0.00653937	0.010475
HN_213	#N/A	6.227	0.0107338	0.00798878	0.00890424	0.00761286	0.0118877	0.000137496	0.00585673	0.00580294	0.00871401	0.0103277	0.0221374	0.012216	0.0158117	0.0121744	0.0132028	0.0101967	0.000123642	0.00968678
HN_214	#N/A	0.854	0.000906917	0.00103594	0.00261742	0.00202576	0.000862971	0.00114208	0.00189008	0.000533183	0.00191836	0.00190239	0.00731207	0.00167084	0.00091148	0.000667609	0.00188211	0.00246288	0.00174715	0.000771258
HN_215	#N/A	1.025	0.008876	0.00062234	0.000834205	0.00061412	0.000780111	0.000375843	0.001387	0.000479857	0.000810964	0.00171129	0.000447946	0.00066818	0.000492523	0.00077284	0.00113979	0.00126289	0.000552924	0.000606757
HN_216	#N/A	0.986	0.00113761	0.000633453	0.00229758	0.000484275	0.000329866	0.00134923	0.000367747	0.000533976	0.00137047	0.00506467	0.00113153	0.000359604	0.000565994	0.000357357	0.000971756	0.000782781	0.000354245	0.000857997
HN_217	#N/A	1.29	0.00312199	0.000160802	0.000124864	0.000153737	7.31989e-05	0.00245108	0.00268158	0.000386505	0.000141827	0.00113478	0.000227866	0.000144997	0.000139042	0.00040625	0.000114749	0.00159675	0.000209752	0.000162635
HN_218	#N/A	0.988	0.000526411	0.000197714	5.39246e-05	0.000216728	0.00224739	0.000187733	1.80376e-05	0.00142308	8.12934e-05	2.84703e-05	0.000241601	0.000628637	0.000242271	0.000463	5.04558e-05	0.0002072	1.02417e-05	0.00030687
HN_219	#N/A	0.895	0.00299231	0.00225716	0.00294052	0.00268758	0.00247663	0.0021943	0.00182032	0.000664454	0.00273293	0.000327891	0.00223522	0.00241892	0.00137372	0.000510101	0.00144859	0.00174338	0.00193092	0.00274928
HN_220	#N/A	9.163	0.000166654	0.000151482	0.000162677	0.000141851	0.0106146	0.00279785	0.00193702	0.00444922	0.000168029	0.000297523	0.000836312	0.000975759	0.0015931	0.00597985	0.00213428	0.00119918	0.00176148	0.00409668
HN_221	#N/A	5.913	0.000543631	0.00034811	0.000442192	0.000328665	0.00400651	0.00199518	0.0017309	0.0034821	0.000202044	0.000111296	0.00250037	0.00350827	0.00242095	0.00817956	0.00171114	0.00173577	0.000582808	0.00700538
HN_222	#N/A	0.935	0.00086278	0.000575154	0.000509168	0.000486012	0.000155366	0.000772374	0.000183118	0.000340222	0.000810251	0.00265723	0.00126866	0.000227618	0.000391001	0.000667479	0.000196338	0.000490347	0.000731732	0.000656602
HN_223	#N/A	8.301	9.67709e-05	8.12592e-05	0.000212917	7.68289e-05	0.00300583	0.00146077	0.00323309	0.00211701	7.78487e-05	4.17225e-05	0.000904646	0.00143368	0.00220659	0.00522773	0.00161895	0.00165172	0.000726057	0.00721679
HN_224	#N/A	8.93	3.61164e-05	3.28892e-05	3.37233e-05	3.19014e-05	0.000842752	0.000194986	0.000185367	0.000500961	3.31713e-05	2.52848e-05	3.26725e-05	2.99771e-05	5.57742e-05	6.34544e-05	9.31395e-05	0.00016269	0.000120372	0.000351218
HN_225	#N/A	7.029	0.00103549	0.00183802	0.000757625	0.000750927	0.000461657	0.00044262	0.000820556	0.000675126	0.000834605	0.000932167	0.000342315	0.000136089	0.000396342	0.000347558	0.00036105	0.000317746	0.000738284	0.000546494
HN_226	#N/A	6.834	0.000478053	0.000310726	0.000322618	0.000321228	0.00035165	0.000854479	0.000426361	0.000737897	0.000338723	0.000627102	0.00151883	0.000397956	0.000510616	0.000318566	0.000713205	0.000867832	0.000850196	0.000243603
HN_227	#N/A	0.876	0.000204458	0.00184374	0.00052403	0.000474721	0.000615358	0.00150834	0.000333182	0.000320733	0.000886858	0.000825678	0.00488977	0.000890495	0.000535267	0.000237525	0.000382282	0.000685115	0.000443116	0.000440471
HN_228	#N/A	1.001	0.00200077	0.00109209	0.000663605	0.00116919	0.000391589	0.000260094	0.00153256	0.00063693	0.00155396	0.00029125	0.000764008	0.000640457	0.00091808	0.000312842	0.000382248	0.00123992	0.000843891	0.000714539
HN_229	#N/A	1.009	0.00109941	0.00023906	0.000236036	0.000813365	0.000133768	0.000171937	0.000715049	0.000510636	0.000364823	0.000306535	0.000540992	0.000221653	0.000328121	0.000141665	0.000246583	0.00105717	0.000283423	0.000237468
HN_230	#N/A	6.958	0.000118569	0.000129574	0.000310771	0.000247414	9.38522e-05	3.39518e-05	0.000277035	0.00035642	0.000185812	6.88563e-05	0.000825563	0.00142628	0.000815198	0.000780729	3.82688e-05	7.99362e-05	0.00013703	0.000426604
HN_231	#N/A	1.145	0.000195863	0.000447789	0.00111338	0.0009778	0.000398198	0.000283007	0.00037676	0.000280851	0.000135394	0.00119125	0.000391003	0.00100449	0.000953033	0.00160968	0.000228032	0.0010272	0.000258509	0.000742203
HN_232	#N/A	7.791	3.59258e-05	3.32728e-05	2.96426e-05	2.72688e-05	0.000119494	1.90609e-05	2.36854e-05	3.28131e-05	3.18212e-05	2.52133e-05	3.01374e-05	2.7732e-05	2.81985e-05	4.93633e-05	2.19797e-05	2.06658e-05	2.11495e-05	3.49588e-05
HN_233	#N/A	6.109	0.00148834	0.00159313	0.0010623	0.000978833	0.000808232	0.000685262	0.00109906	0.00127702	0.00130966	0.00231202	0.00258536	0.00229666	0.00222662	0.000928342	0.00135332	0.00141944	0.00081986	0.00161741
HN_234	#N/A	6.789	0.000167723	0.00027618	0.00025859	0.000340466	0.000173192	0.00055217	6.987e-05	0.000196486	0.00023912	0.000198711	0.000162995	0.000195528	7.70225e-05	6.99435e-05	0.000152139	0.00125239	0.000234071	0.00051874
HN_235	#N/A	4.92	0.000126124	0.000244477	0.000246615	0.000273976	0.000466511	0.00034171	0.000298053	0.000229638	0.000282843	0.000250658	0.000294054	0.000196967	0.000231145	2.62815e-05	0.000480078	0.000314472	0.000634677	0.000271066
HN_236	#N/A	1.991	0.000108872	6.39604e-05	0.000138266	6.01822e-05	0.000221052	4.34993e-05	0.000578145	7.47043e-05	6.79772e-05	0.000154973	6.64498e-05	7.06448e-05	7.43588e-05	5.5188e-05	0.000778315	0.000539579	0.000231743	9.21995e-05
HN_237	#N/A	6.799	5.61008e-05	4.42075e-05	4.34562e-05	4.13389e-05	0.00012734	0.000477565	0.000111178	0.000292419	4.09843e-05	3.83973e-05	0.000954509	0.000808489	0.00118998	0.00019915	0.000404118	0.000794046	0.00027786	0.000434284
HN_238	#N/A	8.904	3.65807e-05	2.67085e-05	3.07489e-05	2.59919e-05	0.000212208	0.000259115	7.76981e-05	4.61882e-05	2.67334e-05	2.02189e-05	4.22834e-05	2.4696e-05	0.000129362	0.000136605	0.000213434	0.000120426	3.36509e-05	0.000103391
HN_239	#N/A	4.755	0.000418554	0.000277666	0.00025524	0.00020518	0.000108921	8.54022e-05	9.26042e-05	0.000161359	0.000203633	0.000444889	0.000227594	0.00017025	2.85584e-05	0.000224036	0.000183471	0.000110203	0.000146005	0.000174122
HN_240	#N/A	6.82	0.000114382	8.29008e-05	6.53843e-05	9.11502e-05	4.74833e-05	0.000116706	3.50271e-05	6.12109e-05	0.000101308	0.000237391	5.36208e-05	0.000522036	4.65195e-05	4.39685e-05	0.000218926	0.000159135	2.56018e-05	0.000151711
HN_241	#N/A	8.294	3.57571e-05	3.01637e-05	3.10867e-05	2.87995e-05	2.3061e-05	2.30256e-05	0.00022097	0.000277283	3.57819e-05	2.29723e-05	3.1556e-05	2.8824e-05	0.000123008	2.19218e-05	0.000205855	3.42344e-05	4.15027e-05	3.47935e-05
HN_242	#N/A	6.661	0.000163305	0.000205717	6.20082e-05	0.000171755	0.000194124	0.000100858	7.96585e-05	9.3204e-05	3.43956e-05	0.000201315	0.000427954	0.000216667	0.000347277	9.21977e-05	0.000216352	0.000108973	3.50837e-05	0.000504434
HN_243	#N/A	7.508	7.3149e-05	8.30767e-05	6.28236e-05	0.00014932	0.000141473	5.9499e-05	0.000171196	0.000118879	5.07645e-05	7.36718e-05	4.99611e-05	0.000295124	0.000312949	0.000112719	6.65538e-05	9.25323e-05	3.79983e-05	0.000289206
HN_244	#N/A	7.326	3.81475e-05	5.03233e-05	3.49527e-05	4.03802e-05	3.04213e-05	1.95068e-05	2.14676e-05	2.99383e-05	3.44512e-05	2.88944e-05	0.000195541	7.69836e-05	0.000272452	0.000189415	1.77169e-05	4.41587e-05	1.81396e-05	3.63362e-05
HN_245	#N/A	6.485	7.62399e-05	7.06155e-05	7.27617e-05	6.92328e-05	2.38475e-05	1.1778e-05	1.10629e-05	1.40739e-05	8.82705e-05	7.3335e-05	3.7125e-05	0.000102394	9.82562e-05	1.37155e-05	9.17475e-06	1.31855e-05	1.88599e-05	1.57266e-05
HN_246	#N/A	6.961	8.35636e-05	9.15322e-05	3.84622e-05	7.33087e-05	9.91151e-05	4.79597e-05	0.00011316	0.000158403	8.10021e-05	6.21177e-05	7.53093e-05	9.29953e-05	0.000121057	0.000263521	8.82028e-05	3.59791e-05	7.59468e-05	5.10557e-05
HN_247	#N/A	7.054	0.708654	0.69012	0.694512	0.594423	1.29317	1.66161	1.28136	1.20904	0.677918	0.479045	0.837502	0.924019	1.04362	1.33015	1.00516	1.18485	0.775608	1.75793
HN_248	#N/A	6.597	0.0826	0.0982835	0.0863371	0.0886016	0.500858	0.378589	0.262013	0.319784	0.0933551	0.0949549	0.234629	0.1526	0.197312	0.354611	0.243085	0.2319	0.227282	0.37157
HN_249	#N/A	1.15	0.165705	0.186738	0.108432	0.108475	0.581104	1.4648	1.23424	0.797681	0.245538	0.286301	0.209859	0.130873	0.084656	0.675382	1.05135	0.712813	1.18267	1.10839
HN_250	#N/A	0.659	0.301173	0.145934	0.179561	0.108134	0.348513	0.128235	0.228616	0.459871	0.126772	0.331826	0.159912	0.0903131	0.0845733	0.310176	0.189324	0.134558	0.324659	0.212138
HN_251	#N/A	0.925	0.335973	0.21444	0.27185	0.258142	0.216561	0.210234	0.360729	0.163369	0.321952	0.134487	0.245297	0.155535	0.125728	0.19678	0.22876	0.184195	0.226314	0.323114
HN_252	#N/A	7.047	0.0761641	0.0742054	0.0742295	0.0659948	0.169056	0.233418	0.168948	0.162395	0.0752006	0.0459488	0.0972308	0.110183	0.113976	0.194633	0.137545	0.163541	0.0993975	0.238847
HN_253	#N/A	0.92	0.0726587	0.063867	0.0514774	0.062397	0.122636	0.109951	0.171901	0.118591	0.0589116	0.116384	0.0573186	0.0788849	0.0618894	0.132308	0.113171	0.108541	0.146587	0.16725
HN_254	#N/A	0.955	0.184479	0.0643515	0.128198	0.102462	0.0744338	0.0897852	0.224873	0.0764264	0.10859	0.0976901	0.0535336	0.046857	0.0202614	0.11372	0.134626	0.0638305	0.12851	0.198149
HN_255	#N/A	7.041	0.0365983	0.0357664	0.0358821	0.0319347	0.110068	0.169614	0.10098	0.107937	0.0363034	0.0133184	0.0436977	0.0576725	0.0599108	0.125009	0.0861622	0.121716	0.0616431	0.158577
HN_256	#N/A	0.948	0.000155397	0.000167909	0.000173557	0.000106025	0.00835295	0.00744532	0.0204459	0.0056603	0.19261	0.058966	0.0220458	0.0281932	0.0193947	0.00664704	0.0216115	0.00788365	0.0146488	0.0115116
HN_257	#N/A	0.988	0.0358841	0.0269193	0.0515636	0.0120359	0.0115365	0.0276093	0.00872016	0.0197307	0.046328	0.193991	0.0326093	0.0114601	0.0139616	0.0194907	0.00860863	0.0231166	0.0126374	0.0364297
[truncated: 5,542 more rows]
