# Supplementary material for: miR-142 deficit in T cells during blast crisis promotes chronic myeloid leukemia immune escape
Source: Nat Commun. 2025 Feb 1;16:1253. doi: 10.1038/s41467-025-56383-y (PMC11787332; doi:10.1038/s41467-025-56383-y)
Supplement: Supplementary file 9 — Source Data [file 41467_2025_56383_MOESM9_ESM.xlsx]

## Sheet: Fig. 1a
		% of LMPP in BM					LMPP number in one femur(×104)
		mouse strain	Mir142+/+ B/A	Mir142-/- B/A			mouse strain	Mir142+/+ B/A	Mir142-/- B/A
		mouse 1	0.383771	0.24037			mouse 1	3.83771	2.4037
		mouse 2	0.429402	0.156832			mouse 2	4.29402	1.56832
		mouse 3	0.515679	0.377733			mouse 3	5.15679	3.77733
		mouse 4	0.54549	0.321746			mouse 4	5.4549	3.21746
		mouse 5	0.337414	0.512064			mouse 5	3.37414	5.12064
		mouse 6	0.596206	0.279496			mouse 6	5.96206	2.79496
		mouse 7	0.173902	0.297046			mouse 7	1.73902	2.97046
		mouse 8	0.185872	0.274804			mouse 8	1.85872	2.74804
		mouse 9	0.316733	0.20169			mouse 9	3.16733	2.0169
		mouse 10	0.267582	0.38097			mouse 10	2.67582	3.8097
		mouse 11	0.231644	0.316901			mouse 11	2.31643	3.16901
		mouse 12	0.248684	0.212625			mouse 12	2.48684	2.12625
							mouse 13	3.97	6.6936
							mouse 14	5.4354	7.5309

## Sheet: Fig. 1e
		Cluster cell distribution
		Sample ID	Sample phenotype	Cluster	Cell number	Cell number/total	% in total
		50567	Mir142+/+	0	2158	0.178	17.8
		50568	Mir142-/-	0	1624	0.306	30.6
		50544	Mir142+/+ B/A	0	2471	0.237	23.7
		50545	Mir142-/- B/A	0	887	0.247	24.7
		50567	Mir142+/+	1	1998	0.217	21.7
		50568	Mir142-/-	1	1975	0.135	13.5
		50544	Mir142+/+ B/A	1	2084	0.219	21.9
		50545	Mir142-/- B/A	1	391	0.208	20.8
		50567	Mir142+/+	2	1752	0.19	19
		50568	Mir142-/-	2	1734	0.0719	7.19
		50544	Mir142+/+ B/A	2	1950	0.192	19.2
		50545	Mir142-/- B/A	2	208	0.195	19.5
		50567	Mir142+/+	3	797	0.0861	8.61
		50568	Mir142-/-	3	784	0.148	14.8
		50544	Mir142+/+ B/A	3	1027	0.0874	8.74
		50545	Mir142-/- B/A	3	427	0.102	10.2
		50567	Mir142+/+	4	413	0.055	5.5
		50568	Mir142-/-	4	504	0.16	16
		50544	Mir142+/+ B/A	4	697	0.045	4.5
		50545	Mir142-/- B/A	4	462	0.07	7
		50567	Mir142+/+	5	507	0.098	9.8
		50568	Mir142-/-	5	897	0.045	4.5
		50544	Mir142+/+ B/A	5	352	0.056	5.6
		50545	Mir142-/- B/A	5	130	0.035	3.5
		50567	Mir142+/+	6	318	0.061	6.1
		50568	Mir142-/-	6	554	0.02	2
		50544	Mir142+/+ B/A	6	450	0.035	3.5
		50545	Mir142-/- B/A	6	58	0.045	4.5
		50567	Mir142+/+	7	301	0.036	3.6
		50568	Mir142-/-	7	329	0.058	5.8
		50544	Mir142+/+ B/A	7	530	0.033	3.3
		50545	Mir142-/- B/A	7	168	0.053	5.3
		50567	Mir142+/+	8	481	0.027	2.7
		50568	Mir142-/-	8	246	0.006	0.6
		50544	Mir142+/+ B/A	8	57	0.053	5.3
		50545	Mir142-/- B/A	8	18	0.006	0.6
		50567	Mir142+/+	9	261	0.017	1.7
		50568	Mir142-/-	9	159	0.024	2.4
		50544	Mir142+/+ B/A	9	264	0.029	2.9
		50545	Mir142-/- B/A	9	69	0.026	2.6
		50567	Mir142+/+	10	71	0.021	2.1
		50568	Mir142-/-	10	192	0.018	1.8
		50544	Mir142+/+ B/A	10	103	0.008	0.8
		50545	Mir142-/- B/A	10	53	0.01	1
		50567	Mir142+/+	11	24	0.01	1
		50568	Mir142-/-	11	97	0.01	1
		50544	Mir142+/+ B/A	11	12	0	0
		50545	Mir142-/- B/A	11	21	0	0
		50567	Mir142+/+	12	24	0	0
		50568	Mir142-/-	12	9	0	0
		50544	Mir142+/+ B/A	12	13	0	0
		50545	Mir142-/- B/A	12	2	0	0
		50567	Mir142+/+	13	19	0	0
		50568	Mir142-/-	13	5	0	0
		50544	Mir142+/+ B/A	13	14	0	0
		50545	Mir142-/- B/A	13	0	0	0

## Sheet: Fig. 2d
	% of CD11b+ cells in in vitro cultured LMPP					% of DN4 cells in in vitro cultured LMPP					% of DP cells in in vitro cultured LMPP					% of CD3+CD4+ cells in in vitro cultured LMPP					% of CD3+CD8+ cells in in vitro cultured LMPP
	Mouse strain	timepoint(day)	Mir142+/+ B/A	Mir142-/- B/A		Mouse strain	timepoint(day)	Mir142+/+ B/A	Mir142-/- B/A		Mouse strain	timepoint(day)	Mir142+/+ B/A	Mir142-/- B/A		Mouse strain	timepoint(day)	Mir142+/+ B/A	Mir142-/- B/A		Mouse strain	timepoint(day)	Mir142+/+ B/A	Mir142-/- B/A
	mouse 1	0	0	0		mouse 1	6	0.8288	0.1905		mouse 1	6	0	0		mouse 1	6	0	0		mouse 1	6	0	0
	mouse 2	0	0	0		mouse 2	6	0.663	0.2541		mouse 2	6	0	0		mouse 2	6	0	0		mouse 2	6	0	0
	mouse 3	0	0	0		mouse 1	10	2.6535	0.0914		mouse 1	10	0.0926	0.0483		mouse 1	10	0	0		mouse 1	10	0	0
	mouse 4	0	0	0		mouse 2	10	2.0086	0.1844		mouse 2	10	0.0944	0.0558		mouse 2	10	0	0		mouse 2	10	0	0
	mouse 1	6	48.2	73.5		mouse 1	15	16.7968	4.806		mouse 1	15	1.3286	0.0787		mouse 1	15	0.16133	0.039035		mouse 1	15	0.41756	0.01637
	mouse 2	6	51.6	72.8		mouse 2	15	15.1146	4.692		mouse 2	15	0.8658	0.0849		mouse 2	15	0.103896	0.014263		mouse 2	15	0.277056	0.011886
	mouse 3	6	48.2	61.9		mouse 1	19	34.692	6.0928		mouse 1	19	6.383	1.1676		mouse 1	19	0.646058	0.368183		mouse 1	19	3.11009	1.43926
	mouse 4	6	49	63.7		mouse 2	19	28.0399	6.8401		mouse 2	19	8.8021	1.4415		mouse 2	19	0.654224	0.263987		mouse 2	19	3.96272	0.869225
	mouse 1	10	7.3	51.8
	mouse 2	10	5.6	44.1
	mouse 3	10	8.5	54.3
	mouse 4	10	8.7	53.9
	mouse 1	15	5.1	21.5
	mouse 2	15	3.9	15.2
	mouse 3	15	7.2	19.9
	mouse 4	15	6.7	21.8
	mouse 1	19	1.8	2.8
	mouse 2	19	1.1	3.9
	mouse 3	19	2	4.8
	mouse 4	19	2.3	6.3

## Sheet: Fig. 2f
				Numbers of LMPPs homing to thymus
				Mouse strain	Mir142+/+ B/A	Mir142-/- B/A
				mouse 1	630	240
				mouse 2	390	510
				mouse 3	327	373
				mouse 4	492	478

## Sheet: Fig. 2g
	Thymus weight of mice transplanted with Mir142+/+ B/A LMPP or Mir142-/- B/A LMPP (g)				Donor cell engraftment in thumus from mice transplanted with Mir142+/+ B/A LMPP or Mir142-/- B/A LMPP (%)				G0 (%) in donor cells				Apoptosis rate in donor cells (%)
	mouse strain	Mir142+/+ B/A	Mir142-/- B/A		mouse strain	Mir142+/+ B/A	Mir142-/- B/A		mouse strain	Mir142+/+ B/A	Mir142-/- B/A		mouse strain	Mir142+/+ B/A	Mir142-/- B/A
	mouse 1	0.057	0.039		mouse 1	0.886268	0.018051		mouse 1	21.9	18.7		mouse 1	7.1	26.8
	mouse 2	0.048	0.035		mouse 2	10.5061	0.095293		mouse 2	8.1	27.4		mouse 2	6.9	35.6
	mouse 3	0.045	0.022		mouse 3	4.75877	0.014611		mouse 3	13.9	28.7		mouse 3	1.8	18.5
	mouse 4	0.045	0.033		mouse 4	1.5	0.2		mouse 4	15.6	23.8		mouse 4	3.2	32.8
	mouse 5	0.026	0.025		mouse 5	16.7	0.4		mouse 5	10.2	29.6		mouse 5	9.4	18.9
	mouse 6	0.027	0.012		mouse 6	10.7	1.4		mouse 6	6.2	21.9		mouse 6	3	37.6
	mouse 7	0.036	0.021		mouse 7	8.6	0.3						mouse 7	3.3	8.1

## Sheet: Fig. 2h
				Donor T in PB (%)				Donor T in spleen (%)
				mouse strain	Mir142+/+ B/A	Mir142-/- B/A		mouse strain	Mir142+/+ B/A	Mir142-/- B/A
				mouse 1	1.8821	0.1692		mouse 1	0.43	0.0881
				mouse 2	1.1184	0.0666		mouse 2	0.6456	0.0685
				mouse 3	1.1526	0.0542		mouse 3	0.2496	0.0752
				mouse 4	0.3444	0.5448		mouse 4	0.3324	0.0726
				mouse 5	1.2592	0.1374		mouse 5	1.7687	0.1626
				mouse 6	0.859	1.092		mouse 6	1.146	0.6588
				mouse 7	0.412	0.1032		mouse 7	0.7416	0.4662
				mouse 8	2.3776	0.852		mouse 8	1.14842	0.07826
				mouse 9	0.389	0.901		mouse 9	1.12308	0.06848
				mouse 10	1.1414	0.445		mouse 10	0.62872	0.13414

## Sheet: Fig. 3b
		T cell viability				LSK viability					T cell viability				LSK viability
		group	LSK+WT-T	LSK+KO-T		group	LSK alone	LSK+WT-T	LSK+KO-T		group	LSK+WT-T	LSK+Het KO-T		group	LSK+WT-T	LSK+Het KO-T
		mouse 1	100	56.7238		mouse 1	100	50.46	65.8032		mouse 1	72.6	53.5		mouse 1	80.2974	135.688
		mouse 2	100	63.7773		mouse 2	100	50.8175	80.172		mouse 2	74.5	64.4		mouse 2	95.539	134.647
		mouse 3	100	48.7666		mouse 3	100	48.7	79		mouse 3	100	59.6		mouse 3	107.435	126.022
		mouse 4	100	44.469		mouse 4	100	39	82		mouse 4	104.9	65.3		mouse 4	100	131.227
											mouse 5	108.5	69		mouse 5	104.089	100
											mouse 6	109.3	78.3		mouse 6	98.8848	143.866

## Sheet: Fig. 3c
	IFN-γ+ in T (%)					IL-2+ in T (%)					Annexin V+ in T (%)				Cell cycling (%) of T cells					Cell growth
	CD4+ T cells	mouse strain	Ctrl	miR142 KD		T subtype		Ctrl	miR142 KD			Ctrl	miR142 KD				Ctrl	miR142 KD			Ctrl	miR142 KD
		1	11.4	7.3		CD4+ T cells	sample 1	22.3	11.9		sample 1	5.7	11.7		G0 percentage	sample 1	85.6	89.9		sample 1	1	0.57
		2	17.4	11.1			sample 2	25.8	19.9		sample 2	6.8	10.1			sample 2	84	89		sample 2	1	0.83
		3	15.3	12.6			sample 3	24.7	21.4		sample 3	4.9	12.5			sample 3	86.4	89.1		sample 3	1	0.43
		4	13.5	13			sample 4	23.6	20.4		sample 4	7.4	13.9		G1 percentage	sample 1	13.8	9.6		sample 4	1	0.39
						CD8+ T cells	sample 1	33.6	26.2							sample 2	15.5	10.5
	CD8+ T cells	mouse strain	Ctrl	miR142 KD			sample 2	36.6	30.3							sample 3	13	9.5
		1	45.9	46			sample 3	32.2	31						S/G2/M percentage	sample 1	0.5	0.3
		2	56.4	43			sample 4	30.6	28.6							sample 2	0.4	0.2
		3	51.2	44												sample 3	0.4	0.3
		4	52.8	41.3

## Sheet: Fig. 3d
	IFN-γ+ in T (%)					IL-2+ in T (%)
			CP-CML	BC-CML				CP-CML	BC-CML
	CD4+ T cells	sample 1	40.3	6.7		CD4+ T cells	sample 1	80.2	64.7
		sample 2	8.8	12.7			sample 2	75.5	56.7
		sample 3	16.8	17.6			sample 3	67.4	54.4
		sample 4	17.6	7.9			sample 4	66.6	30.8
		sample 5	48.2	4.9			sample 5	69.6	48.2
		sample 6		10.8			sample 6	69.2	53.9
	CD8+ T cells	sample 1	46.5	18.7		CD8+ T cells	sample 1	80	37
		sample 2	20.2	32.2			sample 2	78.9	35.3
		sample 3	32.3	18.3			sample 3	55.3	70.5
		sample 4	30.8	23.8			sample 4	49.2	27.1
		sample 5	65.1	12			sample 5	61	21.3
		sample 6		24.6			sample 6	64.5	28.9

## Sheet: Fig. 3e
		CD4+ T subtype (%)					CD8+ T subtype (%)
				CP-CML	BC-CML				CP-CML	BC-CML
		Tnaive	sample 1	45.6	37		Tnaive	sample 1	25.4	11.1
			sample 2	73.1	31.5			sample 2	45.4	8.9
			sample 3	33.5	38.8			sample 3	10.4	4.1
			sample 4	30.7	29.4			sample 4	31.1	22.2
			sample 5	38	33.8			sample 5	16.3	11.8
			sample 6	73.2	29.4			sample 6	42.3	6.5
			sample 7	72.2	15			sample 7	55.8	8.8
		Teff	sample 1	1.7	11.9			sample 8	66.7
			sample 2	3.1	6		Teff	sample 1	17.4	63.8
			sample 3	1.1	31.1			sample 2	32.2	15.1
			sample 4	16.1	11.2			sample 3	14.9	65.1
			sample 5	7.5	4.5			sample 4	28.6	39.4
			sample 6	1.4	30.2			sample 5	57.8	59.3
			sample 7	11.2	39.4			sample 6	40.7	72.9
		Tem	sample 1	34.6	24.5			sample 7	22.5	59.2
			sample 2	9.6	38.9			sample 8	19.3
			sample 3	40.4	14.3		Tem	sample 1	49.1	18.8
			sample 4	30.9	31.2			sample 2	16.3	68.5
			sample 5	32	25.9			sample 3	66.8	25.7
			sample 6	14.5	24.6			sample 4	29.5	31
			sample 7	3.6	25.2			sample 5	21.5	16.9
		Tcm	sample 1	16.1	24.4			sample 6	14.4	17.8
			sample 2	11.7	19.4			sample 7	18.1	25
			sample 3	20.8	13.8			sample 8	10.1
			sample 4	18.9	24		Tcm	sample 1	4.5	2.7
			sample 5	19.6	31.9			sample 2	2.3	3.8
			sample 6	9.5	10.9			sample 3	4.5	1.4
			sample 7	10.9	17.7			sample 4	6.5	3.8
								sample 5	1.1	9.6
								sample 6	1.9	1.8
								sample 7	2.5	5.8
								sample 8	2.1

[truncated: 93 more sheets: Fig. 3f, Fig. 4b, Fig. 4d, Fig. 4f, Fig. 4h, Fig. 4j, Fig. 4k, Fig. 5b, Fig. 5c, Fig. 5d, Fig. 5e, Fig. 6c, Fig. 6d, Fig. 6e, Fig. 6g, Fig. 6h, Fig. 6j, Fig. 6k, Fig. 6l, Fig. 7b …]
